# Supplementary material for: Implementation of Epigenetic Variation in Sorghum Selection and Implications for Crop Resilience Breeding
Source: Front Plant Sci. 2022 Jan 27;12:798243. doi: 10.3389/fpls.2021.798243 (PMC8828589; doi:10.3389/fpls.2021.798243)
Supplement: Supplementary file 2 [file Table_1.XLSX]

## Sheet: Supplemental table 1. 2016 sorg
colum	line	row	rep	plants_id	FD	tillering	height	weight	tiller_weight	total_yield
18	1	8	2	1	66	0	125.73			0
11	1	9	1	6	64	0	144.78	48.2		48.2
30	1	5	3	6	62	0	139.7	75	45	120
30	1	5	3	14	61	0	133.477			0
11	1	9	1	12	60	0	134.62			0
11	1	9	1	13	60	0	144.78			0
18	1	8	2	11	59	0	144.78	78.9		78.9
11	1	9	1	8	58	0	142.24	70.8		70.8
11	1	9	1	5	57	0	134.62	31.7		31.7
11	1	9	1	15	57	0	134.62			0
11	1	9	1	9	57	0	137.16	54.4		54.4
30	1	5	3	8	57	0	139.7	64.7		64.7
18	1	8	2	9	57	0	144.78	73.3		73.3
11	1	9	1	14	56	0	129.54			0
30	1	5	3	9	56	0	134.62	66.2	50.8	117
30	1	5	3	3	64	1	134.62	64		64
18	1	8	2	0	63	1	127			0
18	1	8	2	14	63	1	139.7			0
18	1	8	2	13	60	1	134.62			0
18	1	8	2	3	60	1	137.16	68.2	24.4	92.6
11	1	9	1	7	59	1	129.54	83.6		83.6
30	1	5	3	10	59	1	132.08	75.9	20.9	96.8
18	1	8	2	2	59	1	134.62	68.1	44.2	112.3
18	1	8	2	7	59	1	134.62	96.8	37	133.8
18	1	8	2	6	59	1	140.97	69.8		69.8
18	1	8	2	12	58	1	132.08	68.5		68.5
18	1	8	2	4	58	1	137.16	41.3		41.3
18	1	8	2	5	58	1	139.7			0
11	1	9	1	11	58	1	142.24	58.2	21.8	80
11	1	9	1	2	58	1	146.05	63.1		63.1
18	1	8	2	15	57	1	137.16			0
30	1	5	3	12	57	1	137.16	92.9	88.9	181.8
30	1	5	3	1	60	2	132.08			0
30	1	5	3	5	59	2	127	72.9		72.9
30	1	5	3	2	59	2	130.81			0
11	1	9	1	3	59	2	132.08	95.5	77.7	173.2
30	1	5	3	13	59	2	132.08			0
30	1	5	3	4	58	2	121.92	90.1	44.1	134.2
30	1	5	3	0	58	2	124.46			0
30	1	5	3	7	58	2	129.54	66.2		66.2
18	1	8	2	10	58	2	139.7	79.1		79.1
11	1	9	1	4	57	2	132.08	63.4	108.4	171.8
30	1	5	3	15	57	2	132.08			0
11	1	9	1	10	57	2	134.62	47.8		47.8
30	1	5	3	11	57	2	137.16	71.3		71.3
11	1	9	1	1	57	3	127			0
18	1	8	2	8	56	3	132.08	85.3	23	108.3
11	1	9	1	0	58	4	135.89			0
11	2	10	1	11	67	0	129	30		30
20	2	8	2	13	66	0	130			0
11	2	10	1	9	65	0	143	51.4		51.4
33	2	8	3	6	64	0	138	61		61
33	2	8	3	13	62	0	131			0
33	2	8	3	11	60	0	131	87.4		87.4
20	2	8	2	5	60	0	132	62.3		62.3
33	2	8	3	10	60	0	132	66.1		66.1
33	2	8	3	4	59	0	130	74		74
11	2	10	1	5	59	0	132	84		84
33	2	8	3	3	59	0	135	74.1		74.1
11	2	10	1	12	58	0	109	34.6		34.6
33	2	8	3	14	58	0	130			0
20	2	8	2	6	58	0	132	58.3		58.3
20	2	8	2	11	57	0	129			0
33	2	8	3	12	57	0	137	58.4		58.4
20	2	8	2	9	57	0	141	81.5		81.5
33	2	8	3	9	56	0	129	56.2		56.2
20	2	8	2	15	56	0	130			0
11	2	10	1	3	55	0	116	57.4		57.4
20	2	8	2	2	55	0	132	69.8		69.8
33	2	8	3	0	66	1	123			0
33	2	8	3	1	65	1	125			0
33	2	8	3	8	59	1	123	102.4	26.8	129.2
11	2	10	1	7	59	1	135	79.2	11.4	90.6
33	2	8	3	7	59	1	135	84.4		84.4
20	2	8	2	12	58	1	122	57.4		57.4
20	2	8	2	14	57	1	125	53.2	28.8	82
11	2	10	1	4	57	1	139	72.4	61.7	134.1
20	2	8	2	10	56	1	109			0
11	2	10	1	2	56	1	129	56.8		56.8
11	2	10	1	13	56	1	135	39.6	43.7	83.3
20	2	8	2	7	56	1	137	67.1		67.1
33	2	8	3	2	62	2	127	70.4	33.5	103.9
33	2	8	3	5	60	2	127			0
11	2	10	1	0	59	2	120			0
33	2	8	3	15	59	2	131			0
20	2	8	2	4	57	2	128	63.2		63.2
20	2	8	2	8	57	2	129	97.5	70.6	168.1
11	2	10	1	6	57	2	137			0
20	2	8	2	3	57	2	137	87.7	53.6	141.3
11	2	10	1	8	57	2	143			0
20	2	8	2	0	56	2	124			0
11	2	10	1	1	56	2	134			0
20	2	8	2	1	56	2	134			0
11	2	10	1	10	56	2	135	62.7	12.3	75
11	2	10	1	15	56	2	137			0
11	2	10	1	14	57	3	145			0
34	3	9	3	7	66	0	132			0
13	3	4	1	2	63	0	130	32		32
34	3	9	3	8	62	0	126	75.8		75.8
34	3	9	3	9	60	0	125	56.6		56.6
34	3	9	3	5	60	0	126	61		61
22	3	7	2	11	60	0	129			0
34	3	9	3	1	59	0	119			0
34	3	9	3	6	59	0	122	68.9		68.9
34	3	9	3	11	59	0	125			0
22	3	7	2	10	59	0	126	48.7		48.7
22	3	7	2	14	59	0	127			0
34	3	9	3	15	59	0	128	52.4		52.4
34	3	9	3	4	59	0	131	78.1		78.1
22	3	7	2	2	58	0	101			0
34	3	9	3	13	58	0	126			0
34	3	9	3	3	58	0	127			0
34	3	9	3	10	58	0	128	73.7		73.7
22	3	7	2	5	57	0	124	44.8		44.8
22	3	7	2	13	57	0	124	60.8		60.8
22	3	7	2	4	57	0	126	50		50
34	3	9	3	12	57	0	126	83.6		83.6
13	3	4	1	6	57	0	127	71		71
13	3	4	1	7	57	0	130	54		54
13	3	4	1	8	57	0	136	59.6		59.6
13	3	4	1	13	56	0	112			0
13	3	4	1	10	56	0	127	65		65
13	3	4	1	12	56	0	128			0
22	3	7	2	8	59	1	122	45.5	46.8	92.3
22	3	7	2	6	59	1	129	74.4		74.4
22	3	7	2	3	57	1	121	49.1		49.1
34	3	9	3	14	57	1	121	68.2		68.2
22	3	7	2	0	57	1	122			0
13	3	4	1	9	57	1	133	61.2		61.2
13	3	4	1	11	57	1	139			0
13	3	4	1	4	56	1	120	75.1		75.1
13	3	4	1	14	56	1	122			0
34	3	9	3	2	56	1	124	79.8		79.8
13	3	4	1	15	56	1	129			0
34	3	9	3	0	55	1	121			0
22	3	7	2	9	59	2	124	112.3	56.7	169
22	3	7	2	7	59	2	125	75.6		75.6
13	3	4	1	3	58	2	129	65.3	10	75.3
22	3	7	2	1	57	2	125			0
13	3	4	1	0	56	2	120			0
13	3	4	1	1	56	2	123	77.8	32.4	110.2
13	3	4	1	5	56	2	131	76.7		76.7
21	4	5	2	9	59	0	128	47.9		47.9
21	4	5	2	3	59	0	129	88.7		88.7
21	4	5	2	10	59	0	130	89.7		89.7
21	4	5	2	7	59	0	137	77.1		77.1
21	4	5	2	14	59	0	138			0
8	4	6	1	14	59	0	146	49.7		49.7
21	4	5	2	4	58	0	124	23.1		23.1
21	4	5	2	12	58	0	129			0
34	4	2	3	2	58	0	130			0
8	4	6	1	7	58	0	133			0
21	4	5	2	6	58	0	133	60.4		60.4
8	4	6	1	11	58	0	141	68.7		68.7
34	4	2	3	1	58	0	147			0
8	4	6	1	12	57	0	135	54		54
34	4	2	3	11	57	0	135			0
34	4	2	3	15	57	0	135	76.3		76.3
21	4	5	2	2	57	0	139	62.9		62.9
21	4	5	2	15	56	0	129			0
34	4	2	3	7	56	0	135	54.6		54.6
8	4	6	1	1	55	0	131			0
21	4	5	2	5	61	1	131	92.8		92.8
8	4	6	1	6	60	1	134			0
21	4	5	2	8	59	1	133	75.4		75.4
34	4	2	3	10	59	1	141	84.2	41.3	125.5
21	4	5	2	11	58	1	124	69		69
34	4	2	3	9	58	1	133	80.1		80.1
34	4	2	3	4	58	1	140			0
8	4	6	1	13	57	1	133	65.8	43.5	109.3
34	4	2	3	12	57	1	133	81.5	46.6	128.1
21	4	5	2	13	57	1	137			0
8	4	6	1	15	57	1	144			0
34	4	2	3	6	56	1	140			0
34	4	2	3	5	56	1	142			0
8	4	6	1	4	56	1	143	52.5		52.5
8	4	6	1	10	54	1	134	57.7	51.7	109.4
21	4	5	2	0	63	2	126			0
34	4	2	3	3	60	2	137			0
34	4	2	3	14	59	2	135	82.3		82.3
34	4	2	3	13	57	2	135	78	52.7	130.7
21	4	5	2	1	57	2	136			0
8	4	6	1	2	57	2	137	73.2	72.6	145.8
34	4	2	3	8	57	2	139	82.9	39.2	122.1
8	4	6	1	3	56	2	131	57.8		57.8
8	4	6	1	5	56	2	133	51		51
8	4	6	1	8	56	2	138	81.8	18.3	100.1
8	4	6	1	9	56	2	140			0
34	4	2	3	0	57	3	128			0
8	4	6	1	0	58	4	139			0
9	5	6	1	3	66	0	136	90.3		90.3
33	5	5	3	10	64	0	135			0
33	5	5	3	14	62	0	127			0
33	5	5	3	13	61	0	136			0
33	5	5	3	5	60	0	133	86		86
22	5	3	2	3	59	0	123	51.6		51.6
33	5	5	3	9	57	0	118	57		57
33	5	5	3	1	57	0	125			0
9	5	6	1	8	57	0	128	65		65
33	5	5	3	4	57	0	135	81		81
9	5	6	1	1	56	0	137	48.1		48.1
33	5	5	3	0	63	1	128			0
33	5	5	3	8	62	1	132	87.6		87.6
33	5	5	3	6	60	1	131	58.8	18.7	77.5
22	5	3	2	9	59	1	128	75		75
33	5	5	3	11	59	1	133	74.5		74.5
22	5	3	2	6	59	1	137	66		66
22	5	3	2	14	58	1	116			0
9	5	6	1	4	58	1	126	39	43.3	82.3
22	5	3	2	10	58	1	130	45.3		45.3
9	5	6	1	11	58	1	135			0
9	5	6	1	5	57	1	125	74.4	47	121.4
22	5	3	2	4	57	1	126	55		55
22	5	3	2	1	57	1	134			0
22	5	3	2	5	57	1	134	72.4	26.3	98.7
9	5	6	1	15	57	1	137			0
33	5	5	3	3	56	1	126	61		61
9	5	6	1	14	56	1	128			0
22	5	3	2	12	56	1	128			0
33	5	5	3	7	59	2	132	96.3	77.9	174.2
9	5	6	1	7	59	2	135	67.6	42	109.6
22	5	3	2	8	59	2	137	88.3		88.3
33	5	5	3	12	58	2	126	71.6		71.6
9	5	6	1	2	58	2	141	69.8	98.7	168.5
9	5	6	1	6	57	2	115	71.7	82.9	154.6
22	5	3	2	11	57	2	129	74.7		74.7
22	5	3	2	13	57	2	134			0
9	5	6	1	9	56	2	129			0
9	5	6	1	10	56	2	130			0
9	5	6	1	13	56	2	137			0
22	5	3	2	0	58	3	121			0
33	5	5	3	2	58	3	133	80.1		80.1
22	5	3	2	2	57	3	137	49.9	39.4	89.3
22	5	3	2	7	57	3	142	55.1	39	94.1
9	5	6	1	0	55	4	127			0
16	6	2	2	13	59	0	131			0
14	6	8	1	12	59	0	133			0
16	6	2	2	6	57	0	123			0
16	6	2	2	12	57	0	123			0
14	6	8	1	5	57	0	135	61		61
28	6	2	3	13	57	0	141	69.2		69.2
16	6	2	2	14	56	0	128			0
28	6	2	3	15	56	0	128			0
28	6	2	3	4	56	0	130	55.8		55.8
14	6	8	1	4	56	0	140	65.8		65.8
14	6	8	1	15	55	0	120			0
16	6	2	2	8	55	0	124	68.8	14.4	83.2
14	6	8	1	11	59	1	123	52	23.8	75.8
14	6	8	1	1	59	1	138	77.5		77.5
28	6	2	3	12	58	1	126	80.4	40.2	120.6
28	6	2	3	3	58	1	129			0
14	6	8	1	6	58	1	134	68.9	37.8	106.7
28	6	2	3	7	58	1	136	92.4	43.6	136
28	6	2	3	14	58	1	136	86.6	32.3	118.9
14	6	8	1	14	58	1	137			0
16	6	2	2	11	57	1	134	62.8		62.8
28	6	2	3	6	57	1	135	85.6	47.5	133.1
16	6	2	2	10	57	1	136	75.9		75.9
28	6	2	3	8	57	1	136	67.9		67.9
14	6	8	1	8	57	1	140	62.7	38.6	101.3
28	6	2	3	5	56	1	129			0
28	6	2	3	9	56	1	130	73.4		73.4
14	6	8	1	3	56	1	131	62.9		62.9
28	6	2	3	10	56	1	133	85.7		85.7
28	6	2	3	11	56	1	136	64.5		64.5
14	6	8	1	0	61	2	132			0
16	6	2	2	5	60	2	121	83.1	39	122.1
28	6	2	3	1	59	2	123			0
16	6	2	2	4	59	2	132	77.2	36.4	113.6
14	6	8	1	13	58	2	127			0
16	6	2	2	2	57	2	125	78.8	33.2	112
14	6	8	1	10	57	2	126			0
16	6	2	2	3	57	2	130	85.3		85.3
16	6	2	2	1	57	2	133			0
14	6	8	1	7	57	2	136	67.8		67.8
14	6	8	1	2	57	2	137			0
16	6	2	2	7	56	2	130	41.2		41.2
28	6	2	3	0	56	2	130			0
16	6	2	2	9	56	2	135	34.9		34.9
14	6	8	1	9	59	3	127	71.7	12.1	83.8
16	6	2	2	0	58	3	142			0
28	6	2	3	2	56	3	121			0
11	7	2	1	0	65	0	142			0
31	7	9	3	3	64	0	135	78.6		78.6
31	7	9	3	5	62	0	126	58.8		58.8
31	7	9	3	6	62	0	132	73.9		73.9
31	7	9	3	9	59	0	110	60.2		60.2
31	7	9	3	12	58	0	122			0
31	7	9	3	10	58	0	137	52.7		52.7
31	7	9	3	13	57	0	134			0
11	7	2	1	15	57	0	138			0
31	7	9	3	1	57	0	139			0
11	7	2	1	7	57	0	142	70.8		70.8
19	7	4	2	8	57	0	142			0
11	7	2	1	9	57	0	145			0
11	7	2	1	6	56	0	132	46.3		46.3
11	7	2	1	4	56	0	133	52.4		52.4
11	7	2	1	14	56	0	133			0
19	7	4	2	9	56	0	136	66.8		66.8
11	7	2	1	12	56	0	137			0
11	7	2	1	11	56	0	138	64.3		64.3
11	7	2	1	10	56	0	140	56.7		56.7
19	7	4	2	13	56	0	143	69.7		69.7
19	7	4	2	2	55	0	124	49.5	50.9	100.4
19	7	4	2	11	55	0	130			0
19	7	4	2	12	55	0	135	44.6		44.6
31	7	9	3	4	65	1	136	53.7		53.7
31	7	9	3	11	59	1	133	69.9		69.9
31	7	9	3	0	57	1	115			0
19	7	4	2	14	57	1	132	76.5	29.3	105.8
19	7	4	2	10	57	1	133			0
19	7	4	2	15	57	1	133	83.7	18.6	102.3
11	7	2	1	5	57	1	135	62.9		62.9
11	7	2	1	13	57	1	137	67.3		67.3
19	7	4	2	3	56	1	125	68.6	45	113.6
19	7	4	2	6	56	1	129	65	33.3	98.3
19	7	4	2	7	56	1	134	59.6		59.6
19	7	4	2	1	56	1	144			0
19	7	4	2	4	55	1	129			0
11	7	2	1	3	55	1	135	57.6	43.1	100.7
31	7	9	3	7	60	2	130	78.1	16.6	94.7
31	7	9	3	8	58	2	120	92.4	35.2	127.6
31	7	9	3	2	57	2	131	86.2	82.8	169
11	7	2	1	1	56	2	123			0
19	7	4	2	5	56	2	130	81.7		81.7
11	7	2	1	8	55	2	127	62	32.4	94.4
19	7	4	2	0	55	2	127			0
11	7	2	1	2	55	2	129	47.4	25.8	73.2
25	8	10	2	5	65	0	137	67.1		67.1
7	8	3	1	15	64	0	130			0
37	8	2	3	5	64	0	135			0
25	8	10	2	12	63	0	131			0
7	8	3	1	13	63	0	134	49		49
37	8	2	3	11	60	0	131	65.3		65.3
25	8	10	2	2	60	0	133	75.7		75.7
25	8	10	2	3	59	0	124	68.8		68.8
25	8	10	2	10	59	0	129	91.7		91.7
25	8	10	2	11	59	0	129	80		80
25	8	10	2	7	59	0	132			0
7	8	3	1	6	59	0	136	47		47
25	8	10	2	14	58	0	132			0
7	8	3	1	7	58	0	139	67.5		67.5
37	8	2	3	4	57	0	124	83.5		83.5
37	8	2	3	6	57	0	126	70.1		70.1
25	8	10	2	9	57	0	128	59		59
37	8	2	3	8	57	0	129	74.1		74.1
7	8	3	1	11	57	0	130	63.7		63.7
25	8	10	2	6	57	0	130	82		82
37	8	2	3	3	57	0	139	76		76
37	8	2	3	14	56	0	125	51.7		51.7
37	8	2	3	2	56	0	127			0
37	8	2	3	12	56	0	129	78.9		78.9
37	8	2	3	7	56	0	131	54.1		54.1
37	8	2	3	15	56	0	137			0
7	8	3	1	14	65	1	133			0
25	8	10	2	8	59	1	136	79.6		79.6
7	8	3	1	4	59	1	138			0
7	8	3	1	1	58	1	136			0
25	8	10	2	15	57	1	126			0
7	8	3	1	5	57	1	127	71		71
25	8	10	2	13	57	1	128			0
25	8	10	2	4	57	1	129	78.5		78.5
7	8	3	1	8	57	1	132	58.9		58.9
7	8	3	1	9	57	1	134	54.3		54.3
37	8	2	3	13	57	1	134	56.9		56.9
37	8	2	3	0	56	1	118			0
37	8	2	3	1	56	1	129			0
25	8	10	2	1	59	2	130	107.7	38.1	145.8
7	8	3	1	12	59	2	132			0
7	8	3	1	10	59	2	139	91.1	79.8	170.9
25	8	10	2	0	58	2	125			0
7	8	3	1	2	57	2	127	65	52.6	117.6
7	8	3	1	0	57	2	135			0
7	8	3	1	3	57	2	137	53.2	64.3	117.5
37	8	2	3	9	57	2	138	76.1		76.1
37	8	2	3	10	56	2	122			0
36	9	5	3	9	64	0	125	27.3		27.3
24	9	4	2	6	64	0	149			0
24	9	4	2	3	63	0	135			0
11	9	11	1	11	59	0	135	27.8		27.8
11	9	11	1	7	59	0	145	33.5		33.5
11	9	11	1	5	58	0	137	56		56
11	9	11	1	4	58	0	139	73.5		73.5
24	9	4	2	7	58	0	140	48.5		48.5
24	9	4	2	11	57	0	126	68.4		68.4
11	9	11	1	9	57	0	132	77.2		77.2
36	9	5	3	14	56	0	131	67		67
24	9	4	2	4	64	1	129	75.8	58	133.8
11	9	11	1	14	61	1	146			0
24	9	4	2	10	59	1	126	79.1		79.1
36	9	5	3	0	58	1	118			0
24	9	4	2	8	58	1	123	69		69
36	9	5	3	8	58	1	125	59.8		59.8
24	9	4	2	13	58	1	126	83.3		83.3
24	9	4	2	2	58	1	134	69.2	26.7	95.9
36	9	5	3	11	57	1	135	63.5		63.5
24	9	4	2	14	57	1	141	79.4		79.4
11	9	11	1	13	56	1	125			0
11	9	11	1	2	56	1	127	57.2		57.2
11	9	11	1	1	56	1	128			0
24	9	4	2	15	56	1	130			0
36	9	5	3	12	56	1	130			0
36	9	5	3	2	56	1	131			0
11	9	11	1	15	56	1	133			0
36	9	5	3	7	56	1	134	82.2	31.9	114.1
11	9	11	1	3	56	1	141	66.3	15.7	82
24	9	4	2	5	67	2	145			0
24	9	4	2	9	60	2	128	67.4		67.4
36	9	5	3	1	60	2	131			0
36	9	5	3	3	59	2	125			0
36	9	5	3	5	59	2	134	101.8	49.5	151.3
36	9	5	3	10	59	2	134	83.4	41.4	124.8
24	9	4	2	12	59	2	138	78.2	53.2	131.4
11	9	11	1	8	58	2	147			0
36	9	5	3	6	57	2	126	89.9	39.6	129.5
24	9	4	2	0	57	2	130			0
11	9	11	1	12	57	2	132	59.2	63.4	122.6
36	9	5	3	13	57	2	132	80.1	43.9	124
11	9	11	1	6	56	2	139	41		41
24	9	4	2	1	55	2	128			0
36	9	5	3	4	58	3	125	80	65.1	145.1
11	9	11	1	0	57	3	133			0
11	9	11	1	10	57	4	144	69.9		69.9
30	10	2	3	4	62	0	137	49		49
18	10	11	2	3	59	0	134	70.1		70.1
18	10	11	2	7	58	0	138	54.4		54.4
18	10	11	2	8	57	0	137	53.4		53.4
18	10	11	2	6	57	0	138	62.7		62.7
30	10	2	3	8	56	0	123	40.7		40.7
30	10	2	3	5	56	0	124	63.7		63.7
8	10	9	1	5	56	0	128	48.4		48.4
30	10	2	3	15	56	0	128			0
18	10	11	2	10	56	0	129			0
30	10	2	3	6	56	0	129	58.7		58.7
18	10	11	2	5	56	0	130	53.5		53.5
8	10	9	1	7	56	0	135	86.8		86.8
8	10	9	1	15	56	0	135	51.2		51.2
30	10	2	3	14	55	0	126			0
8	10	9	1	10	55	0	127			0
8	10	9	1	11	55	0	133	48.2		48.2
18	10	11	2	15	55	0	137			0
30	10	2	3	9	60	1	132	82.1		82.1
18	10	11	2	12	57	1	127	86.1		86.1
8	10	9	1	2	57	1	130	58.2		58.2
8	10	9	1	6	57	1	135	85.3		85.3
18	10	11	2	11	57	1	136	92		92
8	10	9	1	12	57	1	138			0
30	10	2	3	7	56	1	123	84.5	50.9	135.4
30	10	2	3	12	56	1	126	72.6	29.7	102.3
18	10	11	2	14	56	1	127			0
8	10	9	1	14	56	1	130			0
8	10	9	1	8	56	1	131	40.6		40.6
8	10	9	1	9	56	1	133			0
8	10	9	1	13	56	1	133	53.5		53.5
30	10	2	3	2	56	1	133			0
8	10	9	1	4	56	1	135	58.7		58.7
18	10	11	2	9	55	1	127	70.5		70.5
30	10	2	3	1	55	1	131			0
30	10	2	3	3	59	2	125	83.7	61.4	145.1
18	10	11	2	1	59	2	130			0
8	10	9	1	0	58	2	129			0
18	10	11	2	4	58	2	132	68.6		68.6
18	10	11	2	2	58	2	136	90.5		90.5
8	10	9	1	3	57	2	124	78.3	65.5	143.8
30	10	2	3	0	56	2	120			0
30	10	2	3	10	56	2	126	91.8		91.8
18	10	11	2	13	56	2	130			0
30	10	2	3	13	56	2	130			0
8	10	9	1	1	56	2	131			0
30	10	2	3	11	55	2	122	81.2		81.2
18	10	11	2	0	57	3	129			0
24	11	6	2	9	67	0	135	35.1	15.4	50.5
4	11	11	1	8	63	0	126	42.7		42.7
24	11	6	2	11	62	0	120	68.2		68.2
36	11	8	3	8	62	0	134	58.6		58.6
36	11	8	3	9	61	0	132	70.9		70.9
4	11	11	1	14	60	0	125			0
4	11	11	1	15	60	0	125			0
36	11	8	3	7	60	0	126	80.7		80.7
36	11	8	3	13	60	0	135			0
24	11	6	2	12	59	0	118	69.7		69.7
4	11	11	1	11	59	0	127	71.1		71.1
4	11	11	1	4	59	0	128			0
4	11	11	1	9	59	0	128	58		58
4	11	11	1	13	59	0	129			0
4	11	11	1	5	59	0	132	52.5		52.5
36	11	8	3	11	59	0	136	55.5		55.5
24	11	6	2	10	58	0	122	58.3		58.3
24	11	6	2	14	58	0	125			0
24	11	6	2	3	58	0	129	75.5		75.5
24	11	6	2	5	57	0	133	70.4		70.4
24	11	6	2	6	56	0	118	65.2		65.2
24	11	6	2	15	56	0	118			0
24	11	6	2	7	56	0	123			0
24	11	6	2	4	56	0	128	52.8		52.8
36	11	8	3	12	56	0	128	82.6		82.6
36	11	8	3	3	56	0	129			0
4	11	11	1	12	61	1	131	55.7		55.7
36	11	8	3	1	60	1	125			0
24	11	6	2	13	60	1	131	58.3		58.3
36	11	8	3	6	59	1	123	67.7		67.7
4	11	11	1	10	59	1	127	40.3		40.3
4	11	11	1	7	59	1	132	73		73
4	11	11	1	1	58	1	123			0
36	11	8	3	5	58	1	127	70.4		70.4
24	11	6	2	1	58	1	132			0
4	11	11	1	6	58	1	133	55.4		55.4
36	11	8	3	14	57	1	125	87.7		87.7
24	11	6	2	2	57	1	131			0
36	11	8	3	15	56	1	124	39.2		39.2
36	11	8	3	10	56	1	128	73.4		73.4
36	11	8	3	0	56	1	130			0
36	11	8	3	2	55	1	128			0
4	11	11	1	2	58	2	120	81.2	26.8	108
4	11	11	1	0	58	2	122			0
4	11	11	1	3	58	2	126	54.2	40.1	94.3
24	11	6	2	8	58	2	133	71.8		71.8
36	11	8	3	4	57	2	126			0
24	11	6	2	0	56	2	126			0
32	12	9	3	6	62	0	126	51.3		51.3
32	12	9	3	14	62	0	134			0
32	12	9	3	13	61	0	133			0
32	12	9	3	15	60	0	126			0
32	12	9	3	7	60	0	127	66.4		66.4
21	12	11	2	5	60	0	133	71.2	29.4	100.6
32	12	9	3	8	60	0	133	63.2		63.2
32	12	9	3	2	59	0	122	53.4		53.4
32	12	9	3	3	59	0	126	52.7		52.7
7	12	6	1	15	59	0	127			0
32	12	9	3	4	59	0	127	76		76
32	12	9	3	5	59	0	127	62.5		62.5
21	12	11	2	8	59	0	131			0
7	12	6	1	6	59	0	136	77.3		77.3
7	12	6	1	10	58	0	134	50.7		50.7
21	12	11	2	13	58	0	135			0
7	12	6	1	8	58	0	138	36.3		36.3
32	12	9	3	10	58	0	146	33.3		33.3
21	12	11	2	7	57	0	126	37.6		37.6
21	12	11	2	10	57	0	128	46.7		46.7
32	12	9	3	9	57	0	131	65.7		65.7
21	12	11	2	12	57	0	133	54.4		54.4
32	12	9	3	11	57	0	134	57.8		57.8
21	12	11	2	11	57	0	135			0
7	12	6	1	11	57	0	138	54.5		54.5
7	12	6	1	4	56	0	123	63		63
7	12	6	1	7	56	0	129	40.5		40.5
21	12	11	2	2	56	0	130	53.1		53.1
7	12	6	1	13	56	0	132			0
7	12	6	1	3	56	0	133	57.3		57.3
7	12	6	1	5	60	1	136	59.6		59.6
7	12	6	1	14	59	1	130			0
21	12	11	2	14	59	1	136			0
32	12	9	3	12	59	1	136			0
32	12	9	3	0	58	1	124			0
7	12	6	1	0	58	1	126			0
21	12	11	2	15	58	1	133	89.7		89.7
7	12	6	1	12	57	1	120	21.9		21.9
32	12	9	3	1	57	1	124			0
7	12	6	1	9	57	1	134	51.3		51.3
21	12	11	2	6	56	1	124	74.2		74.2
21	12	11	2	9	56	1	124	49.2		49.2
21	12	11	2	4	56	1	127	83	12.7	95.7
7	12	6	1	2	56	1	129	58.5		58.5
21	12	11	2	1	56	1	132			0
21	12	11	2	3	54	1	125	24.8		24.8
21	12	11	2	0	57	2	126			0
7	12	6	1	1	57	2	127			0
32	13	6	3	4	64	0	130			0
19	13	11	2	9	63	0	150	52.7		52.7
7	13	2	1	8	61	0	133	36.6		36.6
32	13	6	3	14	60	0	132	70.6		70.6
19	13	11	2	3	59	0	134			0
19	13	11	2	13	59	0	136			0
7	13	2	1	12	58	0	129			0
19	13	11	2	8	58	0	132	56.9		56.9
32	13	6	3	5	58	0	134	73.1		73.1
32	13	6	3	10	58	0	134			0
32	13	6	3	11	57	0	126			0
7	13	2	1	15	57	0	128			0
7	13	2	1	2	57	0	130	65.1		65.1
7	13	2	1	10	57	0	133	41.8		41.8
7	13	2	1	6	57	0	135	42.6		42.6
32	13	6	3	6	57	0	137	71.6		71.6
7	13	2	1	9	56	0	134	54.4		54.4
32	13	6	3	9	55	0	131			0
19	13	11	2	5	55	0	132	60.5		60.5
32	13	6	3	3	59	1	119	64.9	20.8	85.7
32	13	6	3	2	58	1	126	92.6	58.6	151.2
32	13	6	3	12	58	1	130	73.7	35.6	109.3
32	13	6	3	13	58	1	130	55.2		55.2
19	13	11	2	4	58	1	136	95.2	16.4	111.6
7	13	2	1	3	57	1	125	31.1	29.4	60.5
19	13	11	2	7	57	1	132	65.9		65.9
7	13	2	1	13	57	1	133			0
19	13	11	2	11	57	1	133			0
19	13	11	2	2	57	1	134	51.4		51.4
19	13	11	2	12	57	1	135			0
7	13	2	1	14	56	1	128			0
7	13	2	1	7	56	1	129	63.6	49	112.6
7	13	2	1	11	56	1	129			0
19	13	11	2	14	56	1	130			0
32	13	6	3	15	56	1	131			0
32	13	6	3	7	56	1	133	69.1		69.1
32	13	6	3	0	55	1	122			0
32	13	6	3	8	55	1	128	75.3	15.9	91.2
7	13	2	1	5	55	1	129	35.5	10.9	46.4
19	13	11	2	0	59	2	131			0
19	13	11	2	6	58	2	133	86.8	30.8	117.6
7	13	2	1	4	57	2	131	27.3		27.3
19	13	11	2	10	56	2	123	60.6	18	78.6
7	13	2	1	1	56	2	127	75.9	28.3	104.2
19	13	11	2	1	56	2	132	81.8	27.5	109.3
19	13	11	2	15	55	2	127			0
32	13	6	3	1	57	3	114	54.8	25.6	80.4
7	13	2	1	0	56	3	127			0
10	14	6	1	2	65	0	129	30		30
10	14	6	1	8	65	0	142	42.4		42.4
21	14	8	2	1	63	0	131			0
34	14	11	3	14	63	0	135	54		54
10	14	6	1	4	61	0	131	59.5		59.5
21	14	8	2	9	61	0	133	79.6		79.6
21	14	8	2	13	60	0	124			0
34	14	11	3	3	60	0	127	60.4		60.4
34	14	11	3	8	60	0	129			0
21	14	8	2	15	59	0	121	51		51
34	14	11	3	2	59	0	124	60.1		60.1
34	14	11	3	10	59	0	125	73		73
21	14	8	2	14	59	0	126	64.6		64.6
34	14	11	3	4	59	0	128	72.6		72.6
21	14	8	2	3	59	0	130	74.6		74.6
21	14	8	2	11	59	0	131	67.9		67.9
34	14	11	3	5	58	0	130	60.4		60.4
21	14	8	2	10	58	0	131	53.3		53.3
21	14	8	2	5	58	0	133	30.2		30.2
34	14	11	3	7	58	0	133	84		84
21	14	8	2	7	58	0	135	71.1		71.1
34	14	11	3	11	57	0	124			0
21	14	8	2	4	57	0	135			0
21	14	8	2	6	57	0	135	59		59
10	14	6	1	14	56	0	124			0
10	14	6	1	5	56	0	126	43.2		43.2
34	14	11	3	12	56	0	126			0
34	14	11	3	0	62	1	125			0
10	14	6	1	1	59	1	127			0
10	14	6	1	12	59	1	128			0
10	14	6	1	13	59	1	129			0
21	14	8	2	8	59	1	132	67.5		67.5
34	14	11	3	13	58	1	130	74.2		74.2
21	14	8	2	2	58	1	131			0
21	14	8	2	0	57	1	117			0
21	14	8	2	12	57	1	123			0
34	14	11	3	6	57	1	123	60.1		60.1
10	14	6	1	3	57	1	125	35.2		35.2
34	14	11	3	9	57	1	126	63		63
10	14	6	1	10	57	1	129	45.4		45.4
10	14	6	1	15	57	1	131			0
10	14	6	1	7	56	1	115	50.1		50.1
10	14	6	1	9	56	1	126	58.3		58.3
10	14	6	1	6	56	1	127	67.6		67.6
34	14	11	3	1	62	2	126			0
10	14	6	1	0	57	2	124			0
10	14	6	1	11	57	2	131	68.6		68.6
38	15	9	3	11	60	0	131	60.8		60.8
9	15	7	1	15	60	0	141			0
26	15	3	2	8	59	0	123	45.3		45.3
26	15	3	2	15	59	0	127	43.2		43.2
9	15	7	1	6	59	0	128	94.2		94.2
26	15	3	2	10	59	0	129			0
38	15	9	3	8	58	0	126	47.6		47.6
38	15	9	3	14	58	0	131			0
38	15	9	3	15	58	0	134			0
38	15	9	3	6	57	0	136	62.7		62.7
26	15	3	2	3	56	0	123			0
38	15	9	3	3	56	0	123	51.8		51.8
38	15	9	3	9	56	0	128	68.5		68.5
26	15	3	2	5	56	0	129	60.4		60.4
38	15	9	3	10	56	0	130	52.1		52.1
38	15	9	3	5	56	0	132	68.5		68.5
38	15	9	3	12	56	0	132			0
9	15	7	1	3	54	0	118	41.7		41.7
9	15	7	1	8	53	0	116	26.2		26.2
9	15	7	1	12	53	0	128	45.7		45.7
38	15	9	3	13	58	1	128			0
26	15	3	2	2	58	1	129			0
26	15	3	2	7	57	1	125	61.3		61.3
26	15	3	2	9	57	1	127	43.1		43.1
26	15	3	2	12	57	1	130	85.4	41.1	126.5
38	15	9	3	2	56	1	118	51.6		51.6
26	15	3	2	4	56	1	125			0
26	15	3	2	11	56	1	125			0
9	15	7	1	5	56	1	126	55	32.7	87.7
38	15	9	3	7	56	1	126	64.4		64.4
9	15	7	1	11	56	1	134	41.5		41.5
26	15	3	2	1	56	1	135			0
9	15	7	1	14	56	1	136			0
26	15	3	2	14	55	1	116	51.1	25.2	76.3
9	15	7	1	2	55	1	125	57.9	39.2	97.1
9	15	7	1	1	55	1	126			0
9	15	7	1	13	55	1	126	38.6		38.6
9	15	7	1	4	53	1	121	37.5	28.1	65.6
9	15	7	1	0	53	1	130			0
9	15	7	1	10	58	2	126			0
26	15	3	2	6	57	2	124	65.3	28.1	93.4
38	15	9	3	1	57	2	126			0
26	15	3	2	0	56	2	121			0
26	15	3	2	13	56	2	123	72.3	33	105.3
38	15	9	3	0	56	2	124			0
38	15	9	3	4	56	2	126	91.9	27	118.9
9	15	7	1	7	56	2	127			0
9	15	7	1	9	55	2	129	64.2	79.3	143.5
29	16	5	3	12	65	0	130			0
18	16	9	2	15	64	0	129			0
29	16	5	3	9	64	0	130	62.5		62.5
18	16	9	2	7	63	0	140	70.1		70.1
29	16	5	3	10	61	0	132	50.6		50.6
29	16	5	3	8	60	0	134	63.5		63.5
29	16	5	3	5	60	0	136	66.6		66.6
18	16	9	2	14	59	0	127			0
5	16	5	1	6	58	0	131	49.6		49.6
18	16	9	2	3	58	0	136	72		72
5	16	5	1	7	57	0	132	39.5		39.5
29	16	5	3	4	57	0	132	50.6		50.6
18	16	9	2	4	57	0	139			0
5	16	5	1	8	56	0	126	17.7	11.4	29.1
18	16	9	2	5	56	0	127	49.9		49.9
5	16	5	1	14	56	0	129			0
18	16	9	2	6	56	0	129	41.7		41.7
5	16	5	1	13	61	1	134			0
5	16	5	1	3	59	1	125	81.9	39.7	121.6
18	16	9	2	2	58	1	135	78.4	24.3	102.7
29	16	5	3	3	58	1	135	76.3	40.6	116.9
18	16	9	2	0	57	1	120			0
5	16	5	1	9	57	1	129	42.2		42.2
29	16	5	3	7	57	1	133	95.5	48.6	144.1
18	16	9	2	11	57	1	134	66.3		66.3
29	16	5	3	2	57	1	134			0
29	16	5	3	0	56	1	119			0
5	16	5	1	11	56	1	126	42.7	47.2	89.9
18	16	9	2	10	56	1	127	70.6		70.6
18	16	9	2	13	56	1	127			0
29	16	5	3	14	56	1	128	70.5	47.4	117.9
18	16	9	2	8	56	1	129	68.1		68.1
5	16	5	1	15	56	1	130	55		55
29	16	5	3	15	56	1	130			0
18	16	9	2	9	56	1	133	59		59
29	16	5	3	13	56	1	134			0
5	16	5	1	10	56	1	135	48.2		48.2
5	16	5	1	1	58	2	129	93.2		93.2
29	16	5	3	6	58	2	134	72.8	23.2	96
29	16	5	3	11	57	2	126	82.7	91.4	174.1
5	16	6	1	0	57	2	127			0
5	16	5	1	2	57	2	127			0
5	16	5	1	5	57	2	130			0
5	16	5	1	12	57	2	135			0
18	16	9	2	12	56	2	123	43.6	31.7	75.3
29	16	5	3	1	56	2	126			0
18	16	9	2	1	56	2	129			0
5	16	5	1	4	59	3	126	91.2	9.1	100.3
31	17	6	3	15	65	0	137			0
6	17	9	1	5	63	0	146			0
19	17	9	2	4	61	0	124	46.7		46.7
31	17	6	3	4	61	0	133	67.9		67.9
6	17	9	1	0	59	0	100			0
19	17	9	2	1	59	0	123	55.7		55.7
6	17	9	1	15	59	0	137	47.9		47.9
31	17	6	3	11	58	0	128	67.4		67.4
6	17	9	1	14	58	0	131	68.3		68.3
19	17	9	2	2	58	0	131	62.4		62.4
19	17	9	2	15	58	0	131			0
6	17	9	1	6	58	0	134			0
31	17	6	3	12	58	0	134			0
19	17	9	2	7	58	0	138	50.6		50.6
6	17	9	1	4	57	0	123			0
19	17	9	2	11	57	0	123			0
19	17	9	2	12	57	0	123			0
31	17	6	3	5	57	0	125	57.7		57.7
31	17	6	3	13	57	0	129			0
31	17	6	3	6	57	0	130	91.4		91.4
6	17	9	1	8	57	0	132	63.2		63.2
19	17	9	2	13	57	0	132			0
19	17	9	2	6	57	0	136	19.3		19.3
6	17	9	1	10	57	0	138	66.1		66.1
31	17	6	3	9	56	0	121	74.7	53	127.7
6	17	9	1	9	56	0	125	48.5		48.5
19	17	9	2	9	63	1	124	53.7		53.7
31	17	6	3	8	62	1	124	60.8		60.8
19	17	9	2	5	60	1	122	55.5		55.5
31	17	6	3	0	59	1	123			0
19	17	9	2	10	59	1	127	38.4		38.4
19	17	9	2	0	57	1	123			0
6	17	9	1	7	57	1	128			0
31	17	6	3	1	57	1	128			0
6	17	9	1	12	57	1	134	53.3		53.3
31	17	6	3	2	56	1	124	81.4		81.4
31	17	6	3	3	56	1	126	39.9	47.9	87.8
31	17	6	3	10	64	2	125	60.9		60.9
6	17	9	1	2	58	2	125	57.4		57.4
6	17	9	1	13	58	2	127	71.8		71.8
6	17	9	1	3	58	2	128	48.7		48.7
19	17	9	2	8	58	2	129	77.5	74.8	152.3
31	17	6	3	14	58	2	130			0
19	17	9	2	14	58	2	140			0
6	17	9	1	1	57	2	117			0
31	17	6	3	7	57	2	124	94.6		94.6
6	17	9	1	11	57	2	138	77.4		77.4
19	17	9	2	3	56	2	129	75.6	58.2	133.8
35	18	4	3	8	62	0	128	67.3		67.3
23	18	10	2	5	61	0	125	46.7		46.7
35	18	4	3	3	61	0	133	54.1		54.1
35	18	4	3	10	59	0	128	86.3		86.3
23	18	10	2	15	59	0	129			0
35	18	4	3	6	59	0	129	91.2		91.2
35	18	4	3	1	59	0	130			0
35	18	4	3	4	59	0	130			0
6	18	4	1	3	59	0	133	68.2		68.2
6	18	4	1	5	58	0	135			0
6	18	4	1	15	57	0	113			0
23	18	10	2	4	57	0	125	72.9		72.9
6	18	4	1	9	57	0	127	56.8	32.1	88.9
23	18	10	2	3	57	0	128	61		61
23	18	10	2	10	57	0	129	75.2		75.2
6	18	4	1	2	57	0	132	40.7		40.7
23	18	10	2	9	57	0	137	69.8		69.8
35	18	4	3	13	56	0	106			0
23	18	10	2	7	56	0	123	75.4		75.4
23	18	10	2	11	56	0	127	61.1		61.1
6	18	4	1	12	56	0	128	42.5		42.5
23	18	10	2	2	56	0	128	78.2		78.2
6	18	4	1	4	56	0	133	56.8		56.8
6	18	4	1	13	56	0	135			0
23	18	10	2	8	55	0	127	59.4		59.4
35	18	4	3	15	55	0	139	45	29.6	74.6
35	18	4	3	12	59	1	132			0
23	18	10	2	1	58	1	123			0
35	18	4	3	9	58	1	123	62.2		62.2
23	18	10	2	6	58	1	125			0
35	18	4	3	5	58	1	127	60	49.4	109.4
23	18	10	2	12	57	1	130	60	49.9	109.9
6	18	4	1	14	57	1	135			0
6	18	4	1	0	56	1	125			0
6	18	4	1	7	56	1	125	46.6		46.6
35	18	4	3	11	56	1	125	62.5		62.5
6	18	4	1	8	56	1	129	57.5	28	85.5
6	18	4	1	6	56	1	130	42.6		42.6
35	18	4	3	14	56	1	130			0
23	18	10	2	0	59	2	119			0
23	18	10	2	14	58	2	134			0
35	18	4	3	7	57	2	123	87.8	35.2	123
35	18	4	3	0	57	2	125			0
6	18	4	1	11	57	2	126	75.8		75.8
35	18	4	3	2	57	2	127	81.1	44	125.1
23	18	10	2	13	57	2	129			0
6	18	4	1	1	57	2	131			0
6	18	4	1	10	56	2	122	76		76
4	19	5	1	15	63	0	130			0
29	19	10	3	10	59	0	126	66		66
17	19	6	2	6	58	0	127	45.3		45.3
29	19	10	3	6	58	0	129	68		68
4	19	5	1	6	58	0	136			0
4	19	5	1	12	58	0	136	47.7		47.7
4	19	5	1	2	57	0	125	41.9		41.9
17	19	6	2	3	57	0	130	76.8		76.8
29	19	10	3	2	57	0	131			0
17	19	6	2	7	56	0	125	58.8		58.8
29	19	10	3	13	56	0	125	68.7		68.7
29	19	10	3	14	56	0	128	63.3		63.3
29	19	10	3	1	56	0	129			0
29	19	10	3	5	56	0	129	53.4		53.4
17	19	6	2	9	56	0	133	78.6		78.6
29	19	10	3	8	56	0	134			0
29	19	10	3	9	55	0	121	51.7		51.7
17	19	6	2	10	55	0	135	56.6		56.6
4	19	5	1	7	61	1	129	81.9		81.9
4	19	5	1	10	59	1	130	87	31.9	118.9
29	19	10	3	11	58	1	128	100.1	49.1	149.2
4	19	5	1	9	58	1	129	79.9	43.9	123.8
4	19	5	1	4	58	1	132	92.2	28.5	120.7
29	19	10	3	7	57	1	129	81.8	34.8	116.6
29	19	10	3	12	57	1	133	77.9		77.9
29	19	10	3	15	56	1	127			0
17	19	6	2	13	56	1	129			0
29	19	10	3	4	56	1	130			0
17	19	6	2	8	55	1	125	79.5		79.5
17	19	6	2	11	55	1	127	49.5		49.5
17	19	6	2	2	55	1	128			0
17	19	6	2	15	55	1	128			0
17	19	6	2	1	54	1	130			0
29	19	10	3	0	59	2	115			0
4	19	5	1	8	58	2	126	62.8		62.8
4	19	5	1	5	58	2	132	72.1	23.8	95.9
4	19	5	1	11	57	2	123	35	40.1	75.1
17	19	6	2	0	57	2	123			0
17	19	6	2	4	57	2	125	76.2	38.2	114.4
4	19	5	1	14	57	2	126			0
29	19	10	3	3	57	2	130	57.4		57.4
4	19	5	1	3	56	2	126	51		51
17	19	6	2	14	56	2	127			0
17	19	6	2	12	56	2	130	57.4	44.6	102
17	19	6	2	5	58	3	126	84.7	83	167.7
4	19	5	1	1	58	3	129			0
4	19	5	1	0	57	3	121			0
28	20	5	3	15	61	0	113.03	69.6		69.6
28	20	5	3	4	59	0	119.38	51.6		51.6
28	20	5	3	9	59	0	129.54	57.3	25	82.3
16	20	5	2	2	59	0	132.08			0
28	20	5	3	5	58	0	124.46	62.8		62.8
28	20	5	3	6	58	0	124.46	64.9		64.9
28	20	5	3	12	58	0	127			0
8	20	8	1	10	57	0	93.98			0
28	20	5	3	0	57	0	119.38			0
28	20	5	3	13	57	0	121.92			0
16	20	5	2	15	57	0	125.73			0
8	20	8	1	5	57	0	129.54	60.5		60.5
8	20	8	1	13	56	0	88.9			0
28	20	5	3	11	56	0	123.19	88.6		88.6
8	20	8	1	15	56	0	124.46	45.3		45.3
16	20	5	2	9	56	0	124.46			0
16	20	5	2	14	56	0	127			0
28	20	5	3	7	62	1	130.81	41.4		41.4
8	20	8	1	11	60	1	123.19	56.4	43.1	99.5
8	20	8	1	1	60	1	128.27			0
28	20	5	3	8	59	1	109.22	60.2		60.2
8	20	8	1	8	58	1	111.76	30.4		30.4
28	20	5	3	3	58	1	121.92			0
8	20	8	1	9	57	1	120.65	53.7	71.4	125.1
16	20	5	2	5	57	1	127	73.8	48.6	122.4
16	20	5	2	8	57	1	128.27	57	34.5	91.5
16	20	5	2	10	57	1	128.27	84.2	50.7	134.9
8	20	8	1	14	57	1	129.54	72.3	64.8	137.1
28	20	5	3	2	56	1	121.92			0
8	20	8	1	3	56	1	123.19	36.9		36.9
8	20	8	1	7	56	1	129.54			0
16	20	5	2	3	56	1	133.35	66.9		66.9
16	20	5	2	13	55	1	124.46	44.8		44.8
28	20	5	3	14	59	2	105.41	57.6	28.2	85.8
16	20	5	2	1	59	2	128.27			0
8	20	8	1	12	58	2	129.54	67.1		67.1
8	20	8	1	0	57	2	121.92			0
8	20	8	1	6	57	2	121.92			0
16	20	5	2	0	57	2	129.54			0
16	20	5	2	11	57	2	130.81	55.1	47.7	102.8
8	20	8	1	4	56	2	93.98	59		59
16	20	5	2	4	56	2	116.84	74.3	84.6	158.9
16	20	5	2	6	56	2	119.38	65.2		65.2
16	20	5	2	7	56	2	119.38	51.1		51.1
8	20	8	1	2	56	2	125.73	65.9	49.1	115
28	20	5	3	1	56	2	130.81			0
28	20	5	3	10	55	2	120.65	62		62
16	20	5	2	12	56	3	127	68.4	34.3	102.7
18	21	5	2	1	65	0	133	36		36
30	21	9	3	10	63	0	130	54.8	27.4	82.2
30	21	9	3	6	62	0	135	61.5		61.5
18	21	5	2	4	58	0	128	57.2		57.2
18	21	5	2	15	58	0	129			0
18	21	5	2	12	58	0	131			0
30	21	9	3	3	58	0	131	50.8		50.8
18	21	5	2	7	58	0	132	56.1		56.1
30	21	9	3	8	57	0	128	51.3		51.3
30	21	9	3	4	57	0	129	73.8		73.8
18	21	5	2	14	57	0	134			0
18	21	5	2	8	56	0	120	31.6		31.6
18	21	5	2	10	56	0	129	41.2		41.2
18	21	5	2	9	56	0	131	37.3		37.3
9	21	9	1	4	55	0	131	44.9		44.9
9	21	9	1	3	55	0	132	46.1		46.1
9	21	9	1	11	54	0	125			0
9	21	9	1	6	64	1	140	65.3		65.3
18	21	5	2	2	61	1	133	70.9	26.5	97.4
30	21	9	3	12	60	1	128	81.1		81.1
30	21	9	3	5	60	1	134			0
30	21	9	3	7	60	1	135	55.2	66.3	121.5
30	21	9	3	11	59	1	129	84.6		84.6
30	21	9	3	2	59	1	137			0
30	21	9	3	1	58	1	130			0
9	21	9	1	5	58	1	132	98.2	37.8	136
9	21	9	1	13	57	1	131			0
30	21	9	3	14	57	1	132			0
18	21	5	2	13	57	1	134			0
9	21	9	1	14	56	1	127			0
18	21	5	2	5	56	1	129	76.2	27.1	103.3
30	21	9	3	9	56	1	134	68.5		68.5
9	21	9	1	15	54	1	127			0
30	21	9	3	13	62	2	128			0
18	21	5	2	0	61	2	126			0
18	21	5	2	11	59	2	139	102.4	67.4	169.8
18	21	5	2	3	58	2	129	72.2	46	118.2
30	21	9	3	0	58	2	134			0
30	21	9	3	15	58	2	138			0
9	21	9	1	9	57	2	132	82.6		82.6
9	21	9	1	7	57	2	133			0
9	21	9	1	0	57	2	134			0
9	21	9	1	2	56	2	131	58.1		58.1
9	21	9	1	8	56	2	132	83.2	51	134.2
9	21	9	1	12	56	2	133	72.7	20	92.7
9	21	9	1	1	56	2	134			0
18	21	5	2	6	55	2	129			0
9	21	9	1	10	55	2	130	61.2		61.2
22	22	10	2	12	66	0	134	55.2		55.2
22	22	10	2	5	65	0	132			0
22	22	10	2	3	63	0	131	78.5		78.5
6	22	6	1	2	63	0	137			0
34	22	6	3	5	62	0	125	69.2		69.2
34	22	6	3	13	62	0	128			0
34	22	6	3	4	62	0	139			0
34	22	6	3	3	60	0	124	61.5		61.5
22	22	10	2	10	60	0	130	57.5		57.5
22	22	10	2	11	60	0	131	58.9		58.9
6	22	6	1	11	60	0	132	55.1		55.1
34	22	6	3	11	60	0	132	75		75
22	22	10	2	7	58	0	123	56.1		56.1
34	22	6	3	15	58	0	131			0
6	22	6	1	12	58	0	135	46.2		46.2
6	22	6	1	9	58	0	137	53.3		53.3
22	22	10	2	14	57	0	117			0
22	22	10	2	1	57	0	122			0
6	22	6	1	3	57	0	132			0
6	22	6	1	8	57	0	133	52		52
6	22	6	1	6	57	0	134	45.4		45.4
6	22	6	1	13	57	0	135	74.3		74.3
34	22	6	3	9	55	0	129			0
22	22	10	2	4	61	1	124	71.7		71.7
34	22	6	3	1	60	1	125	82.8	57.3	140.1
34	22	6	3	12	59	1	122	81		81
34	22	6	3	6	59	1	124			0
34	22	6	3	14	59	1	130	89.8	25.5	115.3
22	22	10	2	15	59	1	131			0
34	22	6	3	7	59	1	132	98.7	29.1	127.8
22	22	10	2	8	58	1	125	51.8		51.8
34	22	6	3	8	58	1	127	95		95
6	22	6	1	4	58	1	138	42.8	11.6	54.4
22	22	10	2	0	57	1	122			0
22	22	10	2	9	57	1	125	34.2		34.2
6	22	6	1	14	57	1	128			0
6	22	6	1	7	56	1	131			0
6	22	6	1	0	68	2	116			0
34	22	6	3	2	62	2	132	75		75
34	22	6	3	0	60	2	128			0
22	22	10	2	6	59	2	126	87.1		87.1
22	22	10	2	2	59	2	128			0
6	22	6	1	15	59	2	131	73.8		73.8
34	22	6	3	10	58	2	133	64.1	13	77.1
6	22	6	1	5	58	2	136	73.4		73.4
22	22	10	2	13	57	2	130			0
6	22	6	1	1	58	3	132			0
6	22	6	1	10	57	3	129	79.6	31.4	111
22	23	4	2	9	65	0	136	63.8		63.8
22	23	4	2	4	63	0	135	51.4		51.4
11	23	6	1	15	63	0	136			0
33	23	10	3	6	62	0	129	49.2		49.2
33	23	10	3	12	62	0	135			0
11	23	6	1	11	61	0	127			0
33	23	10	3	14	61	0	135			0
33	23	10	3	11	60	0	129	76		76
33	23	10	3	10	60	0	132	44.6		44.6
33	23	10	3	1	59	0	124			0
22	23	4	2	8	59	0	128	62.5		62.5
33	23	10	3	13	59	0	128			0
22	23	4	2	13	59	0	129			0
33	23	10	3	4	59	0	129	80.5		80.5
33	23	10	3	3	59	0	131	90.6		90.6
33	23	10	3	9	59	0	135	61.1		61.1
11	23	6	1	8	58	0	122	38.5	49.8	88.3
22	23	4	2	12	58	0	128	46.7		46.7
11	23	6	1	6	58	0	130	58.7		58.7
33	23	10	3	8	57	0	126	54.4		54.4
11	23	6	1	14	57	0	127			0
11	23	6	1	13	57	0	133			0
11	23	6	1	4	56	0	122	48		48
11	23	6	1	9	61	1	122	70.4		70.4
22	23	4	2	2	61	1	127			0
33	23	10	3	15	60	1	127			0
33	23	10	3	2	59	1	124	68.6		68.6
22	23	4	2	11	59	1	125	76.4		76.4
22	23	4	2	15	59	1	126			0
11	23	6	1	2	58	1	118			0
22	23	4	2	6	58	1	126	58.4		58.4
11	23	6	1	0	58	1	128			0
22	23	4	2	14	58	1	128			0
11	23	6	1	3	58	1	129	72		72
11	23	6	1	5	58	1	135	54.8		54.8
11	23	6	1	1	57	1	126	83.1		83.1
33	23	10	3	7	57	1	130	78.4		78.4
11	23	6	1	12	56	1	124			0
11	23	6	1	10	61	2	120	64.6		64.6
33	23	10	3	0	59	2	117			0
22	23	4	2	3	58	2	122	61.4		61.4
11	23	6	1	7	58	2	124	59		59
33	23	10	3	5	58	2	124	74.3		74.3
22	23	4	2	0	57	2	125			0
22	23	4	2	7	57	2	128	57.7	29.2	86.9
22	23	4	2	5	57	2	129	59.5		59.5
22	23	4	2	1	57	2	130			0
22	23	4	2	10	57	2	131	77.6		77.6
34	24	4	3	3	68	0	141			0
21	24	6	2	4	63	0	135	57		57
21	24	6	2	6	63	0	147	49.5	11.9	61.4
34	24	4	3	4	62	0	125			0
34	24	4	3	7	62	0	132	70.4		70.4
34	24	4	3	8	62	0	145	52.4		52.4
34	24	4	3	9	61	0	125	78.2		78.2
34	24	4	3	5	61	0	135	75.1		75.1
21	24	6	2	11	60	0	131	83.7		83.7
21	24	6	2	3	59	0	128	66.7		66.7
34	24	4	3	12	59	0	138	68.4		68.4
4	24	6	1	14	58	0	103			0
21	24	6	2	2	57	0	126	37.8		37.8
21	24	6	2	8	56	0	129	55.3		55.3
34	24	4	3	10	56	0	130	38.3		38.3
4	24	6	1	0	65	1	129			0
4	24	6	1	7	63	1	127	72		72
4	24	6	1	8	63	1	135	55.7	33.8	89.5
4	24	6	1	10	63	1	136	47.1		47.1
34	24	4	3	0	60	1	125			0
34	24	4	3	2	60	1	129			0
4	24	6	1	2	60	1	130	56.2	35	91.2
34	24	4	3	14	60	1	130			0
34	24	4	3	1	60	1	136			0
4	24	6	1	12	60	1	139	59.8	29.4	89.2
21	24	6	2	15	59	1	127			0
21	24	6	2	1	59	1	129			0
4	24	6	1	13	59	1	132	54.2		54.2
34	24	4	3	11	59	1	137	72.7		72.7
4	24	6	1	6	58	1	127	61.6	32.6	94.2
21	24	6	2	14	58	1	134			0
34	24	4	3	6	58	1	144	79		79
4	24	6	1	4	57	1	129	45.5		45.5
21	24	6	2	5	57	1	132	43.8		43.8
4	24	6	1	5	57	1	139	51.6	48.5	100.1
21	24	6	2	12	56	1	131			0
21	24	6	2	7	56	1	134	73.1		73.1
21	24	6	2	13	53	1	128			0
4	24	6	1	1	59	2	122			0
21	24	6	2	9	59	2	123	67.9		67.9
21	24	6	2	10	59	2	133	94.9		94.9
4	24	6	1	15	59	2	135	57.4	73.1	130.5
4	24	6	1	11	58	2	133			0
4	24	6	1	9	57	2	119			0
34	24	4	3	13	57	2	130	87.3		87.3
4	24	6	1	3	57	2	133	75.1	21	96.1
21	24	6	2	0	57	3	128			0
14	25	9	1	10	63	0	137	52.3		52.3
18	25	2	2	11	61	0	140	60.7		60.7
18	25	2	2	13	60	0	120			0
14	25	9	1	7	59	0	131	71.5		71.5
14	25	9	1	3	59	0	137	61.4		61.4
14	25	9	1	8	58	0	133	86.4		86.4
18	25	2	2	6	58	0	134	62.5		62.5
14	25	9	1	12	58	0	139	50.7		50.7
30	25	4	3	0	57	0	125			0
18	25	2	2	10	57	0	127	67.6		67.6
18	25	2	2	5	57	0	129	76.9		76.9
14	25	9	1	13	57	0	131			0
18	25	2	2	9	57	0	131	71.7		71.7
14	25	9	1	14	57	0	134			0
30	25	4	3	11	57	0	134	66.6		66.6
30	25	4	3	9	57	0	138	33		33
30	25	4	3	5	56	0	128	33.9		33.9
30	25	4	3	6	56	0	131	48.2		48.2
18	25	2	2	1	59	1	127	76.3		76.3
14	25	9	1	4	59	1	131	55.6	4.8	60.4
18	25	2	2	7	59	1	133			0
18	25	2	2	8	59	1	135	90.2		90.2
14	25	9	1	5	59	1	137	37.6	12.9	50.5
14	25	9	1	15	58	1	129			0
14	25	9	1	1	58	1	131			0
14	25	9	1	11	58	1	132	80.9		80.9
18	25	2	2	4	58	1	132	79.9	25.2	105.1
14	25	9	1	2	58	1	138			0
30	25	4	3	12	57	1	127			0
14	25	9	1	6	57	1	131	52		52
30	25	4	3	10	60	2	135	74.8		74.8
18	25	2	2	0	59	2	122			0
18	25	2	2	12	59	2	123	92.3		92.3
30	25	4	3	13	58	2	123			0
14	25	9	1	9	58	2	126	50		50
14	25	9	1	0	58	2	131			0
30	25	4	3	4	57	2	133	55.1	72.6	127.7
30	25	4	3	1	56	2	118			0
18	25	2	2	3	56	2	127	55.5	46	101.5
30	25	4	3	7	56	2	129	62	64.8	126.8
18	25	2	2	2	56	2	131			0
30	25	4	3	2	56	2	131			0
30	25	4	3	8	56	2	133	67.9	44.4	112.3
30	25	4	3	3	56	2	134	50		50
14	26	2	1	3	65	0	126			0
20	26	2	2	1	63	0	132			0
31	26	5	3	15	63	0	140			0
31	26	5	3	14	60	0	100			0
31	26	5	3	5	60	0	134	87		87
31	26	5	3	13	59	0	130			0
14	26	2	1	8	59	0	133	80.6		80.6
20	26	2	2	6	59	0	133	84.5		84.5
31	26	5	3	7	59	0	134	41.8		41.8
20	26	2	2	12	59	0	135	62.9		62.9
14	26	2	1	5	59	0	137			0
31	26	5	3	8	59	0	137	67.4		67.4
31	26	5	3	11	58	0	133	58.4		58.4
14	26	2	1	6	58	0	147			0
20	26	2	2	10	57	0	128	62		62
31	26	5	3	10	56	0	124	64.2		64.2
20	26	2	2	5	56	0	131			0
20	26	2	2	15	56	0	135			0
31	26	5	3	12	55	0	128			0
31	26	5	3	0	63	1	131			0
31	26	5	3	9	61	1	135	66.6	36.5	103.1
31	26	5	3	2	60	1	139	31.5		31.5
14	26	2	1	4	59	1	128	101.8	19.5	121.3
20	26	2	2	2	59	1	129	66.1	18	84.1
20	26	2	2	8	58	1	132			0
20	26	2	2	13	58	1	133	47		47
20	26	2	2	3	58	1	136			0
14	26	2	1	10	58	1	138	69.3		69.3
14	26	2	1	7	57	1	137	75.1		75.1
31	26	5	3	4	56	1	131	54.1	21.7	75.8
20	26	2	2	14	56	1	133			0
14	26	2	1	14	56	1	140	60.6		60.6
14	26	2	1	0	61	2	127			0
20	26	2	2	11	59	2	128	73.2		73.2
14	26	2	1	9	59	2	138	83.9	41.7	125.6
20	26	2	2	7	59	2	138	98.9		98.9
14	26	2	1	11	58	2	134	82.9		82.9
14	26	2	1	12	58	2	143			0
31	26	5	3	6	57	2	126	67		67
14	26	2	1	1	57	2	132			0
20	26	2	2	9	57	2	134	77.9		77.9
14	26	2	1	15	57	2	139	66	32.7	98.7
31	26	5	3	1	57	2	140			0
20	26	2	2	4	56	2	124	94.3		94.3
31	26	5	3	3	56	2	133	66.6	57.1	123.7
14	26	2	1	2	59	3	134	54.6	36.4	91
20	26	2	2	0	61	4	127			0
4	27	8	1	14	61	0	133.35			0
4	27	8	1	12	61	0	134.62			0
28	27	9	3	0	60	0	133.35			0
4	27	8	1	11	58	0	119.38	49.4		49.4
4	27	8	1	15	58	0	121.92			0
4	27	8	1	6	58	0	127	64.1		64.1
28	27	9	3	5	58	0	132.08			0
4	27	8	1	3	57	0	135.89	52.8		52.8
16	27	6	2	8	57	0	137.16	59.7		59.7
16	27	6	2	13	57	0	137.16			0
16	27	6	2	12	57	0	144.78	73.9		73.9
28	27	9	3	2	56	0	129.54			0
28	27	9	3	9	56	0	132.08			0
16	27	6	2	7	56	0	133.35	65.1		65.1
16	27	6	2	10	56	0	142.24	66.8		66.8
28	27	9	3	7	56	0	142.24			0
4	27	8	1	8	66	1	121.92	39.8		39.8
4	27	8	1	4	63	1	134.62	63	12.3	75.3
4	27	8	1	9	61	1	134.62	71.5		71.5
28	27	9	3	14	59	1	127			0
4	27	8	1	0	58	1	129.54			0
28	27	9	3	4	58	1	139.7			0
16	27	6	2	11	58	1	149.86	81.3		81.3
16	27	6	2	4	57	1	133.35	84.3	49.3	133.6
28	27	9	3	11	57	1	139.7			0
16	27	6	2	6	56	1	130.81			0
16	27	6	2	5	56	1	132.08	32.2	50.4	82.6
16	27	6	2	9	56	1	134.62	82.2	49.4	131.6
16	27	6	2	15	56	1	134.62			0
16	27	6	2	14	56	1	135.89			0
28	27	9	3	8	56	1	137.16			0
28	27	9	3	12	56	1	137.16			0
4	27	8	1	7	61	2	129.54	71.89		71.89
28	27	9	3	15	59	2	124.46			0
4	27	8	1	13	59	2	129.54			0
4	27	8	1	10	59	2	132.08	62.8		62.8
4	27	8	1	5	58	2	135.89	49	25.5	74.5
28	27	9	3	10	58	2	135.89			0
28	27	9	3	13	58	2	138.43			0
16	27	6	2	3	58	2	139.7	59.5		59.5
16	27	6	2	1	57	2	119.38	79.9	27.8	107.7
28	27	9	3	1	57	2	129.54			0
28	27	9	3	6	57	2	134.62			0
4	27	8	1	1	56	2	118.11			0
28	27	9	3	3	56	2	124.46			0
4	27	8	1	2	56	2	127	88.6	36.4	125
16	27	6	2	2	56	2	127			0
16	27	6	2	0	59	3	119.38			0
12	28	9	1	0	70	0	104			0
12	28	9	1	12	65	0	139	51.9		51.9
30	28	3	3	13	62	0	125			0
18	28	4	2	7	59	0	129	72.8		72.8
12	28	9	1	10	59	0	134	71.1		71.1
18	28	4	2	3	59	0	136	72.6		72.6
18	28	4	2	4	58	0	128			0
18	28	4	2	12	58	0	129			0
18	28	4	2	10	57	0	128	55.6		55.6
18	28	4	2	13	57	0	131			0
18	28	4	2	14	57	0	132			0
18	28	4	2	8	57	0	133	77.9		77.9
18	28	4	2	11	56	0	126	52.7		52.7
12	28	9	1	8	56	0	129	45		45
12	28	9	1	14	56	0	130			0
30	28	3	3	6	55	0	128	60.7		60.7
30	28	3	3	8	54	0	133	57.1		57.1
30	28	3	3	0	66	1	118			0
30	28	3	3	14	61	1	123			0
12	28	9	1	11	60	1	130	65.6		65.6
30	28	3	3	12	59	1	122	57.7		57.7
30	28	3	3	1	59	1	128			0
18	28	4	2	6	58	1	128	70.3	57.3	127.6
12	28	9	1	9	58	1	131	64.4		64.4
12	28	9	1	1	57	1	120			0
12	28	9	1	2	57	1	125	61		61
18	28	4	2	2	57	1	129	82.4	41.5	123.9
30	28	3	3	11	57	1	129	68.4		68.4
30	28	3	3	5	57	1	130	94.9		94.9
30	28	3	3	4	57	1	132	85.7		85.7
30	28	3	3	3	56	1	119	62	28.7	90.7
18	28	4	2	1	56	1	127	67.1		67.1
12	28	9	1	5	56	1	130	33		33
18	28	4	2	15	56	1	130			0
18	28	4	2	9	56	1	131	70		70
12	28	9	1	15	56	1	132			0
30	28	3	3	10	56	1	134	92.2		92.2
30	28	3	3	7	55	1	122	53.6	37.8	91.4
30	28	3	3	9	55	1	126			0
12	28	9	1	4	63	2	130	63.8		63.8
30	28	3	3	2	60	2	120	78.3	39.8	118.1
18	28	4	2	0	59	2	124			0
12	28	9	1	7	58	2	129			0
12	28	9	1	6	58	2	134	97	86.4	183.4
12	28	9	1	3	57	2	130	56	15.4	71.4
12	28	9	1	13	56	2	123			0
18	28	4	2	5	56	2	128	78.6	37.7	116.3
31	29	11	3	7	66	0	136	46.1		46.1
10	29	9	1	15	63	0	129	57.8		57.8
31	29	11	3	6	62	0	128	60.6		60.6
31	29	11	3	15	62	0	134			0
18	29	3	2	10	61	0	125	54.5		54.5
18	29	3	2	9	61	0	127	58.4		58.4
18	29	3	2	4	61	0	133	58.6		58.6
18	29	3	2	8	60	0	122	45.9		45.9
10	29	9	1	5	60	0	132	54.6		54.6
31	29	11	3	14	60	0	133			0
31	29	11	3	8	59	0	126	76.9		76.9
18	29	3	2	14	59	0	130			0
18	29	3	2	15	59	0	130			0
18	29	3	2	6	59	0	134	54.1		54.1
10	29	9	1	4	59	0	136			0
31	29	11	3	5	58	0	125	75.2		75.2
18	29	3	2	12	58	0	129			0
18	29	3	2	11	58	0	130	29.3		29.3
31	29	11	3	10	56	0	126	61.8		61.8
31	29	11	3	12	56	0	126	81		81
31	29	11	3	13	56	0	127			0
31	29	11	3	4	56	0	128	67.4		67.4
31	29	11	3	2	56	0	130	64.6	28.2	92.8
10	29	9	1	9	60	1	131	71		71
10	29	9	1	12	60	1	135	67.3		67.3
18	29	3	2	0	59	1	125			0
10	29	9	1	7	59	1	127	88.2		88.2
10	29	9	1	14	59	1	128			0
31	29	11	3	11	59	1	131	69.1	34.4	103.5
10	29	9	1	6	59	1	132	74.1		74.1
10	29	9	1	8	58	1	129			0
31	29	11	3	3	58	1	131			0
18	29	3	2	5	58	1	133			0
18	29	3	2	1	57	1	124	61.4	29	90.4
18	29	3	2	7	57	1	126	80.9	33.6	114.5
10	29	9	1	10	57	1	127	52.6		52.6
10	29	9	1	3	57	1	132	59		59
31	29	11	3	9	56	1	125	70.3		70.3
18	29	3	2	13	56	1	127			0
31	29	11	3	1	56	1	129			0
10	29	9	1	11	56	1	131	53.3		53.3
18	29	3	2	3	60	2	128	68.6		68.6
18	29	3	2	2	59	2	133	57.5		57.5
31	29	11	3	0	58	2	129			0
10	29	9	1	2	57	2	125	63	38.3	101.3
10	29	9	1	1	57	3	131			0
10	29	9	1	0	56	3	121			0
33	30	11	3	10	68	0	143	36		36
33	30	11	3	14	66	0	134			0
33	30	11	3	9	64	0	127	72.5		72.5
20	30	5	2	13	64	0	133			0
20	30	5	2	14	64	0	140			0
9	30	10	1	13	63	0	141			0
33	30	11	3	12	62	0	133			0
33	30	11	3	4	62	0	137	44.7		44.7
33	30	11	3	13	61	0	125			0
33	30	11	3	11	60	0	124	64.1		64.1
33	30	11	3	0	59	0	118			0
20	30	5	2	4	58	0	127	66		66
33	30	11	3	6	58	0	128	45.3		45.3
20	30	5	2	6	58	0	130	64.2		64.2
20	30	5	2	7	58	0	136	67.4		67.4
20	30	5	2	10	58	0	136	70.7		70.7
9	30	10	1	15	58	0	138			0
20	30	5	2	3	57	0	123	67.9		67.9
9	30	10	1	8	57	0	127	54		54
20	30	5	2	9	57	0	129	73.5		73.5
9	30	10	1	5	56	0	122	61		61
9	30	10	1	1	56	0	126	62.6		62.6
9	30	10	1	3	56	0	128	39.1		39.1
9	30	10	1	4	56	0	130	51.9		51.9
9	30	10	1	10	56	0	130	48	29.4	77.4
9	30	10	1	12	54	0	129			0
20	30	5	2	15	60	1	133			0
33	30	11	3	2	59	1	126	82.1	14	96.1
33	30	11	3	1	59	1	128			0
20	30	5	2	5	59	1	132	78.2		78.2
20	30	5	2	2	59	1	133	72.2		72.2
33	30	11	3	5	58	1	126	100.1		100.1
9	30	10	1	14	58	1	130			0
20	30	5	2	11	57	1	123	60.3		60.3
9	30	10	1	2	57	1	133	78.9	39.6	118.5
9	30	10	1	11	57	1	133			0
20	30	5	2	8	57	1	136	67.2	51.4	118.6
9	30	10	1	9	56	1	126	52.1		52.1
20	30	5	2	0	63	2	132			0
33	30	11	3	8	61	2	126	103.7	34.9	138.6
33	30	11	3	7	61	2	132	88.1		88.1
33	30	11	3	3	60	2	130	70.6		70.6
20	30	5	2	12	59	2	130			0
9	30	10	1	0	58	2	128			0
9	30	10	1	6	57	2	127	70.5		70.5
9	30	10	1	7	56	2	127	74.6	91.2	165.8
20	30	5	2	1	59	3	127			0
7	31	11	1	6	61	0	131	72.7		72.7
23	31	11	2	3	60	0	137	62.1		62.1
35	31	10	3	15	59	0	129			0
35	31	10	3	8	59	0	135	97.1		97.1
7	31	11	1	8	58	0	127	73.8		73.8
7	31	11	1	5	58	0	130	44.8		44.8
23	31	11	2	14	58	0	133			0
23	31	11	2	7	58	0	134	82.1		82.1
7	31	11	1	10	57	0	128	48.8		48.8
35	31	10	3	14	57	0	129			0
7	31	11	1	4	57	0	133	47		47
7	31	11	1	9	57	0	134	72.2		72.2
23	31	11	2	11	57	0	134	45.4		45.4
23	31	11	2	12	57	0	139			0
35	31	10	3	5	56	0	124	82.4	68.4	150.8
35	31	10	3	6	56	0	124	53.7		53.7
23	31	11	2	6	56	0	125	72		72
35	31	10	3	7	56	0	127	54.1		54.1
35	31	10	3	4	56	0	128			0
35	31	10	3	13	56	0	128			0
7	31	11	1	15	56	0	131			0
35	31	10	3	3	56	0	131	78		78
35	31	10	3	11	56	0	131	40.3		40.3
35	31	10	3	10	55	0	123	46.8		46.8
35	31	10	3	12	55	0	133	63.6		63.6
7	31	11	1	3	58	1	109	53.1		53.1
7	31	11	1	14	58	1	129			0
23	31	11	2	4	58	1	129	7		7
23	31	11	2	10	58	1	130	74	41.5	115.5
23	31	11	2	13	58	1	131			0
35	31	10	3	9	58	1	131	104.3	28.9	133.2
7	31	11	1	2	58	1	133			0
23	31	11	2	1	58	1	134			0
7	31	11	1	11	58	1	136			0
23	31	11	2	15	58	1	137			0
7	31	11	1	7	57	1	125	46.4		46.4
35	31	10	3	0	57	1	125			0
23	31	11	2	5	57	1	128	78.2	32.4	110.6
7	31	11	1	13	57	1	129	80.1		80.1
7	31	11	1	12	57	1	135	68		68
7	31	11	1	0	56	1	128			0
23	31	11	2	8	56	1	129	70.4	16.4	86.8
7	31	11	1	1	56	1	140			0
35	31	10	3	1	55	1	120			0
23	31	11	2	2	58	2	132	95.3	39	134.3
35	31	10	3	2	57	2	127	84.5	34	118.5
23	31	11	2	9	57	2	134	81.2		81.2
23	31	11	2	0	56	2	130			0
13	32	5	1	6	61	0	127	52.5		52.5
29	32	6	3	9	60	0	123	84		84
29	32	6	3	11	60	0	129	80.6		80.6
13	32	5	1	10	60	0	130	75.2		75.2
13	32	5	1	13	60	0	134			0
29	32	6	3	2	59	0	129	65.6		65.6
17	32	7	2	4	59	0	130	65.7		65.7
17	32	7	2	13	59	0	132			0
29	32	6	3	13	58	0	128	76		76
13	32	5	1	9	58	0	131	61		61
17	32	7	2	10	57	0	126	46.1		46.1
17	32	7	2	11	57	0	129	54.5		54.5
13	32	5	1	5	57	0	130	71.2		71.2
13	32	5	1	4	57	0	131	75.8		75.8
13	32	5	1	14	57	0	133			0
17	32	7	2	7	57	0	134	76		76
29	32	6	3	3	56	0	125	79		79
13	32	5	1	1	55	0	118			0
13	32	5	1	3	55	0	130	54.2		54.2
29	32	6	3	10	62	1	125	51.6		51.6
29	32	6	3	15	61	1	128			0
29	32	6	3	12	60	1	127			0
13	32	5	1	11	59	1	123	42.5		42.5
29	32	6	3	6	59	1	123	62.8		62.8
13	32	5	1	0	59	1	124			0
17	32	7	2	2	59	1	126	49.2		49.2
29	32	6	3	8	59	1	126	85.7		85.7
13	32	5	1	8	59	1	130			0
13	32	5	1	7	58	1	121	40.4		40.4
17	32	7	2	14	58	1	127	96.1	46.4	142.5
29	32	6	3	14	58	1	127	58.3		58.3
17	32	7	2	12	58	1	130			0
17	32	7	2	15	57	1	127			0
29	32	6	3	4	57	1	134			0
13	32	5	1	15	57	1	135			0
29	32	6	3	1	56	1	126			0
29	32	6	3	5	56	1	132			0
29	32	6	3	7	56	1	133	108.1	23.1	131.2
13	32	5	1	2	55	1	120	70.8		70.8
17	32	7	2	9	61	2	128	57.6		57.6
17	32	7	2	3	59	2	125			0
17	32	7	2	0	59	2	127			0
17	32	7	2	5	58	2	129	70.1		70.1
17	32	7	2	6	58	2	135	97.4	29.4	126.8
17	32	7	2	8	57	2	125			0
13	32	5	1	12	57	2	127	65		65
17	32	7	2	1	58	3	120			0
29	32	6	3	0	58	3	125			0
36	33	10	3	9	66	0	116.84	64.7		64.7
36	33	10	3	6	64	0	134.62	105.1	36.6	141.7
25	33	5	2	4	64	0	137.16			0
25	33	5	2	12	63	0	134.62	56		56
36	33	10	3	2	62	0	123.19			0
36	33	10	3	1	62	0	125.73			0
25	33	5	2	13	61	0	125.73	77.8		77.8
25	33	5	2	1	61	0	132.08			0
9	33	3	1	8	60	0	125.73			0
25	33	5	2	6	59	0	124.46	65.3		65.3
9	33	3	1	2	59	0	132.08			0
36	33	10	3	11	59	0	132.08	71.5		71.5
36	33	10	3	14	59	0	132.08	36.3		36.3
25	33	5	2	7	59	0	134.62	67.4		67.4
9	33	3	1	7	58	0	134.62	59.3		59.3
36	33	10	3	15	56	0	129.54	79.9		79.9
9	33	3	1	1	55	0	124.46			0
36	33	10	3	12	62	1	134.62	75.8		75.8
25	33	5	2	9	61	1	127	85.6		85.6
9	33	3	1	10	61	1	134.62	48	27	75
25	33	5	2	0	59	1	124.46			0
25	33	5	2	11	59	1	124.46	66.1		66.1
36	33	10	3	7	59	1	132.08	71.8		71.8
36	33	10	3	8	59	1	137.16	45.5		45.5
36	33	10	3	0	58	1	127			0
9	33	3	1	12	58	1	129.54			0
36	33	10	3	5	58	1	130.81			0
36	33	10	3	10	57	1	127	103.5		103.5
36	33	10	3	4	57	1	129.54			0
9	33	3	1	3	56	1	124.46			0
9	33	3	1	5	56	1	125.73	77	34.5	111.5
9	33	3	1	4	53	1	116.84	41.5	29.4	70.9
36	33	10	3	13	61	2	127	76.8		76.8
36	33	10	3	3	60	2	121.92			0
25	33	5	2	2	60	2	128.27			0
25	33	5	2	5	59	2	127	55.4		55.4
25	33	5	2	14	59	2	127			0
25	33	5	2	15	59	2	127	51.7		51.7
25	33	5	2	3	58	2	114.3			0
25	33	5	2	8	58	2	121.92	79		79
25	33	5	2	10	58	2	129.54	63.1		63.1
9	33	3	1	14	58	2	132.08	64.3	43.4	107.7
9	33	3	1	13	57	2	129.54	64.6	48.9	113.5
9	33	3	1	6	57	2	132.08	54		54
9	33	3	1	15	57	2	133.35			0
9	33	3	1	9	56	2	124.46	79	65.9	144.9
9	33	3	1	11	54	2	119.38	48.8	57.4	106.2
9	33	3	1	0	54	2	124.46			0
29	34	4	3	0	63	0	126			0
29	34	4	3	2	62	0	125	55.9		55.9
29	34	4	3	8	60	0	136	64.8	16.7	81.5
8	34	5	1	10	59	0	135	50.4		50.4
17	34	11	2	2	59	0	135			0
17	34	11	2	12	59	0	136	60.9		60.9
29	34	4	3	12	58	0	135			0
29	34	4	3	5	57	0	129	46.1		46.1
29	34	4	3	3	57	0	130	58.5		58.5
8	34	5	1	1	57	0	131	60.1		60.1
29	34	4	3	13	57	0	132			0
8	34	5	1	7	57	0	137	50.9		50.9
29	34	4	3	15	56	0	124			0
17	34	11	2	9	56	0	130	46.9		46.9
17	34	11	2	3	59	1	132	62.5		62.5
17	34	11	2	8	59	1	134			0
29	34	4	3	6	59	1	140	91.5		91.5
29	34	4	3	11	58	1	135			0
29	34	4	3	7	58	1	136	50.4		50.4
17	34	11	2	6	58	1	141	85.2	16.4	101.6
29	34	4	3	4	57	1	130	73.7		73.7
17	34	11	2	5	57	1	133	61.2		61.2
17	34	11	2	4	57	1	134	84.3		84.3
8	34	5	1	9	57	1	135			0
17	34	11	2	10	57	1	135	58.1		58.1
17	34	11	2	1	56	1	127			0
8	34	5	1	13	56	1	128			0
17	34	11	2	13	56	1	128	46.3		46.3
8	34	5	1	6	56	1	129	43		43
29	34	4	3	9	56	1	132	61.6	12.6	74.2
8	34	5	1	15	56	1	137			0
17	34	11	2	11	56	1	137	52.2	10.4	62.6
8	34	5	1	4	55	1	124	48.3	30.8	79.1
8	34	5	1	5	55	1	133	59.4	32.2	91.6
17	34	11	2	0	61	2	121			0
29	34	4	3	14	61	2	129			0
17	34	11	2	7	61	2	136			0
17	34	11	2	15	59	2	137			0
8	34	5	1	11	58	2	137			0
29	34	4	3	1	57	2	124	89.4		89.4
8	34	5	1	12	57	2	126			0
29	34	4	3	10	57	2	127	69.8	15.8	85.6
17	34	11	2	14	57	2	134	52.5	19.9	72.4
8	34	5	1	8	56	2	132	61.3		61.3
8	34	5	1	14	56	2	133			0
8	34	5	1	2	55	2	127	61.8	30.8	92.6
8	34	5	1	3	55	2	130	43.6		43.6
8	34	5	1	0	57	4	136			0
35	35	9	3	10	63	0	128	71.6		71.6
35	35	9	3	11	63	0	130	73.2		73.2
35	35	9	3	14	62	0	134			0
6	35	11	1	11	61	0	136	46.2		46.2
24	35	10	2	7	61	0	137	33.8		33.8
24	35	10	2	3	60	0	121	46		46
24	35	10	2	5	60	0	123	47.1		47.1
35	35	9	3	8	60	0	126	75.2		75.2
24	35	10	2	13	60	0	130			0
24	35	10	2	10	60	0	140	67.2	20.9	88.1
24	35	10	2	1	59	0	125			0
6	35	11	1	6	59	0	127			0
24	35	10	2	8	59	0	130			0
24	35	10	2	6	59	0	131	65.8		65.8
6	35	11	1	10	59	0	133	80.8		80.8
35	35	9	3	4	59	0	134	78.9		78.9
35	35	9	3	5	59	0	134	67.8		67.8
35	35	9	3	13	58	0	126			0
35	35	9	3	12	58	0	128			0
6	35	11	1	13	58	0	129	79.1		79.1
6	35	11	1	3	58	0	133			0
6	35	11	1	12	58	0	135	61.5		61.5
6	35	11	1	15	58	0	137	51		51
35	35	9	3	2	57	0	124	71.9		71.9
6	35	11	1	9	57	0	128	67.3		67.3
24	35	10	2	9	57	0	128	46.7		46.7
35	35	9	3	6	57	0	132	62.5		62.5
35	35	9	3	15	57	0	133			0
6	35	11	1	2	57	0	135			0
35	35	9	3	1	56	0	126			0
24	35	10	2	0	66	1	115			0
24	35	10	2	14	60	1	126			0
24	35	10	2	2	59	1	125	72.4	13.5	85.9
24	35	10	2	15	59	1	128			0
35	35	9	3	7	59	1	134	70.9		70.9
6	35	11	1	7	58	1	124	85.6	36.9	122.5
35	35	9	3	3	58	1	124	59.9		59.9
24	35	10	2	12	57	1	128	61.7		61.7
24	35	10	2	11	57	1	129	71.6		71.6
35	35	9	3	0	56	1	123			0
35	35	9	3	9	60	2	124	68	22	90
6	35	11	1	8	60	2	128	75.3		75.3
24	35	10	2	4	59	2	125	73		73
6	35	11	1	14	59	2	133	74.4		74.4
6	35	2	1	0	57	2	129			0
6	35	11	1	4	56	2	123	47.8		47.8
6	35	11	1	1	56	2	128			0
6	35	11	1	5	56	2	129			0
14	36	10	1	7	63	0	124	63.7		63.7
14	36	10	1	9	63	0	130	67.1		67.1
32	36	9	3	8	60	0	126	71.4		71.4
14	36	10	1	5	60	0	133	86.4		86.4
32	36	9	3	6	59	0	135	93.9		93.9
14	36	10	1	11	59	0	140	65		65
21	36	2	2	9	58	0	129	60.5		60.5
14	36	10	1	14	58	0	149			0
14	36	10	1	13	58	0	150	76.2		76.2
21	36	2	2	5	57	0	125	65.8		65.8
21	36	2	2	11	57	0	129	71.4		71.4
32	36	9	3	11	57	0	135			0
21	36	2	2	12	57	0	136	75.4		75.4
32	36	9	3	5	57	0	136	86.4		86.4
14	36	10	1	12	57	0	139			0
32	36	9	3	1	57	0	140			0
32	36	9	3	9	56	0	127	70.2		70.2
21	36	2	2	15	56	0	131			0
21	36	2	2	6	55	0	127	44.8		44.8
32	36	9	3	4	54	0	121			0
32	36	9	3	14	62	1	141			0
14	36	10	1	10	60	1	132			0
14	36	10	1	15	60	1	133			0
14	36	10	1	6	60	1	134	90.9		90.9
14	36	10	1	4	59	1	129	55		55
21	36	2	2	8	59	1	132	81.5		81.5
21	36	2	2	14	59	1	134	87.3		87.3
14	36	10	1	8	59	1	136	42		42
32	36	9	3	13	58	1	134	82.9	43	125.9
32	36	9	3	12	57	1	136			0
21	36	2	2	3	57	1	141	64.3		64.3
21	36	2	2	13	56	1	133	78.9		78.9
21	36	2	2	1	56	1	134			0
32	36	9	3	10	56	1	134	84.3		84.3
32	36	9	3	15	55	1	131	77.6		77.6
14	36	10	1	2	60	2	124	90.2	31.2	121.4
32	36	9	3	7	59	2	132	109		109
14	36	10	1	0	59	2	135			0
14	36	10	1	3	58	2	125	64.1	22	86.1
21	36	2	2	10	58	2	130			0
32	36	9	3	2	57	2	125	92.8	30.6	123.4
32	36	9	3	3	56	2	126	80	61.1	141.1
21	36	2	2	2	56	2	130			0
32	36	9	3	0	56	2	130			0
21	36	2	2	4	56	2	133	76.2		76.2
14	36	10	1	1	61	3	134	85.5		85.5
21	36	2	2	0	58	3	127			0
21	36	2	2	7	57	3	138			0
16	37	9	2	11	62	0	134.62	70.6		70.6
28	37	10	3	15	61	0	133.35			0
5	37	8	1	4	59	0	124.46	48.4		48.4
5	37	8	1	14	59	0	132.08	79.4		79.4
28	37	10	3	4	59	0	132.08			0
28	37	10	3	9	59	0	132.08			0
5	37	8	1	6	59	0	133.35	76		76
5	37	8	1	9	59	0	137.16			0
28	37	10	3	5	58	0	121.92	42		42
5	37	8	1	11	58	0	124.46	27.8	43.3	71.1
28	37	10	3	6	58	0	127			0
28	37	10	3	12	58	0	128.27	51.7		51.7
28	37	10	3	0	57	0	119.38			0
5	37	8	1	1	57	0	128.27			0
28	37	10	3	13	57	0	128.27	70.5	27.1	97.6
5	37	8	1	5	57	0	129.54	41.8		41.8
5	37	8	1	8	57	0	130.81			0
28	37	10	3	11	56	0	124.46	88.1		88.1
16	37	9	2	5	56	0	125.73	32.8		32.8
16	37	9	2	10	56	0	135.89	52.4		52.4
16	37	9	2	8	55	0	124.46	71.5		71.5
5	37	8	1	10	63	1	142.24	40.5		40.5
28	37	10	3	7	62	1	127			0
16	37	9	2	6	61	1	132.08	44		44
5	37	8	1	0	59	1	119.38			0
5	37	8	1	3	59	1	127	62.1	20.1	82.2
28	37	10	3	8	59	1	127	80.2		80.2
5	37	8	1	15	58	1	127			0
28	37	10	3	3	58	1	129.54	40.3		40.3
16	37	9	2	2	58	1	137.16	62.9	18.8	81.7
16	37	9	2	12	57	1	129.54			0
16	37	9	2	14	57	1	132.08			0
16	37	9	2	7	57	1	133.35	74.6		74.6
16	37	9	2	3	56	1	127	33.2		33.2
16	37	9	2	4	56	1	127			0
28	37	10	3	2	56	1	129.54	89.8		89.8
5	37	8	1	12	56	1	130.81	76.6		76.6
16	37	9	2	1	55	1	128.27			0
16	37	9	2	15	55	1	129.54			0
16	37	9	2	9	55	1	132.08	48.4	25.8	74.2
28	37	10	3	14	59	2	124.46	54		54
5	37	8	1	2	59	2	139.7			0
16	37	9	2	0	57	2	127			0
5	37	8	1	13	57	2	128.27	62.3		62.3
5	37	8	1	7	57	2	134.62	74.5		74.5
28	37	10	3	1	56	2	114.3			0
28	37	10	3	10	55	2	129.54	53.1		53.1
16	37	9	2	13	55	2	133.35			0
23	38	7	2	8	66	0	130			0
23	38	7	2	12	65	0	132	55.3		55.3
23	38	7	2	14	65	0	134			0
23	38	7	2	5	65	0	135	55.7		55.7
36	38	11	3	8	62	0	135			0
36	38	11	3	11	62	0	141	63.1		63.1
23	38	7	2	10	61	0	135	53.4		53.4
36	38	11	3	6	61	0	136	58.4		58.4
23	38	7	2	11	61	0	137	60.4		60.4
36	38	11	3	10	60	0	126			0
23	38	7	2	13	60	0	130			0
12	38	11	1	15	60	0	133			0
36	38	11	3	4	59	0	137	75.6		75.6
23	38	7	2	2	59	0	140	77		77
36	38	11	3	5	58	0	123	55.7		55.7
23	38	7	2	3	58	0	131	43.9		43.9
36	38	11	3	15	58	0	131			0
12	38	11	1	5	58	0	135	67.9		67.9
12	38	11	1	7	58	0	138	56.6		56.6
12	38	11	1	8	56	0	128	44.7		44.7
12	38	11	1	3	56	0	133	54.1	27.6	81.7
23	38	7	2	7	66	1	134	65.5		65.5
36	38	11	3	12	60	1	126	66.3		66.3
36	38	11	3	13	60	1	130	70		70
23	38	7	2	6	60	1	134	70.6	28.3	98.9
36	38	11	3	7	60	1	135			0
12	38	11	1	4	60	1	136	79.4	19.9	99.3
23	38	7	2	15	60	1	140			0
23	38	7	2	4	59	1	133	79.5		79.5
36	38	11	3	9	58	1	123	75.1		75.1
12	38	11	1	14	58	1	125			0
36	38	11	3	0	58	1	126			0
12	38	11	1	10	58	1	141	66.2	28.4	94.6
23	38	7	2	9	57	1	126	81.3	32.2	113.5
36	38	11	3	3	57	1	138	96.3		96.3
12	38	11	1	9	57	1	143	79.5	29.2	108.7
36	38	11	3	14	56	1	125	51		51
12	38	11	1	12	56	1	132			0
36	38	11	3	2	55	1	132	64.3		64.3
12	38	11	1	1	59	2	127			0
12	38	11	1	13	58	2	136			0
12	38	11	1	11	57	2	131	63.9	46.4	110.3
36	38	11	3	1	57	2	131			0
12	38	11	1	0	57	2	133			0
23	38	7	2	1	56	2	135			0
12	38	11	1	2	61	3	105	43.4	47.2	90.6
12	38	11	1	6	59	3	116	87.6	62.4	150
23	38	7	2	0	56	3	124			0
5	39	10	1	10	63	0	134	72.6		72.6
5	39	10	1	14	63	0	137			0
32	39	3	3	5	59	0	122			0
21	39	9	2	14	59	0	130			0
5	39	10	1	8	59	0	134	68.9		68.9
5	39	10	1	4	59	0	137			0
21	39	9	2	12	58	0	126	58.4		58.4
5	39	10	1	5	58	0	127	58.5		58.5
5	39	10	1	11	58	0	127			0
5	39	10	1	12	57	0	128	56.8	13.1	69.9
21	39	9	2	6	57	0	131			0
21	39	9	2	7	57	0	133	75.9		75.9
21	39	9	2	13	57	0	134			0
21	39	9	2	1	57	0	139			0
32	39	3	3	8	56	0	125	63.4		63.4
32	39	3	3	14	56	0	130	80.7		80.7
32	39	3	3	7	56	0	131	70.5		70.5
32	39	3	3	10	56	0	132	82.2		82.2
32	39	3	3	15	56	0	132	69.5		69.5
5	39	11	1	0	64	1	128			0
21	39	9	2	5	59	1	131	71.1		71.1
21	39	9	2	15	59	1	134			0
21	39	9	2	3	58	1	126	54.3		54.3
21	39	9	2	4	58	1	127			0
5	39	10	1	15	58	1	130			0
5	39	10	1	13	58	1	131	46		46
5	39	10	1	2	57	1	125			0
21	39	9	2	2	57	1	125	67.1	19.8	86.9
32	39	3	3	9	57	1	127	76.9		76.9
21	39	9	2	8	57	1	135	69.3		69.3
32	39	3	3	11	56	1	123	57.9	37.4	95.3
32	39	3	3	3	56	1	128			0
32	39	3	3	12	56	1	131	67	41.3	108.3
21	39	9	2	9	55	1	126	70.9		70.9
32	39	3	3	6	53	1	122	43	40.5	83.5
5	39	10	1	1	63	2	129			0
5	39	10	1	7	58	2	117	49.4		49.4
5	39	10	1	6	58	2	127	93.9	39.9	133.8
21	39	9	2	0	57	2	122			0
32	39	3	3	1	57	2	125			0
5	39	10	1	3	57	2	127	80	27.9	107.9
21	39	9	2	10	57	2	129	52.9		52.9
5	39	10	1	9	57	2	131	65.7		65.7
21	39	9	2	11	56	2	124	67.8		67.8
32	39	3	3	4	56	2	126			0
32	39	3	3	13	56	2	126	96.8	74.4	171.2
32	39	3	3	2	56	2	129			0
32	39	3	3	0	57	3	124			0
24	40	5	2	13	63	0	128			0
35	40	3	3	6	61	0	128	69.4		69.4
24	40	5	2	1	61	0	143			0
35	40	3	3	13	61	0	143			0
35	40	3	3	3	59	0	130			0
8	40	11	1	15	59	0	133			0
35	40	3	3	8	59	0	139	69.6		69.6
35	40	3	3	7	58	0	95	21.6		21.6
8	40	11	1	4	58	0	131			0
35	40	3	3	12	58	0	144			0
24	40	5	2	10	57	0	125	63.6		63.6
35	40	3	3	10	57	0	133			0
24	40	5	2	11	57	0	135	76.7		76.7
24	40	5	2	4	57	0	137	53.1		53.1
24	40	5	2	3	57	0	141	77		77
24	40	5	2	8	57	0	142	77.5		77.5
8	40	11	1	6	56	0	133	44.4		44.4
24	40	5	2	5	56	0	133			0
8	40	11	1	7	56	0	134			0
35	40	3	3	15	56	0	135			0
8	40	11	1	10	60	1	143	70.58		70.58
35	40	3	3	9	60	1	144	60.6	40.5	101.1
35	40	3	3	4	59	1	123	62.3		62.3
35	40	3	3	1	59	1	129			0
35	40	3	3	5	59	1	135	97.8		97.8
8	40	11	1	12	59	1	137	101.6		101.6
24	40	5	2	6	59	1	138	80.6		80.6
35	40	3	3	11	59	1	142			0
8	40	11	1	9	58	1	138	71.8		71.8
24	40	5	2	15	57	1	118			0
24	40	5	2	7	57	1	128	74.8		74.8
8	40	11	1	8	57	1	133			0
24	40	5	2	14	57	1	134			0
35	40	3	3	2	57	1	134	67.6		67.6
8	40	11	1	14	57	1	138	74.7		74.7
24	40	5	2	9	57	1	140	96.6	42.8	139.4
24	40	5	2	12	56	1	139	72.1	16.1	88.2
8	40	11	1	1	55	1	132			0
8	40	11	1	2	53	1	123	50.1		50.1
8	40	11	1	11	59	2	135	78.5		78.5
35	40	3	3	14	59	2	138			0
35	40	3	3	0	58	2	129			0
24	40	5	2	2	58	2	132	82.9	27.3	110.2
8	40	11	1	5	58	2	141	64.6		64.6
8	40	11	1	13	57	2	135	100.5		100.5
24	40	5	2	0	56	2	127			0
8	40	11	1	3	55	2	137	44.9		44.9
8	40	11	1	0	56	3	134			0
22	41	8	2	2	65	0	139			0
34	41	10	3	10	62	0	137			0
34	41	10	3	13	61	0	139	53		53
34	41	10	3	1	61	0	142			0
34	41	10	3	11	60	0	129	71.5		71.5
34	41	10	3	5	60	0	133	54.5	17	71.5
34	41	10	3	7	60	0	133			0
22	41	8	2	6	60	0	137	72.8		72.8
34	41	10	3	9	60	0	138	78.3		78.3
22	41	8	2	14	59	0	130			0
34	41	10	3	2	59	0	130	84.1		84.1
34	41	10	3	3	59	0	130	78.3		78.3
34	41	10	3	8	59	0	133			0
22	41	8	2	4	58	0	126			0
10	41	4	1	8	57	0	134	75		75
34	41	10	3	4	56	0	129	56.3		56.3
10	41	4	1	12	56	0	139			0
10	41	4	1	6	56	0	141			0
10	41	4	1	13	56	0	141	53.3		53.3
34	41	10	3	14	61	1	133	72.6	14.3	86.9
22	41	8	2	8	61	1	134	74.7		74.7
22	41	8	2	10	61	1	138	67.7		67.7
22	41	8	2	0	60	1	128			0
22	41	8	2	15	60	1	133			0
34	41	10	3	12	60	1	134	75.1		75.1
22	41	8	2	7	60	1	140	75.4		75.4
34	41	10	3	6	59	1	125	82.8		82.8
22	41	8	2	9	59	1	132	66.1	17.1	83.2
22	41	8	2	13	58	1	124	56.3	20.4	76.7
22	41	8	2	5	58	1	128	74.7		74.7
22	41	8	2	3	58	1	129	78.7	27.4	106.1
22	41	8	2	11	58	1	135	96.3	37	133.3
10	41	4	1	15	57	1	142	53		53
10	41	4	1	10	56	1	130	65.5		65.5
10	41	4	1	14	56	1	137			0
10	41	4	1	11	56	1	143	53.4		53.4
10	41	4	1	9	56	1	144	52.8		52.8
10	41	4	1	7	55	1	134			0
34	41	10	3	0	64	2	122			0
22	41	8	2	1	61	2	136			0
22	41	8	2	12	59	2	134	87	58.5	145.5
10	41	4	1	0	59	2	140			0
10	41	4	1	5	57	2	134	54.2		54.2
10	41	4	1	4	57	2	136	65.2		65.2
10	41	4	1	2	57	2	138	70.3		70.3
10	41	4	1	1	56	2	129			0
10	41	4	1	3	58	3	133	74.6		74.6
31	42	4	3	9	64	0	147	39.6		39.6
31	42	4	3	8	62	0	138	68.2		68.2
31	42	4	3	0	61	0	116			0
20	42	9	2	2	61	0	128	58.5		58.5
20	42	9	2	12	60	0	136	82.9		82.9
31	42	4	3	15	59	0	151	71.8	26.1	97.9
5	42	2	1	8	58	0	136	68.4		68.4
5	42	2	1	7	58	0	137			0
5	42	2	1	2	58	0	140	43		43
31	42	4	3	7	57	0	125	66		66
5	42	2	1	10	57	0	131	50.1		50.1
20	42	9	2	5	57	0	137	67.4		67.4
31	42	4	3	10	57	0	139	54.4		54.4
5	42	2	1	12	57	0	141	55.6		55.6
31	42	4	3	12	56	0	130	37.4		37.4
5	42	2	1	5	56	0	142	66.8		66.8
20	42	9	2	8	55	0	99			0
20	42	9	2	6	55	0	125			0
20	42	9	2	4	55	0	143	76.8		76.8
5	42	2	1	11	61	1	138			0
31	42	4	3	5	59	1	132	92.3		92.3
20	42	9	2	15	59	1	138	68.4		68.4
31	42	4	3	13	59	1	145	69.9		69.9
20	42	9	2	3	58	1	125	80.1	10.4	90.5
20	42	9	2	14	58	1	127	38	31.1	69.1
31	42	4	3	4	58	1	129			0
20	42	9	2	1	58	1	132			0
31	42	4	3	2	58	1	132			0
5	42	2	1	9	58	1	135			0
20	42	9	2	13	58	1	139	64.4	45.8	110.2
5	42	2	1	14	58	1	147			0
20	42	9	2	7	57	1	129	63.7		63.7
20	42	9	2	9	57	1	142	93.7	33.4	127.1
31	42	4	3	3	59	2	136			0
31	42	4	3	11	59	2	140			0
31	42	4	3	14	59	2	141	79.7		79.7
31	42	4	3	1	59	2	144			0
5	42	2	1	15	58	2	138	73.7		73.7
5	42	2	1	1	58	2	142	84.3		84.3
20	42	9	2	10	57	2	136			0
5	42	2	1	3	57	2	137	59.7		59.7
5	42	2	1	4	57	2	139	62.6		62.6
20	42	9	2	11	57	2	140			0
5	42	2	1	6	57	2	142			0
31	42	4	3	6	56	2	126	92.9		92.9
5	42	2	1	13	57	3	140	75.7		75.7
20	42	9	2	0	55	3	121			0
5	42	2	1	0	58	4	139			0
29	43	2	3	10	63	0	129	66.4		66.4
29	43	2	3	12	63	0	129	74.5		74.5
29	43	2	3	14	62	0	126			0
29	43	2	3	15	61	0	139			0
[truncated: 3,173 more rows]
