# Supplementary material for: Implementation of Epigenetic Variation in Sorghum Selection and Implications for Crop Resilience Breeding
Source: Front Plant Sci. 2022 Jan 27;12:798243. doi: 10.3389/fpls.2021.798243 (PMC8828589; doi:10.3389/fpls.2021.798243)
Supplement: Supplementary file 3 [file Table_2.XLSX]

## Sheet: havelock_7_22_2019
Observation	site	rep	row	block	genotype	selection	epitype	selection2	plotlength	plant_no.	panicle_no.	panicleweight	grainweight	grainweightPerPlant	daystobloom	height	grainyield_kg_per_ha	grain/panicle	Threshing%	panicle/sqmeter	panicles/plant	100-seed/sqmeter	100-seed/panicle	100-seedweight	testweight	plants/sqmeter	testweight	gramPerm2_same_density
71	H	1	71	6	1	LL.LI	epi	LL	2	14	19	1607	1262	90.1429	71	142	9555.14	66.4211	78.5314	12.4631	1.35714	3399.64	272.776	3.97619	765.352	9.1833	59.4593	955.514
267	H	2	97	12	1	LL.LI	epi	LL	2	14	19	1071	889	63.5	76	126	6731	46.7895	83.0065	12.4631	1.35714	2450.18	196.594	3.66467	755.463	9.1833	58.6911	673.1
342	H	3	2	6	1	LL.LI	epi	LL	2	13	14	1025	923	71	73	136	7526	65.929	90.0488	9.1833	1.07692	2643.86	287.898	3.68878	730.85	8.5274	56.7789	752.6
125	H	1	125	10	2	LL.LI	epi	LL	1.8	12	16	1243	974	81.1667	74	124	8603.67	60.875	78.3588	11.6614	1.33333	2929.78	251.238	3.61109	761.58	8.746	59.1663	860.367
334	H	2	164	10	2	LL.LI	epi	LL	2	14	17	1046	897	64.0714	71	138	6791.57	52.765	85.7553	11.1512	1.21429	2504.85	224.626	3.65379	745.623	9.1833	57.9266	679.157
362	H	3	22	8	2	LL.LI	epi	LL	1.5	10	12	700	583	58.3	75	128	6179.8	48.5833	83.2857	10.4952	1.2	2161.48	205.949	3.42045	752.871	8.746	58.4897	617.98
50	H	1	50	4	3	LL.LI	epi	LL	2	19	26	1514	1205	63.4211	70	138	6722.63	46.3462	79.5905	17.0548	1.36842	3332.31	195.389	3.45717	745.55	12.4631	57.9209	672.263
324	H	2	154	9	3	LL.LI	epi	LL	1.8	10	12	674	558	55.8	77	124	5914.8	46.5	82.7893	8.746	1.2	1620.28	185.259	3.58583	796.728	7.2884	61.8969	591.48
409	H	3	69	11	3	LL.LI	epi	LL	2	26	28	973	908	34.9231	76	122	3701.85	32.4286	93.3196	18.3667	1.07692	2556.25	139.178	3.26814	743.616	17.0548	57.7707	370.185
151	H	1	151	12	4	LL.LI	epi	LL	2	17	21	1272	993	58.4118	71	132	6191.65	47.2857	78.066	13.775	1.23529	2669.51	193.794	3.58094	766.923	11.1512	59.5814	619.165
321	H	2	151	9	4	LL.LI	epi	LL	1.7	10	16	1012	838	83.8	71	130	8882.8	52.375	82.8063	12.3473	1.6	2693.43	218.138	3.82943	762.129	7.7171	59.2089	888.28
357	H	3	17	8	4	LL.LI	epi	LL	2	12	13	927	838	69.8333	75	126	7402.33	64.4615	90.3991	8.5274	1.08333	2279.92	267.364	3.52919	769.467	7.8714	59.779	740.233
23	H	1	23	2	5	LL.LI	epi	LL	2	23	26	1721	1395	60.6522	70	140	6429.13	53.6538	81.0575	17.0548	1.13043	3937.41	230.869	3.56394	730.463	15.0869	56.7488	642.913
219	H	2	49	8	5	LL.LI	epi	LL	2	13	19	902	763	58.6923	74	132	6221.38	40.1579	84.5898	12.4631	1.46154	2191.3	175.823	3.348	724.991	8.5274	56.3237	622.138
379	H	3	39	10	5	LL.LI	epi	LL	2	22	22	923	804	36.5455	73	122	3873.82	36.5455	87.1073	14.431	1	2262.49	156.78	3.22326	743.935	14.431	57.7955	387.382
21	H	1	21	2	6	LL.LI	epi	LL	1.5	6	12	1036	763	127.167	71	134	13479.7	63.5833	73.6486	10.4952	2	2788.64	265.706	3.96264	752.151	5.2476	58.4337	1347.97
191	H	2	21	2	6	LL.LI	epi	LL	1.8	15	17	1039	870	58	72	140	6148	51.1765	83.7344	12.3902	1.13333	2524.23	203.728	3.31399	797.363	10.9325	61.9462	614.8
365	H	3	25	8	6	LL.LI	epi	LL	1.9	9	14	967	859	95.4444	74	134	10117.1	61.3571	88.8314	9.6667	1.55556	2555.45	264.356	3.47316	740.743	6.2143	57.5475	1011.71
162	H	1	162	13	7	LL.LI	epi	LL	1.8	13	15	1163	841	64.6923	78	118	6857.38	56.0667	72.313	10.9325	1.15385	2735.17	250.186	2.82633	704.375	9.4749	54.7221	685.738
332	H	2	162	10	7	LL.LI	epi	LL	1.6	8	11	760	647	80.875	75	130	8572.75	58.818	85.1316	9.0194	1.375	2153.01	238.71	3.56781	782.126	6.5595	60.7625	857.275
349	H	3	9	6	7	LL.LI	epi	LL	1.8	10	15	1028	908	90.8	73	136	9624.8	60.5333	88.3268	10.9325	1.5	2747.13	251.28	3.53107	768.829	7.2884	59.7294	962.48
106	H	1	106	9	8	LL.LI	epi	LL	2	18	21	1334	1053	58.5	70	140	6201	50.1429	78.9355	13.775	1.16667	2781.79	201.945	3.78582	780.439	11.8071	60.6314	620.1
250	H	2	80	7	8	LL.LI	epi	LL	1.8	15	15	816	710	47.3333	71	134	5017.33	47.3333	87.0098	10.9325	1	2107.84	192.804	3.90972	779.27	10.9325	60.5406	501.733
504	H	3	164	2	8	LL.LI	epi	LL	1.8	12	17	1020	901	75.0833	73	140	7958.83	53	88.3333	12.3902	1.41667	2689.11	217.035	3.88701	779.36	8.746	60.5476	795.883
100	H	1	100	8	9	LL.LI	epi	LL	2	14	17	1195	858	61.2857	74	136	6496.29	50.4706	71.7992	11.1512	1.21429	2311.32	207.271	3.69136	765.352	9.1833	59.4593	649.629
218	H	2	48	8	9	LL.LI	epi	LL	1.5	10	10	624	515	51.5	76	126	5459	51.5	82.5321	8.746	1	1833.96	209.691	3.40843	779.587	8.746	60.5652	545.9
470	H	3	130	9	9	LL.LI	epi	LL	2	20	20	1037	878	43.9	73	138	4653.4	43.9	84.6673	13.1191	1	2429.04	185.154	3.75176	756.701	13.1191	58.7872	465.34
81	H	1	81	7	10	LL.LI	epi	LL	1	7	9	683	512	73.1429	75	132	7753.14	56.8889	74.9634	11.8071	1.28571	3321.94	281.35	4.0293	635.541	9.1833	49.3744	775.314
290	H	2	120	13	10	LL.LI	epi	LL	1.7	10	11	839	718	71.8	74	138	7610.8	65.2727	85.5781	8.4888	1.1	2205.76	259.844	3.89599	797.363	7.7171	61.9462	761.08
419	H	3	79	3	10	LL.LI	epi	LL	2	15	20	979	865	57.6667	74	138	6112.67	43.25	88.3555	13.1191	1.33333	2599.17	198.122	3.91562	696.701	9.8393	54.1259	611.267
93	H	1	93	8	11	LL.MI	epi	LL	2	21	29	1529	1201	57.1905	70	132	6062.19	41.4138	78.5481	19.0226	1.38095	3339.55	175.557	3.79932	741.464	13.775	57.6035	606.219
302	H	2	132	4	11	LL.MI	epi	LL	2	16	16	1106	938	58.625	74	128	6214.25	58.625	84.8101	10.4952	1	2395.03	228.202	3.45749	815.456	10.4952	63.3518	621.425
506	H	3	166	2	11	LL.MI	epi	LL	2	11	23	1156	1048	95.2727	70	134	10098.9	45.5652	90.6574	15.0869	2.09091	2870.31	190.251	3.88706	764.36	7.2155	59.3823	1009.89
126	H	1	126	10	12	LL.MI	epi	LL	2	15	21	1788	1369	91.2667	74	130	9674.27	65.1905	76.566	13.775	1.4	3902.65	283.314	3.67237	723.234	9.8393	56.1872	967.427
257	H	2	87	7	12	LL.MI	epi	LL	2	13	14	969	829	63.7692	72	128	6759.54	59.2143	85.5521	9.1833	1.07692	2206.02	240.22	3.54524	782.444	8.5274	60.7872	675.954
465	H	3	125	9	12	LL.MI	epi	LL	2	18	26	1250	1096	60.8889	72	144	6454.22	42.1538	87.68	17.0548	1.44444	2981.85	174.84	3.69533	769.467	11.8071	59.779	645.422
95	H	1	95	8	13	LL.MI	epi	LL	2	14	18	1295	1032	73.7143	71	134	7813.71	57.3333	79.6911	11.8071	1.28571	2812.39	238.194	3.19968	756.551	9.1833	58.7756	781.371
200	H	2	30	1	13	LL.MI	epi	LL	2	20	22	1386	1166	58.3	70	138	6179.8	53	84.127	14.431	1.1	3114.17	215.798	3.6502	779.587	13.1191	60.5652	617.98
451	H	3	111	4	13	LL.MI	epi	LL	1.7	11	13	876	754	68.5455	77	116	7265.82	58	86.073	10.0322	1.18182	2464.5	245.659	3.62386	753.509	8.4888	58.5393	726.582
73	H	1	73	6	14	LL.MI	epi	LL	2	17	21	1409	1115	65.5882	70	132	6952.35	53.0952	79.1341	13.775	1.23529	3306.45	240.033	3.80586	695.26	11.1512	54.014	695.235
295	H	2	125	13	14	LL.MI	epi	LL	2	15	20	1367	1162	77.4667	71	132	8211.47	58.1	85.0037	13.1191	1.33333	3016.29	229.917	3.88542	802.124	9.8393	62.3161	821.147
354	H	3	14	8	14	LL.MI	epi	LL	2	25	28	1405	1292	51.68	73	138	5478.08	46.1429	91.9573	18.3667	1.12	3634.18	197.868	3.41355	744.254	16.3988	57.8203	547.808
3	H	1	3	1	15	LL.MI	epi	LL	2	12	20	1700	1309	109.083	73	140	11562.8	65.45	77	13.1191	1.66667	3615.34	275.579	3.9827	746.493	7.8714	57.9942	1156.28
238	H	2	68	3	15	LL.MI	epi	LL	2	13	15	1102	961	73.9231	72	128	7835.85	64.0667	87.2051	9.8393	1.15385	2717.11	276.149	3.64047	736.418	8.5274	57.2114	783.585
429	H	3	89	3	15	LL.MI	epi	LL	1.8	12	19	920	786	65.5	71	138	6943	41.3684	85.435	13.8479	1.58333	2382.97	172.082	3.9983	767.233	8.746	59.6054	694.3
29	H	1	29	3	16	LL.MI	epi	LL	2	10	20	1384	1088	108.8	72	138	11532.8	54.4	78.6127	13.1191	2	3164.86	241.242	3.49869	708.775	6.5595	55.064	1153.28
225	H	2	55	5	16	LL.MI	epi	LL	1.2	8	9	492	398	49.75	76	112	5273.5	44.2222	80.8943	9.8393	1.125	1921.89	195.328	3.36017	718.642	8.746	55.8305	527.35
421	H	3	81	3	16	LL.MI	epi	LL	2	20	28	1239	1052	52.6	72	134	5575.6	37.5714	84.907	18.3667	1.4	3105.59	169.088	3.81367	709.148	13.1191	55.0929	557.56
141	H	1	141	11	17	LL.MI	epi	LL	2	17	20	1415	1150	67.6471	70	130	7170.59	57.5	81.2721	13.1191	1.17647	2992.25	228.084	3.73609	792.383	11.1512	61.5593	717.059
220	H	2	50	8	17	LL.MI	epi	LL	2	14	15	984	836	59.7143	71	134	6329.71	55.7333	84.9593	9.8393	1.07143	2283	232.029	3.66684	762.446	9.1833	59.2336	632.971
418	H	3	78	11	17	LL.MI	epi	LL	1.8	13	17	917	833	64.0769	73	126	6792.15	49	90.8397	12.3902	1.30769	2609.03	210.572	3.49674	742.658	9.4749	57.6963	679.215
129	H	1	129	10	18	LL.MI	epi	LL	2	18	19	1425	1142	63.4444	71	126	6725.11	60.1053	80.1404	12.4631	1.05556	2995.19	240.325	3.55222	786.096	11.8071	61.0709	672.511
247	H	2	77	3	18	LL.MI	epi	LL	1.8	13	17	581	478	36.7692	77	116	3897.54	28.1176	82.2719	12.3902	1.30769	1408.18	113.653	3.32963	785.301	9.4749	61.0091	389.754
390	H	3	50	12	18	LL.MI	epi	LL	2	16	20	1338	1167	72.9375	71	140	7731.38	58.35	87.2197	13.1191	1.25	3194.9	243.531	4.05403	764.68	10.4952	59.4071	773.138
31	H	1	31	3	19	LL.MI	epi	LL	2	23	24	1570	1275	55.4348	71	136	5876.09	53.125	81.2102	15.7429	1.04348	3546.82	225.297	3.49943	741.15	15.0869	57.5791	587.609
318	H	2	148	9	19	LL.MI	epi	LL	1.5	11	13	565	463	42.0909	78	112	4461.64	35.615	81.9469	11.3698	1.18182	1787.03	157.173	3.45429	719.277	9.6206	55.8798	446.164
474	H	3	134	5	19	LL.MI	epi	LL	2	21	21	1296	1128	53.7143	73	138	5693.71	53.7143	87.037	13.775	1	3187.91	231.427	3.77266	740.743	13.775	57.5475	569.371
75	H	1	75	6	20	LL.MI	epi	LL	2	18	21	1510	1162	64.5556	70	134	6842.89	55.3333	76.9536	13.775	1.16667	3233.84	234.762	3.93381	740.835	11.8071	57.5547	684.289
323	H	2	153	9	20	LL.MI	epi	LL	2	18	22	1353	1169	64.9444	72	132	6884.11	53.136	86.4006	14.431	1.22222	3191.05	221.125	3.49844	762.764	11.8071	59.2582	688.411
370	H	3	30	10	20	LL.MI	epi	LL	2	22	22	834	726	33	75	124	3498	33	87.0504	14.431	1	2072.33	143.603	3.26589	733.403	14.431	56.9772	349.8
146	H	1	146	12	21	LL.MI	epi	LL	2	21	22	1404	1145	54.5238	71	140	5779.52	52.0455	81.5527	14.431	1.04762	3151.77	218.403	3.46843	749.007	13.775	58.1895	577.952
329	H	2	159	10	21	LL.MI	epi	LL	2	19	21	1152	952	50.1053	70	134	5311.16	45.333	82.6389	13.775	1.10526	2543.65	184.657	3.5596	779.27	12.4631	60.5406	531.116
427	H	3	87	3	21	LL.MI	epi	LL	2	32	32	1115	970	30.3125	72	148	3213.12	30.3125	86.996	20.9905	1	2650.04	126.249	3.9086	766.275	20.9905	59.5311	321.312
134	H	1	134	11	22	LL.MI	epi	LL	1.6	9	15	1104	804	89.3333	74	128	9469.33	53.6	72.8261	12.2991	1.66667	2648.58	215.348	3.58816	782.325	7.3795	60.7779	946.933
252	H	2	82	7	22	LL.MI	epi	LL	1.6	6	10	684	578	96.3333	74	130	10211.3	57.8	84.5029	8.1994	1.66667	1912.53	233.253	3.97002	786.57	4.9196	61.1077	1021.13
452	H	3	112	4	22	LL.MI	epi	LL	1.7	9	11	729	636	70.6667	78	124	7490.67	57.8182	87.243	8.4888	1.22222	2085.88	245.721	3.43027	750.956	6.9454	58.3409	749.067
43	H	1	43	4	23	LL.MI	epi	LL	2	24	28	1712	1389	57.875	70	136	6134.75	49.6071	81.1332	18.3667	1.16667	4029.71	219.404	3.90286	710.661	15.7429	55.2105	613.475
226	H	2	56	5	23	LL.MI	epi	LL	2	24	29	760	637	26.5417	76	116	2813.42	21.9655	83.8158	19.0226	1.20833	1658.1	87.165	3.31228	799.902	15.7429	62.1435	281.342
447	H	3	107	4	23	LL.MI	epi	LL	2	21	21	1081	970	46.1905	71	126	4896.19	46.1905	89.732	13.775	1	2749.67	199.613	3.5876	738.509	13.775	57.374	489.619
10	H	1	10	1	24	LL.MI	epi	LL	2	15	22	1503	1180	78.6667	71	146	8338.67	53.6364	78.5096	14.431	1.46667	3080.08	213.436	3.79872	789.868	9.8393	61.364	833.867
336	H	2	166	10	24	LL.MI	epi	LL	2	22	23	1208	1016	46.1818	71	138	4895.27	44.174	84.106	15.0869	1.04545	2627.95	174.187	3.56576	804.981	14.431	62.538	489.527
375	H	3	35	10	24	LL.MI	epi	LL	2	15	16	866	704	46.9333	77	118	4974.93	44	81.2933	10.4952	1.06667	1966.74	187.394	3.33695	749.36	9.8393	58.217	497.493
8	H	1	8	1	25	LL.MI	epi	LL	2	13	23	1518	1168	89.8462	73	132	9523.69	50.7826	76.9433	15.0869	1.76923	3129.71	207.445	3.50993	769.438	8.5274	59.7767	952.369
217	H	2	47	8	25	LL.MI	epi	LL	1.9	11	13	896	761	69.1818	74	124	7333.27	58.5385	84.933	8.9762	1.18182	2303.61	256.635	3.27179	724.038	7.5952	56.2497	733.327
366	H	3	26	8	25	LL.MI	epi	LL	2	15	18	1194	1033	68.8667	72	130	7299.87	57.3889	86.5159	11.8071	1.2	2810.45	238.029	3.52439	769.467	9.8393	59.779	729.987
4	H	1	4	1	26	LL.MI	epi	LL	2	21	23	1452	1152	54.8571	71	146	5814.86	50.087	79.3388	15.0869	1.09524	3337.71	221.232	3.76671	711.604	13.775	55.2837	581.486
304	H	2	134	4	26	LL.MI	epi	LL	2	15	17	640	534	35.6	77	116	3773.6	31.412	83.4375	11.1512	1.13333	1499.48	134.468	3.31509	741.496	9.8393	57.606	377.36
454	H	3	114	4	26	LL.MI	epi	LL	2	24	27	987	913	38.0417	74	120	4032.42	33.8148	92.503	17.7107	1.125	2684.38	151.568	3.29262	712.02	15.7429	55.316	403.242
92	H	1	92	8	27	LL.MI	epi	LL	2	17	18	1456	1108	65.1765	73	150	6908.71	61.5556	76.0989	11.8071	1.05882	3029.58	256.588	3.84036	754.036	11.1512	58.5802	690.871
314	H	2	144	9	27	LL.MI	epi	LL	2	11	18	982	805	73.1818	76	134	7757.27	44.722	81.9756	11.8071	1.63636	2351.03	199.119	3.49867	712.929	7.2155	55.3866	775.727
435	H	3	95	1	27	LL.MI	epi	LL	2	12	15	1018	875	72.9167	74	144	7729.17	58.3333	85.953	9.8393	1.25	2318.09	235.595	3.64419	790.211	7.8714	61.3906	772.917
156	H	1	156	12	28	LL.MI	epi	LL	2	19	26	1101	804	42.3158	76	120	4485.47	30.9231	73.0245	17.0548	1.36842	2068.18	121.267	3.40689	801.498	12.4631	62.2674	448.547
287	H	2	117	11	28	LL.MI	epi	LL	2	23	26	808	661	28.7391	76	120	3046.35	25.4231	81.8069	17.0548	1.13043	1681.21	98.577	3.34052	818.63	15.0869	63.5984	304.635
489	H	3	149	13	28	LL.MI	epi	LL	2	15	15	772	651	43.4	73	122	4600.4	43.4	84.3264	9.8393	1	1842.21	187.23	3.65713	739.786	9.8393	57.4731	460.04
167	H	1	167	13	29	LL.MI	epi	LL	2	22	24	1458	1170	53.1818	70	126	5637.27	48.75	80.2469	15.7429	1.09091	3154.4	200.37	3.55587	764.723	14.431	59.4105	563.727
246	H	2	76	3	29	LL.MI	epi	LL	2	27	36	946	792	29.3333	76	120	3109.33	22	83.7209	23.6143	1.33333	2121.33	89.833	3.24691	777.365	17.7107	60.3926	310.933
416	H	3	76	11	29	LL.MI	epi	LL	2	18	24	1022	914	50.7778	76	128	5382.44	38.0833	89.4325	15.7429	1.33333	2605.57	165.508	3.3229	734.361	11.8071	57.0516	538.244
79	H	1	79	7	30	LL.MI	epi	LL	2	22	24	1703	1347	61.2273	71	138	6490.09	56.125	79.0957	15.7429	1.09091	3703.14	235.226	3.99481	749.95	14.431	58.2628	649.009
262	H	2	92	12	30	LL.MI	epi	LL	2	21	23	934	789	37.5714	76	124	3982.57	34.3043	84.4754	15.0869	1.09524	2036.78	135.003	3.2913	806.568	13.775	62.6613	398.257
433	H	3	93	1	30	LL.MI	epi	LL	2	20	23	1092	998	49.9	72	138	5289.4	43.3913	91.392	15.0869	1.15	2792.84	185.116	3.74767	748.084	13.1191	58.1178	528.94
94	H	1	94	8	31	LL.MI	epi	LL	2	22	24	1375	1083	49.2273	71	132	5218.09	45.125	78.7636	15.7429	1.09091	2999.99	190.562	3.35881	744.293	14.431	57.8233	521.809
173	H	2	3	6	31	LL.MI	epi	LL	1.2	6	8	536	473	78.8333	73	128	8356.33	59.125	88.2463	8.746	1.33333	2211.76	252.887	3.94692	742.131	6.5595	57.6553	835.633
423	H	3	83	3	31	LL.MI	epi	LL	2	23	25	1117	969	42.1304	70	140	4465.83	38.76	86.75	16.3988	1.08696	2731.49	166.566	3.63926	742.658	15.0869	57.6963	446.583
135	H	1	135	11	32	LL.MI	epi	LL	1.6	10	16	1173	867	86.7	74	136	9190.2	54.1875	73.913	13.1191	1.6	3044.49	232.066	3.37997	733.92	8.1994	57.0174	919.02
292	H	2	122	13	32	LL.MI	epi	LL	2	21	21	1251	1073	51.0952	72	128	5416.1	51.0952	85.7714	13.775	1	2786.37	202.277	3.76471	801.807	13.775	62.2914	541.61
471	H	3	131	5	32	LL.MI	epi	LL	2	14	17	884	787	56.2143	73	130	5958.71	46.2941	89.0271	11.1512	1.21429	2175.45	195.087	3.86302	757.339	9.1833	58.8368	595.871
131	H	1	131	11	33	LL.MI	epi	LL	2	17	17	1080	837	49.2353	74	134	5218.94	49.2353	77.5	11.1512	1	2270.61	203.62	3.42056	760.008	11.1512	59.0442	521.894
327	H	2	157	10	33	LL.MI	epi	LL	2	11	15	958	791	71.9091	74	140	7622.36	52.733	82.5678	9.8393	1.36364	2111.76	214.625	3.7508	779.904	7.2155	60.5899	762.236
440	H	3	100	1	33	LL.MI	epi	LL	1.8	12	12	950	856	71.3333	74	148	7561.33	71.3333	90.105	8.746	1	2682.22	306.678	3.5298	742.339	8.746	57.6715	756.133
63	H	1	63	5	34	LL.MI	epi	LL	2	20	20	1376	1057	52.85	75	142	5602.1	52.85	76.8169	13.1191	1	2775.59	211.569	3.76529	785.153	13.1191	60.9977	560.21
194	H	2	24	2	34	LL.MI	epi	LL	2	16	17	1032	864	54	74	138	5724	50.8235	83.7209	11.1512	1.0625	2296.37	205.93	3.56876	783.396	10.4952	60.8611	572.4
417	H	3	77	11	34	LL.MI	epi	LL	2	20	21	935	830	41.5	75	128	4399	39.5238	88.7701	13.775	1.05	2295.28	166.627	3.34452	757.02	13.1191	58.812	439.9
28	H	1	28	3	35	LL.MI	epi	LL	2	14	17	1417	1140	81.4286	71	146	8631.43	67.0588	80.4517	11.1512	1.21429	3216.28	288.425	3.69951	730.777	9.1833	56.7733	863.143
172	H	2	2	6	35	LL.MI	epi	LL	2	22	29	1397	1196	54.3636	71	144	5762.55	41.2414	85.612	19.0226	1.31818	3114.41	163.721	4.01763	799.585	14.431	62.1188	576.255
501	H	3	161	2	35	LL.MI	epi	LL	2	26	26	1469	1297	49.8846	72	152	5287.77	49.8846	88.2914	17.0548	1	3521.4	206.476	3.88011	771.063	17.0548	59.903	528.777
113	H	1	113	9	36	LL.MI	epi	LL	2	15	21	1524	1163	77.5333	71	140	8218.53	55.381	76.3123	13.775	1.4	2995.18	217.436	3.64693	800.555	9.8393	62.1942	821.853
179	H	2	9	6	36	LL.MI	epi	LL	1.3	10	11	509	426	42.6	76	130	4515.6	38.7273	83.6935	11.1007	1.1	1716.86	154.662	3.28721	794.823	10.0916	61.7489	451.56
462	H	3	122	9	36	LL.MI	epi	LL	1.5	5	16	732	624	124.8	73	140	13228.8	39	85.246	13.9937	3.2	2306.65	164.835	3.78849	755.105	4.373	58.6633	1322.88
139	H	1	139	11	37	LL.MI	epi	LL	1.9	14	15	1173	909	64.9286	73	136	6882.43	60.6	77.4936	10.3571	1.07143	2701.86	260.87	3.57276	730.149	9.6667	56.7244	688.243
244	H	2	74	3	37	LL.MI	epi	LL	1.3	9	10	540	454	50.4444	77	124	5347.11	45.4	84.0741	10.0916	1.11111	1866.22	184.929	3.33769	779.27	9.0824	60.5406	534.711
468	H	3	128	9	37	LL.MI	epi	LL	2	22	26	1367	1216	55.2727	72	146	5858.91	46.7692	88.9539	17.0548	1.18182	3251.69	190.661	4.03606	782.871	14.431	60.8204	585.891
33	H	1	33	3	38	LL.MI	epi	LL	2	16	22	1586	1281	80.0625	70	142	8486.62	58.2273	80.7692	14.431	1.375	3562	246.83	3.64934	741.464	10.4952	57.6035	848.663
216	H	2	46	8	38	LL.MI	epi	LL	2	17	20	927	784	46.1176	76	122	4888.47	39.2	84.5739	13.1191	1.17647	2081.21	158.64	3.72429	784.348	11.1512	60.9351	488.847
405	H	3	65	7	38	LL.MI	epi	LL	1.3	7	8	424	397	56.7143	77	124	6011.71	49.625	93.6321	8.0733	1.14286	1721.68	213.257	3.91877	742.658	7.0641	57.6963	601.171
153	H	1	153	12	39	LL.MI	epi	LL	2	22	27	1323	1037	47.1364	72	138	4996.45	38.4074	78.3825	17.7107	1.22727	3005.85	169.719	3.51626	711.29	14.431	55.2593	499.645
258	H	2	88	7	39	LL.MI	epi	LL	2	21	21	963	837	39.8571	74	130	4224.86	39.8571	86.9159	13.775	1	2311.72	167.82	3.25794	753.876	13.775	58.5678	422.486
374	H	3	34	10	39	LL.MI	epi	LL	2	18	19	684	623	34.6111	77	120	3668.78	32.7895	91.0819	12.4631	1.05556	1826	146.512	3.2849	714.254	11.8071	55.4896	366.878
137	H	1	137	11	40	LL.MI	epi	LL	2	15	16	1157	886	59.0667	74	146	6261.07	55.375	76.5774	10.4952	1.06667	2414.52	230.058	3.61268	756.551	9.8393	58.7756	626.107
190	H	2	20	2	40	LL.MI	epi	LL	1.5	7	11	805	706	100.857	73	146	10690.9	64.1818	87.7019	9.6206	1.57143	2721.33	282.864	3.65711	720.229	6.1222	55.9538	1069.09
404	H	3	64	7	40	LL.MI	epi	LL	2	23	27	1027	920	40	75	142	4240	34.0741	89.5813	17.7107	1.17391	2384.34	134.627	3.7874	807.765	15.0869	62.7543	424
121	H	1	121	10	41	LL.HI	epi	LL	2	21	23	1502	1180	56.1905	70	132	5956.19	51.3043	78.5619	15.0869	1.09524	3378.54	223.939	3.77014	720.091	13.775	55.943	595.619
265	H	2	95	12	41	LL.HI	epi	LL	1.8	13	14	778	642	49.3846	77	122	5234.77	45.8571	82.5193	10.2037	1.07692	1907.51	186.943	3.42205	778.635	9.4749	60.4912	523.477
446	H	3	106	4	41	LL.HI	epi	LL	1.8	10	16	892	794	79.4	73	120	8416.4	49.625	89.013	11.6614	1.6	2505.18	214.827	3.74345	737.233	7.2884	57.2748	841.64
98	H	1	98	8	42	LL.HI	epi	LL	2	17	21	1316	1028	60.4706	73	130	6409.88	48.9524	78.1155	13.775	1.23529	2949.78	214.14	3.2425	718.519	11.1512	55.8209	640.988
333	H	2	163	10	42	LL.HI	epi	LL	2	11	19	1456	1250	113.636	70	138	12045.5	65.789	85.8516	12.4631	1.72727	3465.52	278.062	3.74012	751.019	7.2155	58.3458	1204.55
401	H	3	61	7	42	LL.HI	epi	LL	2	13	13	1051	942	72.4615	74	136	7680.92	72.4615	89.6289	8.5274	1	2562.87	300.546	3.48644	769.467	8.5274	59.779	768.092
165	H	1	165	13	43	LL.HI	epi	LL	2	22	32	1412	1134	51.5455	74	122	5463.82	35.4375	80.3116	20.9905	1.45455	3066.16	146.074	3.31232	762.523	14.431	59.2395	546.382
309	H	2	139	4	43	LL.HI	epi	LL	2	26	27	1251	1090	41.9231	72	134	4443.85	40.37	87.1303	17.7107	1.03846	2970.46	167.721	3.53315	764.033	17.0548	59.3569	444.385
467	H	3	127	9	43	LL.HI	epi	LL	2	33	43	1505	1328	40.2424	72	150	4265.7	30.8837	88.2392	28.206	1.30303	3573.03	126.676	3.76355	778.084	21.6464	60.4484	426.57
88	H	1	88	7	44	LL.HI	epi	LL	2	12	18	1449	1123	93.5833	73	134	9919.83	62.3889	77.5017	11.8071	1.5	3127.96	264.921	3.60104	740.207	7.8714	57.5058	991.983
284	H	2	114	11	44	LL.HI	epi	LL	1.5	9	9	778	658	73.1111	75	118	7749.78	73.1111	84.5758	7.8714	1	2338.44	297.079	3.42427	781.174	7.8714	60.6885	774.978
372	H	3	32	10	44	LL.HI	epi	LL	1.8	9	12	962	824	91.5556	74	120	9704.89	68.6667	85.6549	8.746	1.33333	2597.58	297.001	3.42156	737.871	6.5595	57.3244	970.489
44	H	1	44	4	45	LL.HI	epi	LL	2	19	27	1681	1334	70.2105	71	142	7442.32	49.4074	79.3575	17.7107	1.42105	3804.53	214.815	3.73843	722.92	12.4631	56.1628	744.232
279	H	2	109	11	45	LL.HI	epi	LL	1.7	9	9	625	522	58	74	122	6148	58	83.52	6.9454	1	1640.2	236.156	3.35184	779.587	6.9454	60.5652	614.8
476	H	3	136	5	45	LL.HI	epi	LL	2	17	25	990	928	54.5882	72	144	5786.35	37.12	93.7374	16.3988	1.47059	2614.79	159.45	3.52785	742.978	11.1512	57.7211	578.635
22	H	1	22	2	46	LL.HI	epi	LL	1.75	11	14	1161	873	79.3636	74	142	8412.55	62.3571	75.1938	10.4952	1.27273	2796.81	266.484	3.98078	735.492	8.2463	57.1395	841.255
296	H	2	126	13	46	LL.HI	epi	LL	2	19	22	1122	973	51.2105	73	136	5428.32	44.227	86.7201	14.431	1.15789	2735.71	189.573	3.42453	740.544	12.4631	57.532	542.832
458	H	3	118	9	46	LL.HI	epi	LL	2	15	22	1084	922	61.4667	72	146	6515.47	41.9091	85.055	14.431	1.46667	2529.44	175.279	3.92803	763.084	9.8393	59.2831	651.547
99	H	1	99	8	47	LL.HI	epi	LL	2	15	17	1235	947	63.1333	74	134	6692.13	55.7059	76.6802	11.1512	1.13333	2759.61	247.472	2.95518	707.518	9.8393	54.9663	669.213
269	H	2	99	12	47	LL.HI	epi	LL	2	17	17	1126	960	56.4706	73	122	5985.88	56.4706	85.2575	11.1512	1	2515.84	225.612	3.48725	794.506	11.1512	61.7242	598.588
355	H	3	15	8	47	LL.HI	epi	LL	2	13	15	735	642	49.3846	75	132	5234.77	42.8	87.3469	9.8393	1.15385	1850.27	188.049	3.55433	726.382	8.5274	56.4318	523.477
168	H	1	168	13	48	LL.HI	epi	LL	2	18	19	1417	1098	61	75	132	6466	57.7895	77.4876	12.4631	1.05556	3168.66	254.243	3.03298	714.433	11.8071	55.5035	646.6
325	H	2	155	9	48	LL.HI	epi	LL	2	19	22	572	451	23.7368	78	126	2516.11	20.5	78.8462	14.431	1.15789	1248.77	86.534	2.71915	751.971	12.4631	58.4198	251.611
383	H	3	43	12	48	LL.HI	epi	LL	1.5	6	9	659	592	98.6667	74	132	10458.7	65.7778	89.8331	7.8714	1.5	2269.91	288.373	3.85945	727.978	5.2476	56.5557	1045.87
157	H	1	157	13	49	LL.HI	epi	LL	2	16	24	1554	1246	77.875	71	134	8254.75	51.9167	80.1802	15.7429	1.5	3385.74	215.065	3.75088	758.751	10.4952	58.9465	825.475
184	H	2	14	2	49	LL.HI	epi	LL	1.6	11	12	811	707	64.2727	77	126	6812.91	58.9167	87.1763	9.8393	1.09091	2524.82	256.606	3.36559	728.8	9.0194	56.6196	681.291
443	H	3	103	1	49	LL.HI	epi	LL	2	19	20	1253	1047	55.1053	73	124	5841.16	52.35	83.559	13.1191	1.05263	2884.43	219.866	3.42921	759.892	12.4631	59.0352	584.116
49	H	1	49	4	50	LL.HI	epi	LL	2	16	21	1357	1054	65.875	73	144	6982.75	50.1905	77.6713	13.775	1.3125	3027.03	219.748	3.3707	717.891	10.4952	55.7721	698.275
193	H	2	23	2	50	LL.HI	epi	LL	2	22	25	1357	1141	51.8636	70	136	5497.55	45.64	84.0825	16.3988	1.13636	3038.74	185.302	3.61535	781.809	14.431	60.7378	549.755
378	H	3	38	10	50	LL.HI	epi	LL	2	15	17	808	726	48.4	73	126	5130.4	42.7059	89.8515	11.1512	1.13333	2049.15	183.76	3.42517	741.701	9.8393	57.6219	513.04
147	H	1	147	12	51	ML.LI	epi	ML	2	28	31	1503	1203	42.9643	72	148	4554.21	38.8065	80.0399	20.3345	1.10714	3262.14	160.424	3.39926	760.323	18.3667	59.0686	455.421
187	H	2	17	2	51	ML.LI	epi	ML	2	21	23	963	803	38.2381	76	130	4053.24	34.913	83.3853	15.0869	1.09524	2053.53	136.113	3.3881	814.186	13.775	63.2532	405.324
456	H	3	116	4	51	ML.LI	epi	ML	2	22	28	952	817	37.1364	76	130	3936.45	29.1786	85.819	18.3667	1.27273	2298.08	125.123	3.13978	744.254	14.431	57.8203	393.645
89	H	1	89	7	52	ML.LI	epi	ML	2	14	19	1726	1393	99.5	72	140	10547	73.3158	80.7068	12.4631	1.35714	3769.56	302.458	4.02027	761.894	9.1833	59.1907	1054.7
311	H	2	141	4	52	ML.LI	epi	ML	2	13	15	1192	1021	78.5385	74	136	8325.08	68.067	85.6544	9.8393	1.15385	2901.77	294.916	3.65384	732.609	8.5274	56.9155	832.508
415	H	3	75	11	52	ML.LI	epi	ML	2	30	32	824	745	24.8333	76	128	2632.33	23.2813	90.4126	20.9905	1.06667	2177.74	103.749	3.18073	716.169	19.6786	55.6384	263.233
67	H	1	67	6	53	ML.LI	epi	ML	1.9	9	16	1346	1050	116.667	77	126	12366.7	65.625	78.0089	11.0476	1.77778	2973.75	269.176	3.75509	766.295	6.2143	59.5326	1236.67
328	H	2	158	10	53	ML.LI	epi	ML	2	16	16	1172	1001	62.5625	73	136	6631.62	62.563	85.4096	10.4952	1	2664.81	253.906	3.63178	782.126	10.4952	60.7625	663.163
505	H	3	165	2	53	ML.LI	epi	ML	2	16	16	1335	1146	71.625	73	136	7592.25	71.625	85.8427	10.4952	1	3090.96	294.511	3.84263	776.169	10.4952	60.2997	759.225
118	H	1	118	10	54	ML.LI	epi	ML	2	24	29	1431	1134	47.25	71	154	5008.5	39.1034	79.2453	19.0226	1.20833	3073.76	161.584	3.59649	760.637	15.7429	59.093	500.85
223	H	2	53	5	54	ML.LI	epi	ML	2	18	22	971	813	45.1667	75	132	4787.67	36.9545	83.7281	14.431	1.22222	2071.83	143.569	3.35438	817.043	11.8071	63.4751	478.767
434	H	3	94	1	54	ML.LI	epi	ML	2	23	24	1140	1022	44.4348	73	150	4710.09	42.5833	89.649	15.7429	1.04348	2831.01	179.828	3.73601	755.743	15.0869	58.7128	471.009
164	H	1	164	13	55	ML.LI	epi	ML	1.8	10	12	772	543	54.3	78	124	5755.8	45.25	70.3368	8.746	1.2	1736.54	198.552	3.22825	716.319	7.2884	55.65	575.58
204	H	2	34	1	55	ML.LI	epi	ML	2	12	15	821	690	57.5	76	130	6095	46	84.0438	9.8393	1.25	1913.77	194.503	3.29498	750.702	7.8714	58.3212	609.5
360	H	3	20	8	55	ML.LI	epi	ML	2	14	22	1185	1054	75.2857	74	144	7980.29	47.9091	88.9451	14.431	1.57143	2935.77	203.436	3.65116	751.595	9.1833	58.3905	798.029
20	H	1	20	2	56	ML.LI	epi	ML	2	13	16	1226	980	75.3846	71	142	7990.77	61.25	79.9347	10.4952	1.23077	2704.39	257.678	3.88148	747.122	8.5274	58.043	799.077
320	H	2	150	9	56	ML.LI	epi	ML	2	14	16	835	713	50.9286	76	136	5398.43	44.563	85.3892	10.4952	1.14286	2208.19	210.399	3.2754	672.299	9.1833	52.2301	539.843
396	H	3	56	7	56	ML.LI	epi	ML	1.8	11	11	655	567	51.5455	74	134	5463.82	51.5455	86.5649	8.0172	1	1800.65	224.599	3.70796	732.446	8.0172	56.9029	546.382
144	H	1	144	12	57	ML.LI	epi	ML	2	19	24	1544	1216	64	71	132	6784	50.6667	78.7565	15.7429	1.26316	3304.22	209.887	3.56753	758.751	12.4631	58.9465	678.4
301	H	2	131	4	57	ML.LI	epi	ML	2	23	26	1192	1022	44.4348	73	126	4710.09	39.308	85.7383	17.0548	1.13043	2761.05	161.893	3.33064	770.699	15.0869	59.8747	471.009
441	H	3	101	1	57	ML.LI	epi	ML	2	14	14	1107	931	66.5	74	128	7049	66.5	84.101	9.1833	1	2543.49	276.968	3.9086	766.275	9.1833	59.5311	704.9
17	H	1	17	2	58	ML.LI	epi	ML	2	17	18	1447	1096	64.4706	74	142	6833.88	60.8889	75.7429	11.8071	1.05882	2926.02	247.818	3.63615	772.267	11.1512	59.9965	683.388
174	H	2	4	6	58	ML.LI	epi	ML	2	14	16	1236	1060	75.7143	73	140	8025.71	66.25	85.7605	10.4952	1.14286	2760.26	263.001	3.92966	799.585	9.1833	62.1188	802.571
449	H	3	109	4	58	ML.LI	epi	ML	1	6	7	438	375	62.5	79	118	6625	53.5714	85.616	9.1833	1.16667	2179.73	237.357	3.75381	720.318	7.8714	55.9607	662.5
36	H	1	36	3	59	ML.LI	epi	ML	2	12	24	1189	867	72.25	70	136	7658.5	36.125	72.9184	15.7429	2	2488.89	158.096	3.73125	718.205	7.8714	55.7965	765.85
271	H	2	101	12	59	ML.LI	epi	ML	2	17	17	900	764	44.9412	70	140	4763.76	44.9412	84.8889	11.1512	1	2048.01	183.658	3.60176	776.73	11.1512	60.3433	476.376
368	H	3	28	10	59	ML.LI	epi	ML	1.8	10	12	755	669	66.9	74	136	7091.4	55.75	88.6093	8.746	1.2	2058.22	235.331	3.6623	756.063	7.2884	58.7376	709.14
39	H	1	39	3	60	ML.LI	epi	ML	2	16	22	1267	961	60.0625	71	136	6366.62	43.6818	75.8485	14.431	1.375	2795.44	193.711	3.79953	708.775	10.4952	55.064	636.663
248	H	2	78	3	60	ML.LI	epi	ML	2	13	17	622	511	39.3077	75	116	4166.62	30.0588	82.1543	11.1512	1.30769	1334.89	119.709	3.37094	797.045	8.5274	61.9215	416.662
494	H	3	154	13	60	ML.LI	epi	ML	2	18	18	667	546	30.3333	77	122	3215.33	30.3333	81.8591	11.8071	1	1559.89	132.114	3.22466	732.765	11.8071	56.9277	321.533
12	H	1	12	1	61	ML.MI	epi	ML	1.75	8	12	1128	859	107.375	71	138	11381.8	71.5833	76.1525	8.9959	1.5	2725.17	302.934	4.06566	742.721	5.9973	57.7012	1138.17
273	H	2	103	12	61	ML.MI	epi	ML	2	13	15	1101	935	71.9231	74	130	7623.85	62.3333	84.9228	9.8393	1.15385	2486.08	252.669	3.34125	783.079	8.5274	60.8365	762.385
381	H	3	41	12	61	ML.MI	epi	ML	2	16	17	951	839	52.4375	74	136	5558.38	49.3529	88.2229	11.1512	1.0625	2461.29	220.72	3.54336	713.616	10.4952	55.44	555.837
90	H	1	90	7	62	ML.MI	epi	ML	2	15	18	1480	1162	77.4667	73	136	8211.47	64.5556	78.5135	11.8071	1.2	3149.66	266.758	3.9035	760.637	9.8393	59.093	821.147
338	H	2	168	10	62	ML.MI	epi	ML	2	20	20	988	844	42.2	72	134	4473.2	42.2	85.4251	13.1191	1	2210.08	168.463	3.30884	795.141	13.1191	61.7736	447.32
388	H	3	48	12	62	ML.MI	epi	ML	2	12	14	1084	954	79.5	73	138	8427	68.1429	88.0074	9.1833	1.16667	2753.1	299.793	3.82783	725.424	7.8714	56.3574	842.7
58	H	1	58	5	63	ML.MI	epi	ML	2	12	15	1350	1020	85	73	132	9010	68	75.5556	9.8393	1.25	2799.46	284.519	3.5569	751.208	7.8714	58.3605	901
293	H	2	123	13	63	ML.MI	epi	ML	2	14	19	1346	1161	82.9286	72	142	8790.43	61.1053	86.2556	12.4631	1.35714	3253.14	261.022	3.79606	743.084	9.1833	57.7293	879.043
341	H	3	1	6	63	ML.MI	epi	ML	2	17	18	1095	995	58.5294	72	142	6204.12	55.278	90.8676	11.8071	1.05882	2748.1	232.749	3.75809	757.977	11.1512	58.8864	620.412
83	H	1	83	7	64	ML.MI	epi	ML	1.8	13	20	1298	996	76.6154	75	136	8121.23	49.8	76.7334	14.5767	1.53846	3094.29	212.276	3.25347	737.378	9.4749	57.286	812.123
240	H	2	70	3	64	ML.MI	epi	ML	0.6	4	4	298	212	53	76	126	5618	53	71.1409	8.746	1	2026.85	231.745	4.01957	725.943	8.746	56.3977	561.8
481	H	3	141	5	64	ML.MI	epi	ML	2	13	13	806	717	55.1538	72	130	5846.31	55.1538	88.9578	8.5274	1	2028.98	237.937	3.65713	739.786	8.5274	57.4731	584.631
74	H	1	74	6	65	ML.MI	epi	ML	2	14	20	1631	1292	92.2857	74	128	9782.29	64.6	79.2152	13.1191	1.42857	3541.54	269.954	4.06441	752.151	9.1833	58.4337	978.229
283	H	2	113	11	65	ML.MI	epi	ML	2	13	16	910	748	57.5385	75	128	6099.08	46.75	82.1978	10.4952	1.23077	2000.21	190.583	3.50909	778.635	8.5274	60.4912	609.908
463	H	3	123	9	65	ML.MI	epi	ML	2	10	10	773	657	65.7	76	120	6964.2	65.7	84.9935	6.5595	1	1833.88	279.574	4.02693	749.999	6.5595	58.2665	696.42
19	H	1	19	2	66	ML.MI	epi	ML	2	13	21	1617	1286	98.9231	71	136	10485.8	61.2381	79.53	13.775	1.61538	3514.81	255.159	4.05029	754.351	8.5274	58.6047	1048.58
228	H	2	58	5	66	ML.MI	epi	ML	2	15	20	913	766	51.0667	73	128	5413.07	38.3	83.8992	13.1191	1.33333	2091.84	159.45	3.23681	762.446	9.8393	59.2336	541.307
343	H	3	3	6	66	ML.MI	epi	ML	2	9	12	864	761	84.5556	73	132	8962.89	63.417	88.0787	7.8714	1.33333	2081.65	264.456	3.6912	765.318	5.9036	59.4567	896.289
87	H	1	87	7	67	ML.MI	epi	ML	1.8	13	16	1345	1042	80.1538	76	138	8496.31	65.125	77.4721	11.6614	1.23077	3470.97	297.646	3.89766	687.716	9.4749	53.4279	849.631
231	H	2	61	5	67	ML.MI	epi	ML	2	15	15	843	716	47.7333	72	142	5059.73	47.7333	84.9348	9.8393	1	1924.06	195.548	3.44579	774.826	9.8393	60.1953	505.973
460	H	3	120	9	67	ML.MI	epi	ML	2	21	23	1346	1153	54.9048	71	146	5819.9	50.1304	85.661	15.0869	1.09524	3120.11	206.809	3.87558	773.616	13.775	60.1013	581.99
45	H	1	45	4	68	ML.MI	epi	ML	1.75	13	17	1409	1102	84.7692	75	134	8985.54	64.8235	78.2115	12.7442	1.30769	3679.85	288.746	3.66593	705.632	9.7456	54.8198	898.554
202	H	2	32	1	68	ML.MI	epi	ML	2	11	16	1084	910	82.7273	74	128	8769.09	56.875	83.9483	10.4952	1.45455	2390.54	227.773	3.16525	792.601	7.2155	61.5763	876.909
347	H	3	7	6	68	ML.MI	epi	ML	1.8	7	10	889	783	111.857	72	128	11856.9	78.3	88.0765	7.2884	1.42857	2373.87	325.707	3.88406	767.233	5.1019	59.6054	1185.69
24	H	1	24	2	69	ML.MI	epi	ML	2	19	21	1589	1262	66.4211	70	140	7040.63	60.0952	79.421	13.775	1.10526	3518.11	255.398	3.83047	739.578	12.4631	57.457	704.063
259	H	2	89	7	69	ML.MI	epi	ML	2	19	24	1204	1022	53.7895	72	128	5701.68	42.5833	84.8837	15.7429	1.26316	2624.84	166.732	3.27637	810.694	12.4631	62.9819	570.168
413	H	3	73	11	69	ML.MI	epi	ML	1.8	10	10	670	582	58.2	76	114	6169.2	58.2	86.8657	7.2884	1	1871.12	256.727	3.39708	723.509	7.2884	56.2086	616.92
55	H	1	55	5	70	ML.MI	epi	ML	2	20	22	1548	1259	62.95	71	134	6672.7	57.2273	81.3307	14.431	1.1	3458.31	239.645	3.72141	750.579	13.1191	58.3116	667.27
277	H	2	107	11	70	ML.MI	epi	ML	2	27	32	1103	917	33.963	71	124	3600.07	28.6563	83.1369	20.9905	1.18519	2449.14	116.679	3.1356	779.587	17.7107	60.5652	360.007
424	H	3	84	3	70	ML.MI	epi	ML	2	27	27	1210	1091	40.4074	71	142	4283.19	40.4074	90.165	17.7107	1	3036.25	171.436	3.61772	752.233	17.7107	58.4401	428.319
66	H	1	66	6	71	ML.MI	epi	ML	2	13	17	1262	940	72.3077	76	128	7664.62	55.2941	74.4849	11.1512	1.30769	2797.62	250.881	3.51756	692.745	8.5274	53.8186	766.462
171	H	2	1	6	71	ML.MI	epi	ML	2	10	20	1282	1064	106.4	72	134	11278.4	53.2	82.9953	13.1191	2	2804.07	213.74	3.61872	790.062	6.5595	61.379	1127.84
436	H	3	96	1	71	ML.MI	epi	ML	2	16	17	1172	1045	65.3125	73	134	6923.12	61.4706	89.164	11.1512	1.0625	2834.87	254.221	3.85452	771.701	10.4952	59.9526	692.312
104	H	1	104	8	72	ML.MI	epi	ML	2	22	22	1266	1011	45.9545	73	144	4871.18	45.9545	79.8578	14.431	1	2725.72	188.88	3.64653	764.723	14.431	59.4105	487.118
196	H	2	26	2	72	ML.MI	epi	ML	2	15	17	818	669	44.6	74	136	4727.6	39.3529	81.7848	11.1512	1.13333	1733.15	155.422	3.22877	803.711	9.8393	62.4394	472.76
495	H	3	155	13	72	ML.MI	epi	ML	1.3	11	15	540	486	44.1818	77	130	4683.27	32.4	90	15.1374	1.36364	2070.29	136.767	3.39826	756.063	11.1007	58.7376	468.327
142	H	1	142	11	73	ML.MI	epi	ML	2	20	24	1538	1233	61.65	70	130	6534.9	51.375	80.1691	15.7429	1.2	3402.57	216.134	3.6242	747.122	13.1191	58.043	653.49
286	H	2	116	11	73	ML.MI	epi	ML	2	25	27	608	489	19.56	77	112	2073.36	18.1111	80.4276	17.7107	1.08	1253.95	70.802	3.0576	811.964	16.3988	63.0806	207.336
385	H	3	45	12	73	ML.MI	epi	ML	2	21	23	955	852	40.5714	72	138	4300.57	37.0435	89.2147	15.0869	1.09524	2489.41	165.004	3.4706	716.488	13.775	55.6631	430.057
27	H	1	27	3	74	ML.MI	epi	ML	2	22	24	1327	1057	48.0455	71	134	5092.82	44.0417	79.6534	15.7429	1.09091	2952.9	187.571	3.46515	738.007	14.431	57.3349	509.282
288	H	2	118	13	74	ML.MI	epi	ML	2	20	22	1277	1107	55.35	71	146	5867.1	50.3182	86.6875	14.431	1.1	3119.16	216.143	3.70747	738.957	13.1191	57.4087	586.71
432	H	3	92	1	74	ML.MI	epi	ML	2	23	26	1086	976	42.4348	71	140	4498.09	37.5385	89.871	17.0548	1.13043	2678.7	157.065	3.75418	762.765	15.0869	59.2583	449.809
105	H	1	105	9	75	ML.MI	epi	ML	2	15	19	1310	1031	68.7333	74	142	7285.73	54.2632	78.7023	12.4631	1.26667	2881.5	231.202	3.87434	737.692	9.8393	57.3105	728.573
236	H	2	66	3	75	ML.MI	epi	ML	1.8	12	13	817	694	57.8333	75	130	6130.33	53.3846	84.9449	9.4749	1.08333	2254.07	237.899	3.37264	712.294	8.746	55.3373	613.033
442	H	3	102	1	75	ML.MI	epi	ML	1.8	9	11	738	620	68.8889	75	126	7302.22	56.3636	84.011	8.0172	1.22222	1957.03	244.104	3.58502	736.914	6.5595	57.25	730.222
82	H	1	82	7	76	ML.MI	epi	ML	2	19	25	1229	985	51.8421	71	130	5495.26	39.4	80.1465	16.3988	1.31579	2759.99	168.304	3.67523	735.806	12.4631	57.164	549.526
213	H	2	43	8	76	ML.MI	epi	ML	2	13	18	975	810	62.3077	71	134	6604.62	45	83.0769	11.8071	1.38462	2268.67	192.143	3.6429	743.401	8.5274	57.754	660.462
457	H	3	117	4	76	ML.MI	epi	ML	2	14	16	588	554	39.5714	77	116	4194.57	34.625	94.218	10.4952	1.14286	1488.12	141.79	3.22722	779.36	9.1833	60.5476	419.457
91	H	1	91	7	77	ML.MI	epi	ML	2	19	22	1522	1205	63.4211	71	140	6722.63	54.7727	79.1721	14.431	1.15789	3057.73	211.887	3.79901	812.499	12.4631	63.1221	672.263
209	H	2	39	1	77	ML.MI	epi	ML	2	21	23	1018	872	41.5238	72	124	4401.52	37.913	85.6582	15.0869	1.09524	2481.52	164.482	3.30622	731.656	13.775	56.8415	440.152
490	H	3	150	13	77	ML.MI	epi	ML	1.8	9	11	517	427	47.4444	74	118	5029.11	38.8182	82.5919	8.0172	1.22222	1329.97	165.89	3.17442	746.807	6.5595	58.0186	502.911
65	H	1	65	5	78	ML.MI	epi	ML	2	21	23	1404	1099	52.3333	72	130	5547.33	47.7826	78.2764	15.0869	1.09524	3112.66	206.315	3.61987	727.949	13.775	56.5535	554.733
313	H	2	143	4	78	ML.MI	epi	ML	1.7	14	15	988	633	45.2143	74	132	4792.71	42.2	64.0688	11.5756	1.07143	2033.69	175.687	3.53066	762.446	10.8039	59.2336	479.271
493	H	3	153	13	78	ML.MI	epi	ML	2	26	27	704	629	24.1923	76	120	2564.38	23.2963	89.3466	17.7107	1.03846	1785.35	100.806	3.28003	737.552	17.0548	57.2996	256.438
102	H	1	102	8	79	ML.MI	epi	ML	2	22	27	1626	1298	59	70	132	6254	48.0741	79.8278	17.7107	1.22727	3480.89	196.542	3.62494	768.809	14.431	59.7279	625.4
298	H	2	128	13	79	ML.MI	epi	ML	2	18	18	898	765	42.5	72	128	4505	42.5	85.1893	11.8071	1	2182.7	184.863	3.22404	729.752	11.8071	56.6936	450.5
406	H	3	66	11	79	ML.MI	epi	ML	2	21	23	928	812	38.6667	77	120	4098.67	35.3043	87.5	15.0869	1.09524	2231.39	147.903	3.61217	761.807	13.775	59.1839	409.867
119	H	1	119	10	80	ML.MI	epi	ML	1.5	12	12	915	642	53.5	77	136	5671	53.5	70.1639	10.4952	1	2530.4	241.1	3.60124	697.46	10.4952	54.1849	567.1
211	H	2	41	8	80	ML.MI	epi	ML	1.5	6	9	664	547	91.1667	75	134	9663.67	60.7778	82.3795	7.8714	1.5	2008.43	255.154	4.10551	756.098	5.2476	58.7404	966.367
509	H	3	169	2	80	ML.MI	epi	ML	1.5	6	7	264	246	41	74	136	4346	35.1429	93.1818	6.1222	1.16667	919.85	150.247	3.89622	746.488	5.2476	57.9938	434.6
25	H	1	25	2	81	ML.MI	epi	ML	2	14	19	1335	1046	74.7143	72	132	7919.71	55.0526	78.3521	12.4631	1.35714	3284.47	263.536	3.65364	656.6	9.1833	51.0105	791.971
312	H	2	142	4	81	ML.MI	epi	ML	1.4	5	9	643	539	107.8	75	124	11426.8	59.889	83.8258	8.4337	1.8	2189.35	259.596	3.65225	732.291	4.6854	56.8909	1142.68
389	H	3	49	12	81	ML.MI	epi	ML	1.6	7	10	664	602	86	72	132	9116	60.2	90.6627	8.1994	1.42857	2123.03	258.925	4.02907	742.02	5.7396	57.6467	911.6
64	H	1	64	5	82	ML.MI	epi	ML	2	22	27	1738	1381	62.7727	70	140	6653.91	51.1481	79.4591	17.7107	1.22727	3766.61	212.674	3.75343	755.922	14.431	58.7267	665.391
260	H	2	90	7	82	ML.MI	epi	ML	2	16	19	1180	1001	62.5625	70	132	6631.62	52.6842	84.8305	12.4631	1.1875	2608.7	209.314	3.58624	798.95	10.4952	62.0695	663.163
387	H	3	47	12	82	ML.MI	epi	ML	1.7	15	15	903	770	51.3333	72	136	5441.33	51.3333	85.2713	11.5756	1	2448.36	211.509	3.76823	774.573	11.5756	60.1757	544.133
32	H	1	32	3	83	ML.MI	epi	ML	2	23	26	1786	1370	59.5652	70	154	6313.91	52.6923	76.7077	17.0548	1.13043	4057.13	237.889	3.69099	696.203	15.0869	54.0872	631.391
254	H	2	84	7	83	ML.MI	epi	ML	2	26	36	1128	961	36.9615	72	138	3917.92	26.6944	85.195	23.6143	1.38462	2535.68	107.379	3.46356	789.11	17.0548	61.305	391.792
348	H	3	8	6	83	ML.MI	epi	ML	2	20	20	1068	958	47.9	71	134	5077.4	47.9	89.7004	13.1191	1	2715.66	207.001	3.50664	738.509	13.1191	57.374	507.74
149	H	1	149	12	84	ML.MI	epi	ML	2	14	20	1520	1186	84.7143	76	132	8979.71	59.3	78.0263	13.1191	1.42857	3333.16	254.07	3.07942	733.606	9.1833	56.993	897.971
241	H	2	71	3	84	ML.MI	epi	ML	2	16	20	1287	1105	69.0625	71	140	7320.62	55.25	85.8586	13.1191	1.25	2996.39	228.4	3.4744	767.842	10.4952	59.6528	732.062
351	H	3	11	6	84	ML.MI	epi	ML	2	10	18	1113	1001	100.1	70	136	10610.6	55.6111	89.9371	11.8071	1.8	2749.62	232.877	3.62389	762.126	6.5595	59.2087	1061.06
97	H	1	97	8	85	ML.MI	epi	ML	2	13	17	1195	906	69.6923	76	124	7387.38	53.2941	75.8159	11.1512	1.30769	2507.57	224.87	3.3128	744.921	8.5274	57.8721	738.738
280	H	2	110	11	85	ML.MI	epi	ML	2	11	13	887	754	68.5455	74	132	7265.82	58	85.0056	8.5274	1.18182	2060.78	241.667	3.36127	761.811	7.2155	59.1843	726.582
346	H	3	6	6	85	ML.MI	epi	ML	2	10	12	900	804	80.4	72	134	8522.4	67	89.3333	7.8714	1.2	2263.46	287.554	3.71424	743.616	6.5595	57.7707	852.24
128	H	1	128	10	86	ML.MI	epi	ML	2	26	26	1097	852	32.7692	72	138	3473.54	32.7692	77.6664	17.0548	1	2363.09	138.559	3.27124	743.35	17.0548	57.75	347.354
207	H	2	37	1	86	ML.MI	epi	ML	2	15	17	756	638	42.5333	74	138	4508.53	37.5294	84.3915	11.1512	1.13333	1657.42	148.631	3.43723	801.489	9.8393	62.2668	450.853
412	H	3	72	11	86	ML.MI	epi	ML	2	18	20	671	558	31	79	128	3286	27.9	83.1595	13.1191	1.11111	1593.48	121.463	3.25157	733.084	11.8071	56.9525	328.6
122	H	1	122	10	87	ML.MI	epi	ML	2	16	18	1106	846	52.875	71	128	5604.75	47	76.4919	11.8071	1.125	2385.8	202.064	3.47141	731.092	10.4952	56.7977	560.475
175	H	2	5	6	87	ML.MI	epi	ML	2	17	18	1130	947	55.7059	74	126	5904.82	52.6111	83.8053	11.8071	1.05882	2577.54	218.303	3.56202	764.986	11.1512	59.4309	590.482
475	H	3	135	5	87	ML.MI	epi	ML	1.8	9	14	755	668	74.2222	72	134	7867.56	47.7143	88.4768	10.2037	1.55556	2140.06	209.733	3.53734	726.063	6.5595	56.407	786.756
163	H	1	163	13	88	ML.MI	epi	ML	2	15	19	1390	1054	70.2667	75	132	7448.27	55.4737	75.8273	12.4631	1.26667	2860.46	229.515	3.49866	759.694	9.8393	59.0198	744.827
268	H	2	98	12	88	ML.MI	epi	ML	1.8	11	12	690	583	53	74	120	5618	48.5833	84.4928	8.746	1.09091	1763.12	201.591	3.71086	764.986	8.0172	59.4309	561.8
394	H	3	54	7	88	ML.MI	epi	ML	2	15	15	771	684	45.6	73	136	4833.6	45.6	88.716	9.8393	1	1940.62	197.232	3.3343	737.871	9.8393	57.3244	483.36
85	H	1	85	7	89	ML.MI	epi	ML	2	21	27	1598	1105	52.619	70	138	5577.62	40.9259	69.1489	17.7107	1.28571	2913.3	164.493	3.92933	782.01	13.775	60.7535	557.762
177	H	2	7	6	89	ML.MI	epi	ML	2	19	22	782	645	33.9474	76	122	3598.42	29.3182	82.4808	14.431	1.15789	1666.36	115.471	3.25713	805.933	12.4631	62.612	359.842
397	H	3	57	7	89	ML.MI	epi	ML	2	20	22	1383	1233	61.65	71	140	6534.9	56.0455	89.154	14.431	1.1	3408.3	236.18	3.66321	757.339	13.1191	58.8368	653.49
2	H	1	2	1	90	ML.MI	epi	ML	2	20	25	1557	1255	62.75	71	152	6651.5	50.2	80.6037	16.3988	1.25	3680.02	224.408	3.824	703.118	13.1191	54.6244	665.15
185	H	2	15	2	90	ML.MI	epi	ML	2	20	24	700	568	28.4	78	114	3010.4	23.6667	81.1429	15.7429	1.2	1500.53	95.315	3.39737	788.157	13.1191	61.231	301.04
508	H	3	168	2	90	ML.MI	epi	ML	2	23	26	1305	1136	49.3913	71	144	5235.48	43.6923	87.0498	17.0548	1.13043	3129.62	183.504	4.02231	759.892	15.0869	59.0352	523.548
53	H	1	53	5	91	ML.HI	epi	ML	1.9	11	18	1410	1081	98.2727	74	136	10416.9	60.0556	76.6667	12.4286	1.63636	3324.74	267.508	3.40821	705.632	7.5952	54.8198	1041.69
210	H	2	40	8	91	ML.HI	epi	ML	1.8	12	22	900	730	60.8333	70	126	6448.33	33.1818	81.1111	16.0344	1.83333	2301.26	143.52	3.6173	733.878	8.746	57.0142	644.833
444	H	3	104	1	91	ML.HI	epi	ML	1.8	12	13	808	711	59.25	75	124	6280.5	54.6923	87.995	9.4749	1.08333	2269.83	239.563	3.38331	728.616	8.746	56.6053	628.05
16	H	1	16	2	92	ML.HI	epi	ML	1.5	6	11	876	619	103.167	75	120	10935.7	56.2727	70.6621	9.6206	1.83333	2294.95	238.545	3.58642	741.464	5.2476	57.6035	1093.57
264	H	2	94	12	92	ML.HI	epi	ML	1.3	5	5	440	365	73	78	124	7738	73	82.9545	5.0458	1	1458.21	288.994	3.55638	801.807	5.0458	62.2914	773.8
420	H	3	80	3	92	ML.HI	epi	ML	1.3	5	5	406	374	74.8	73	136	7928.8	74.8	92.1182	5.0458	1	1690.97	335.125	4.03721	712.339	5.0458	55.3408	792.88
116	H	1	116	9	93	ML.HI	epi	ML	2	22	26	1417	1116	50.7273	71	140	5377.09	42.9231	78.7579	17.0548	1.18182	3129.73	183.51	3.6184	735.178	14.431	57.1151	537.709
299	H	2	129	13	93	ML.HI	epi	ML	2	28	32	1437	1243	44.3929	71	136	4705.64	38.844	86.4997	20.9905	1.14286	3484.4	165.999	3.44426	742.766	18.3667	57.7047	470.564
380	H	3	40	12	93	ML.HI	epi	ML	2	16	17	1183	1020	63.75	72	138	6757.5	60	86.2215	11.1512	1.0625	2893.91	259.516	4.08562	737.871	10.4952	57.3244	675.75
124	H	1	124	10	94	ML.HI	epi	ML	1.75	10	16	1193	917	91.7	73	132	9720.2	57.3125	76.865	11.9946	1.6	2978.5	248.321	3.40612	725.434	7.4966	56.3581	972.02
281	H	2	111	11	94	ML.HI	epi	ML	1.5	8	9	600	506	63.25	74	136	6704.5	56.2222	84.3333	7.8714	1.125	2030.04	257.9	3.32794	691.979	6.9968	53.759	670.45
398	H	3	58	7	94	ML.HI	epi	ML	1.9	14	15	1007	883	63.0714	72	140	6685.57	58.8667	87.6862	10.3571	1.07143	2606.63	251.675	3.63685	746.488	9.6667	57.9938	668.557
9	H	1	9	1	95	ML.HI	epi	ML	2	14	22	1449	1161	82.9286	75	138	8790.43	52.7727	80.1242	14.431	1.57143	3186.45	220.806	3.66515	751.208	9.1833	58.3605	879.043
322	H	2	152	9	95	ML.HI	epi	ML	0.8	4	5	635	515	128.75	72	132	13647.5	103	81.1024	8.1994	1.25	3648.12	444.924	3.69779	734.831	6.5595	57.0881	1364.75
461	H	3	121	9	95	ML.HI	epi	ML	1.5	7	13	871	753	107.571	73	134	11402.6	57.9231	86.452	11.3698	1.85714	2753.25	242.153	3.8705	763.403	6.1222	59.3079	1140.26
52	H	1	52	4	96	ML.HI	epi	ML	2	20	27	1861	1497	74.85	72	136	7934.1	55.4444	80.4406	17.7107	1.35	4563.02	257.641	3.85299	676.401	13.1191	52.5488	793.41
222	H	2	52	8	96	ML.HI	epi	ML	2	16	20	1077	911	56.9375	71	136	6035.38	45.55	84.5868	13.1191	1.25	2471.35	188.379	3.54443	767.525	10.4952	59.6281	603.538
496	H	3	156	13	96	ML.HI	epi	ML	2	20	21	764	676	33.8	77	118	3582.8	32.1905	88.4817	13.775	1.05	2010.08	145.922	3.28733	704.041	13.1191	54.6962	358.28
35	H	1	35	3	97	ML.HI	epi	ML	1.75	10	18	1093	788	78.8	71	126	8352.8	43.7778	72.0952	13.4939	1.8	2623.15	194.395	3.86839	707.833	7.4966	54.9907	835.28
192	H	2	22	2	97	ML.HI	epi	ML	2	14	17	1097	910	65	71	132	6890	53.5294	82.9535	11.1512	1.21429	2486.12	222.946	3.15975	762.129	9.1833	59.2089	689
469	H	3	129	9	97	ML.HI	epi	ML	2	16	22	1051	906	56.625	72	136	6002.25	41.1818	86.2036	14.431	1.375	2571.58	178.199	3.67849	737.552	10.4952	57.2996	600.225
161	H	1	161	13	98	ML.HI	epi	ML	2	22	23	1004	775	35.2273	77	126	3734.09	33.6957	77.1912	15.0869	1.04545	2114.66	140.165	3.09085	755.608	14.431	58.7023	373.409
214	H	2	44	8	98	ML.HI	epi	ML	2	19	20	1077	906	47.6842	71	128	5054.53	45.3	84.1226	13.1191	1.05263	2535.38	193.259	3.5783	744.036	12.4631	57.8033	505.453
483	H	3	143	5	98	ML.HI	epi	ML	2	14	16	939	826	59	74	126	6254	51.625	87.9659	10.4952	1.14286	2335.42	222.522	3.53067	740.424	9.1833	57.5227	625.4
158	H	1	158	13	99	ML.HI	epi	ML	1.5	6	11	946	689	114.833	73	122	12172.3	62.6364	72.833	9.6206	1.83333	2614.33	271.741	3.35952	724.491	5.2476	56.2849	1217.23
276	H	2	106	11	99	ML.HI	epi	ML	0.6	4	4	245	204	51	77	122	5406	51	83.2653	8.746	1	1791.36	204.819	3.84512	790.379	8.746	61.4037	540.6
502	H	3	162	2	99	ML.HI	epi	ML	1.8	5	10	864	761	152.2	74	130	16133.2	76.1	88.0787	7.2884	2	2392.77	328.3	4.08279	739.786	3.6442	57.4731	1613.32
169	H	1	169	13	100	ML.HI	epi	ML	2	8	16	1414	1056	132	77	120	13992	66	74.6818	10.4952	2	2920.26	278.246	3.23859	745.55	5.2476	57.9209	1399.2
183	H	2	13	6	100	ML.HI	epi	ML	1.6	9	11	810	693	77	75	122	8162	63	85.5556	9.0194	1.22222	2587.52	286.885	3.49725	697.057	7.3795	54.1536	816.2
488	H	3	148	13	100	ML.HI	epi	ML	0.8	3	4	362	358	119.333	73	118	12649.3	89.5	98.895	6.5595	1.33333	2550.29	388.792	3.85852	734.68	4.9196	57.0764	1264.93
6	H	1	6	1	101	HL.LI	epi	HL	2	16	21	1402	1094	68.375	70	142	7247.75	52.0952	78.0314	13.775	1.3125	3102.52	225.228	3.80634	727.006	10.4952	56.4802	724.775
176	H	2	6	6	101	HL.LI	epi	HL	1.9	13	14	979	815	62.6923	76	124	6645.38	58.2143	83.2482	9.6667	1.07692	2220.75	229.733	3.20835	804.346	8.9762	62.4887	664.538
345	H	3	5	6	101	HL.LI	epi	HL	2	18	18	1373	1233	68.5	71	140	7261	68.5	89.8034	11.8071	1	3365.75	285.06	3.74178	766.914	11.8071	59.5806	726.1
56	H	1	56	5	102	HL.LI	epi	HL	2	17	22	1390	1076	63.2941	74	138	6709.18	48.9091	77.4101	14.431	1.29412	3134.13	217.181	3.41394	707.833	11.1512	54.9907	670.918
317	H	2	147	9	102	HL.LI	epi	HL	2	16	17	1027	861	53.8125	76	126	5704.12	50.647	83.8364	11.1512	1.0625	2206.15	197.84	3.2762	812.599	10.4952	63.1299	570.413
448	H	3	108	4	102	HL.LI	epi	HL	2	18	22	1031	850	47.2222	74	132	5005.56	38.6364	82.444	14.431	1.22222	2363.54	163.783	3.17613	752.871	11.8071	58.4897	500.556
34	H	1	34	3	103	HL.LI	epi	HL	2	13	18	1484	1133	87.1538	73	144	9238.31	62.9444	76.3477	11.8071	1.38462	3292.84	278.885	3.74329	709.404	8.5274	55.1128	923.831
308	H	2	138	4	103	HL.LI	epi	HL	2	14	16	1002	853	60.9286	74	130	6458.43	53.313	85.1297	10.4952	1.14286	2257.07	215.056	3.31964	786.888	9.1833	61.1324	645.843
363	H	3	23	8	103	HL.LI	epi	HL	2	11	18	1140	1016	92.3636	74	136	9790.55	56.4444	89.1228	11.8071	1.63636	2789.65	236.268	3.60504	762.446	7.2155	59.2335	979.055
14	H	1	14	2	104	HL.LI	epi	HL	2	24	27	1373	1095	45.625	70	154	4836.25	40.5556	79.7524	17.7107	1.125	2984.08	168.49	3.83576	756.551	15.7429	58.7756	483.625
275	H	2	105	11	104	HL.LI	epi	HL	2	16	21	859	727	45.4375	75	128	4816.38	34.619	84.6333	13.775	1.3125	2126.07	154.343	3.35228	711.976	10.4952	55.3126	481.637
437	H	3	97	1	104	HL.LI	epi	HL	2	26	30	1395	1176	45.2308	71	148	4794.46	39.2	84.301	19.6786	1.15385	3250.74	165.192	3.83398	757.339	17.0548	58.8368	479.446
132	H	1	132	11	105	HL.LI	epi	HL	2	22	24	1166	925	42.0455	71	134	4456.82	38.5417	79.331	15.7429	1.09091	2539.79	161.33	3.15987	750.893	14.431	58.336	445.682
224	H	2	54	5	105	HL.LI	epi	HL	2	19	23	890	746	39.2632	75	128	4161.89	32.4348	83.8202	15.0869	1.21053	1907.76	126.451	3.35082	814.186	12.4631	63.2532	416.189
499	H	3	159	2	105	HL.LI	epi	HL	2	23	23	1324	1159	50.3913	72	144	5341.48	50.3913	87.5378	15.0869	1	3085.43	204.51	3.93953	786.382	15.0869	61.0931	534.148
5	H	1	5	1	106	HL.LI	epi	HL	2	13	18	1479	1155	88.8462	74	148	9417.69	64.1667	78.0933	11.8071	1.38462	3437.5	291.137	3.70769	692.745	8.5274	53.8186	941.769
227	H	2	57	5	106	HL.LI	epi	HL	1.5	10	10	567	473	47.3	77	128	5013.8	47.3	83.4215	8.746	1	1753.66	200.509	3.13537	748.797	8.746	58.1732	501.38
473	H	3	133	5	106	HL.LI	epi	HL	0.8	4	6	363	272	68	75	138	7208	45.3333	74.9311	9.8393	1.5	1925.11	195.655	3.76615	739.467	6.5595	57.4483	720.8
41	H	1	41	4	107	HL.LI	epi	HL	2	20	22	1413	1121	56.05	72	144	5941.3	50.9545	79.3347	14.431	1.1	3249.33	225.164	3.66142	711.29	13.1191	55.2593	594.13
263	H	2	93	12	107	HL.LI	epi	HL	2	21	23	669	545	25.9524	76	122	2750.95	23.6957	81.4649	15.0869	1.09524	1701.54	112.783	2.98953	666.902	13.775	51.8109	275.095
498	H	3	158	2	107	HL.LI	epi	HL	2	24	24	922	801	33.375	72	148	3537.75	33.375	86.8764	15.7429	1	2296.41	145.87	3.55241	730.212	15.7429	56.7293	353.775
60	H	1	60	5	108	HL.LI	epi	HL	2	26	28	1447	1159	44.5769	70	146	4725.15	41.3929	80.0968	18.3667	1.07692	3092.96	168.401	3.72623	772.581	17.0548	60.0209	472.515
230	H	2	60	5	108	HL.LI	epi	HL	2	15	19	1105	914	60.9333	71	144	6458.93	48.1053	82.7149	12.4631	1.26667	2435.18	195.391	3.63385	781.492	9.8393	60.7132	645.893
356	H	3	16	8	108	HL.LI	epi	HL	2	15	15	711	648	43.2	76	126	4579.2	43.2	91.1392	9.8393	1	1840.87	187.094	3.34344	736.914	9.8393	57.25	457.92
47	H	1	47	4	109	HL.LI	epi	HL	2	15	18	1485	1171	78.0667	74	132	8275.07	65.0556	78.8552	11.8071	1.2	3179.31	269.27	3.79297	759.38	9.8393	58.9953	827.507
243	H	2	73	3	109	HL.LI	epi	HL	2	18	20	1052	899	49.9444	71	130	5294.11	44.95	85.4563	13.1191	1.11111	2576.24	196.374	3.44512	726.578	11.8071	56.447	529.411
364	H	3	24	8	109	HL.LI	epi	HL	2	15	17	1134	1017	67.8	72	136	7186.8	59.8235	89.6825	11.1512	1.13333	2868.03	257.195	3.58551	742.339	9.8393	57.6715	718.68
103	H	1	103	8	110	HL.LI	epi	HL	2	15	18	1191	894	59.6	75	142	6317.6	49.6667	75.063	11.8071	1.2	2540.82	215.194	3.28693	725.434	9.8393	56.3581	631.76
234	H	2	64	5	110	HL.LI	epi	HL	1.4	8	12	591	496	62	77	132	6572	41.3333	83.9255	11.2449	1.5	1873.4	166.599	3.15245	787.523	7.4966	61.1817	657.2
382	H	3	42	12	110	HL.LI	epi	HL	1	5	5	331	275	55	76	134	5830	55	83.0816	6.5595	1	1547.06	235.849	3.81943	744.254	6.5595	57.8203	583
114	H	1	114	9	111	HL.MI	epi	HL	2	19	20	1390	1071	56.3684	74	140	5975.05	53.55	77.0504	13.1191	1.05263	2898.21	220.916	3.43824	761.894	12.4631	59.1907	597.505
206	H	2	36	1	111	HL.MI	epi	HL	2	18	22	1089	906	50.3333	73	136	5335.33	41.1818	83.1956	14.431	1.22222	2358.31	163.42	3.37878	799.902	11.8071	62.1435	533.533
373	H	3	33	10	111	HL.MI	epi	HL	1.7	10	12	539	474	47.4	84	114	5024.4	39.5	87.9406	9.2605	1.2	1620.69	175.011	3.20762	720.318	7.7171	55.9607	502.44
51	H	1	51	4	112	HL.MI	epi	HL	2	15	23	1642	1321	88.0667	72	142	9335.07	57.4348	80.4507	15.0869	1.53333	3812.2	252.683	3.60592	714.433	9.8393	55.5035	933.507
182	H	2	12	6	112	HL.MI	epi	HL	1.9	14	18	1287	1080	77.1429	73	134	8177.14	60	83.9161	12.4286	1.28571	3089.12	248.55	3.51446	766.255	9.6667	59.5295	817.714
384	H	3	44	12	112	HL.MI	epi	HL	2	24	25	1276	1138	47.4167	72	142	5026.17	45.52	89.185	16.3988	1.04167	3143.05	191.663	3.6663	757.977	15.7429	58.8864	502.617
111	H	1	111	9	113	HL.MI	epi	HL	2	19	23	1553	1269	66.7895	72	132	7079.68	55.1739	81.7128	15.0869	1.21053	3382.38	224.193	3.86362	773.524	12.4631	60.0942	707.968
307	H	2	137	4	113	HL.MI	epi	HL	1.9	13	16	876	725	55.7692	77	120	5911.54	45.313	82.7626	11.0476	1.23077	1955.45	177.002	3.37315	812.599	8.9762	63.1299	591.154
402	H	3	62	7	113	HL.MI	epi	HL	2	16	16	995	940	58.75	74	130	6227.5	58.75	94.4724	10.4952	1	2553.19	243.271	3.62898	770.743	10.4952	59.8782	622.75
160	H	1	160	13	114	HL.MI	epi	HL	2	21	22	1139	879	41.8571	76	124	4436.86	39.9545	77.173	14.431	1.04762	2485.27	172.218	3.13924	729.206	13.775	56.6512	443.686
291	H	2	121	13	114	HL.MI	epi	HL	1.8	11	18	1033	897	81.5455	71	138	8643.82	49.8333	86.8345	13.1191	1.63636	2983.87	227.446	3.97506	695.47	8.0172	54.0303	864.382
445	H	3	105	4	114	HL.MI	epi	HL	2	23	26	1213	1106	48.087	75	126	5097.22	42.5385	91.179	17.0548	1.13043	3228.68	189.312	3.27574	717.127	15.0869	55.7127	509.722
148	H	1	148	12	115	HL.MI	epi	HL	1.75	9	14	1058	778	86.4444	77	134	9163.11	55.5714	73.535	10.4952	1.55556	2358.41	224.713	3.91148	777.296	6.7469	60.3872	916.311
266	H	2	96	12	115	HL.MI	epi	HL	0.5	6	7	156	103	17.1667	90	112	1819.67	14.7143	66.0256	18.3667	1.16667	1216.26	66.221	2.97549	705.31	15.7429	54.7948	181.967
472	H	3	132	5	115	HL.MI	epi	HL	1.3	7	7	428	369	52.7143	75	134	5587.71	52.7143	86.215	7.0641	1	1567.25	221.861	4.16447	758.297	7.0641	58.9112	558.771
110	H	1	110	9	116	HL.MI	epi	HL	2	20	24	1673	1343	67.15	72	148	7117.9	55.9583	80.275	15.7429	1.2	3512.54	223.119	3.69098	788.297	13.1191	61.2419	711.79
215	H	2	45	8	116	HL.MI	epi	HL	2	14	17	969	814	58.1429	72	138	6163.14	47.8824	84.0041	11.1512	1.21429	2131.52	191.147	3.41872	795.141	9.1833	61.7736	616.314
353	H	3	13	6	116	HL.MI	epi	HL	2	15	16	967	856	57.0667	72	140	6049.07	53.5	88.5212	10.4952	1.06667	2356.26	224.507	3.76521	760.531	9.8393	59.0848	604.907
155	H	1	155	12	117	HL.MI	epi	HL	2	18	19	1186	878	48.7778	74	128	5170.44	46.2105	74.0304	12.4631	1.05556	2375.93	190.637	3.26743	761.894	11.8071	59.1907	517.044
221	H	2	51	8	117	HL.MI	epi	HL	2	16	21	995	822	51.375	71	144	5445.75	39.1429	82.6131	13.775	1.3125	2137.11	155.144	3.39986	800.854	10.4952	62.2175	544.575
392	H	3	52	12	117	HL.MI	epi	HL	2	20	22	1264	1111	55.55	74	138	5888.3	50.5	87.8956	14.431	1.1	3077.55	213.26	3.51412	755.743	13.1191	58.7128	588.83
80	H	1	80	7	118	HL.MI	epi	HL	1.75	10	13	1057	800	80	74	134	8480	61.5385	75.6859	9.7456	1.3	2660.73	273.019	3.45159	708.461	7.4966	55.0395	848
315	H	2	145	9	118	HL.MI	epi	HL	1.7	5	12	674	547	109.4	74	134	11596.4	45.583	81.1573	9.2605	2.4	1865.33	201.429	3.00404	718.325	3.8585	55.8058	1159.64
500	H	3	160	2	118	HL.MI	epi	HL	1.25	5	7	418	370	74	72	130	7844	52.8571	88.5167	7.3467	1.4	1659.5	225.885	3.91611	746.807	5.2476	58.0186	784.4
109	H	1	109	9	119	HL.MI	epi	HL	2	15	21	1470	1136	75.7333	75	128	8027.73	54.0952	77.2789	13.775	1.4	3179.02	230.782	3.52312	736.749	9.8393	57.2372	802.773
188	H	2	18	2	119	HL.MI	epi	HL	2	13	14	840	718	55.2308	76	126	5854.46	51.2857	85.4762	9.1833	1.07692	2249.16	244.917	3.27143	664.68	8.5274	51.6383	585.446
482	H	3	142	5	119	HL.MI	epi	HL	2	13	15	870	715	55	75	122	5830	47.6667	82.1839	9.8393	1.15385	2044.49	207.788	3.3717	732.126	8.5274	56.8781	583
101	H	1	101	8	120	HL.MI	epi	HL	1.9	12	21	1385	1059	88.25	75	142	9354.5	50.4286	76.4621	14.5	1.75	3198.66	220.597	3.55199	718.519	8.2857	55.8209	935.45
245	H	2	75	3	120	HL.MI	epi	HL	1.7	8	9	635	515	64.375	78	124	6823.75	57.2222	81.1024	6.9454	1.125	1594.82	229.624	3.42283	791.014	6.1737	61.453	682.375
377	H	3	37	10	120	HL.MI	epi	HL	1.4	7	8	562	505	72.1429	77	130	7647.14	63.125	89.8577	7.4966	1.14286	2081.93	277.717	3.50884	725.424	6.5595	56.3574	764.714
140	H	1	140	11	121	HL.MI	epi	HL	2	15	18	1332	1024	68.2667	75	136	7236.27	56.8889	76.8769	11.8071	1.2	3053.16	258.586	3.598	691.488	9.8393	53.7209	723.627
310	H	2	140	4	121	HL.MI	epi	HL	1.8	7	10	730	630	90	74	128	9540	63	86.3014	7.2884	1.42857	1891.91	259.58	3.87669	770.382	5.1019	59.8501	954
376	H	3	36	10	121	HL.MI	epi	HL	2	15	19	833	733	48.8667	77	134	5179.87	38.5789	87.9952	12.4631	1.26667	2046.01	164.166	3.32659	749.999	9.8393	58.2665	517.987
62	H	1	62	5	122	HL.MI	epi	HL	2	16	24	1668	1312	82	73	128	8692	54.6667	78.6571	15.7429	1.5	3654.4	232.13	3.66459	740.207	10.4952	57.5058	869.2
180	H	2	10	6	122	HL.MI	epi	HL	1.8	11	14	828	665	60.4545	76	128	6408.18	47.5	80.314	10.2037	1.27273	1937.93	189.924	3.02328	793.871	8.0172	61.6749	640.818
371	H	3	31	10	122	HL.MI	epi	HL	1	5	7	352	291	58.2	84	108	6169.2	41.5714	82.6705	9.1833	1.4	1888.99	205.697	3.20739	644.999	6.5595	50.1092	616.92
107	H	1	107	9	123	HL.MI	epi	HL	2	14	16	1228	928	66.2857	75	146	7026.29	58	75.57	10.4952	1.14286	2692.28	256.524	3.30906	710.661	9.1833	55.2105	702.629
316	H	2	146	9	123	HL.MI	epi	HL	2	12	15	855	696	58	76	128	6148	46.4	81.4035	9.8393	1.25	1784.07	181.321	3.42677	812.281	7.8714	63.1052	614.8
422	H	3	82	3	123	HL.MI	epi	HL	2	11	11	859	756	68.7273	74	144	7285.09	68.7273	88.009	7.2155	1	2185.55	302.897	3.73332	724.148	7.2155	56.2582	728.509
96	H	1	96	8	124	HL.MI	epi	HL	2	16	18	1341	986	61.625	74	134	6532.25	54.7778	73.5272	11.8071	1.125	2780.61	235.502	3.32599	731.092	10.4952	56.7977	653.225
253	H	2	83	7	124	HL.MI	epi	HL	2	14	19	996	832	59.4286	74	134	6299.43	43.7895	83.5341	12.4631	1.35714	2221.22	178.223	3.4638	779.904	9.1833	60.5899	629.943
478	H	3	138	5	124	HL.MI	epi	HL	2	14	17	999	877	62.6429	72	144	6640.14	51.5882	87.7878	11.1512	1.21429	2467.91	221.314	3.41674	743.935	9.1833	57.7955	664.014
48	H	1	48	4	125	HL.MI	epi	HL	2	15	22	1569	1218	81.2	73	140	8607.2	55.3636	77.6291	14.431	1.46667	3255.71	225.606	3.5965	771.324	9.8393	59.9233	860.72
335	H	2	165	10	125	HL.MI	epi	HL	2	19	20	1212	1017	53.5263	73	150	5673.79	50.85	83.9109	13.1191	1.05263	2692.11	205.206	3.37325	786.57	12.4631	61.1077	567.379
466	H	3	126	9	125	HL.MI	epi	HL	2	19	20	1172	1036	54.5263	73	142	5779.79	51.8	88.3959	13.1191	1.05263	2800.03	213.432	3.8291	774.573	12.4631	60.1757	577.979
61	H	1	61	5	126	HL.MI	epi	HL	2	20	20	1309	1024	51.2	72	138	5427.2	51.2	78.2277	13.1191	1	3021.57	230.319	3.49516	698.717	13.1191	54.2826	542.72
270	H	2	100	12	126	HL.MI	epi	HL	2	20	22	1124	972	48.6	72	134	5151.6	44.1818	86.4769	14.431	1.1	2773.32	192.178	3.2156	729.752	13.1191	56.6936	515.16
459	H	3	119	9	126	HL.MI	epi	HL	2	24	30	1458	1257	52.375	72	142	5551.75	41.9	86.214	19.6786	1.25	3400.13	172.784	3.68004	773.935	15.7429	60.1261	555.175
30	H	1	30	3	127	HL.MI	epi	HL	2	15	21	1477	1149	76.6	74	148	8119.6	54.7143	77.7928	13.775	1.4	3153.51	228.93	3.43608	751.208	9.8393	58.3605	811.96
278	H	2	108	11	127	HL.MI	epi	HL	1.8	11	12	554	443	40.2727	74	122	4268.91	36.9167	79.9639	8.746	1.09091	1285.33	146.961	3.43265	797.363	8.0172	61.9462	426.891
450	H	3	110	4	127	HL.MI	epi	HL	2	13	17	923	803	61.7692	76	130	6547.54	47.2353	86.999	11.1512	1.30769	2241.4	201.001	3.49223	749.999	8.5274	58.2665	654.754
13	H	1	13	1	128	HL.MI	epi	HL	1.75	8	19	1222	910	113.75	74	148	12057.5	47.8947	74.4681	14.2435	2.375	2866.35	201.238	3.90445	748.065	5.9973	58.1163	1205.75
300	H	2	130	13	128	HL.MI	epi	HL	2	12	18	1121	964	80.3333	75	138	8515.33	53.556	85.9946	11.8071	1.5	2760.1	233.765	3.43362	727.212	7.8714	56.4963	851.533
484	H	3	144	13	128	HL.MI	epi	HL	1.5	6	10	608	555	92.5	75	132	9805	55.5	91.2829	8.746	1.66667	2233.8	255.407	3.48464	693.51	5.2476	53.878	980.5
138	H	1	138	11	129	HL.MI	epi	HL	2	20	26	1244	1001	50.05	74	138	5305.3	38.5	80.4662	17.0548	1.3	2754.23	161.493	3.3906	749.322	13.1191	58.214	530.53
178	H	2	8	6	129	HL.MI	epi	HL	2	26	27	764	635	24.4231	78	130	2588.85	23.5185	83.1152	17.7107	1.03846	1729.06	97.628	3.21784	764.668	17.0548	59.4062	258.885
358	H	3	18	8	129	HL.MI	epi	HL	2	14	14	695	585	41.7857	77	130	4429.29	41.7857	84.1727	9.1833	1	1655.45	180.266	3.33847	739.786	9.1833	57.4731	442.929
145	H	1	145	12	130	HL.MI	epi	HL	2	21	23	1329	1033	49.1905	71	134	5214.19	44.913	77.7276	15.0869	1.09524	2819.81	186.904	3.40846	755.294	13.775	58.6779	521.419
289	H	2	119	13	130	HL.MI	epi	HL	2	15	17	1018	866	57.7333	72	136	6119.73	50.9412	85.0688	11.1512	1.13333	2314.81	207.584	3.76235	778.952	9.8393	60.5159	611.973
497	H	3	157	2	130	HL.MI	epi	HL	2	21	21	920	840	40	71	140	4240	40	91.3043	13.775	1	2471.96	179.453	3.61764	711.382	13.775	55.2664	424
70	H	1	70	6	131	HL.MI	epi	HL	2	17	19	1514	1165	68.5294	75	144	7264.12	61.3158	76.9485	12.4631	1.11765	3390.35	272.031	3.83448	708.461	11.1512	55.0395	726.412
305	H	2	135	4	131	HL.MI	epi	HL	2	14	14	634	513	36.6429	79	122	3884.14	36.643	80.9148	9.1833	1	1355.23	147.575	3.43253	788.157	9.1833	61.231	388.414
480	H	3	140	5	131	HL.MI	epi	HL	1.8	9	13	934	827	91.8889	74	134	9740.22	63.6154	88.5439	9.4749	1.44444	2564.88	270.704	3.70218	749.999	6.5595	58.2665	974.022
54	H	1	54	5	132	HL.MI	epi	HL	2	12	23	1679	1343	111.917	72	142	11863.2	58.3913	79.9881	15.0869	1.91667	3764.72	249.535	3.82106	735.492	7.8714	57.1395	1186.32
198	H	2	28	1	132	HL.MI	epi	HL	2	16	17	856	708	44.25	70	140	4690.5	41.6471	82.7103	11.1512	1.0625	1919.86	172.166	3.62546	767.842	10.4952	59.6528	469.05
503	H	3	163	2	132	HL.MI	epi	HL	1.8	12	12	798	706	58.8333	72	138	6236.33	58.8333	88.4712	8.746	1	2114.04	241.715	3.86854	776.807	8.746	60.3493	623.633
7	H	1	7	1	133	HL.MI	epi	HL	2	23	24	1396	1110	48.2609	71	146	5115.65	46.25	79.5129	15.7429	1.04348	3231.72	205.282	3.93397	708.147	15.0869	55.0151	511.565
255	H	2	85	7	133	HL.MI	epi	HL	2	22	24	999	864	39.2727	72	132	4162.91	36	86.4865	15.7429	1.09091	2390.31	151.835	3.38273	752.606	14.431	58.4691	416.291
400	H	3	60	7	133	HL.MI	epi	HL	2	18	25	1186	1041	57.8333	72	134	6130.33	41.64	87.774	16.3988	1.38889	2908.21	177.342	3.7099	749.36	11.8071	58.217	613.033
133	H	1	133	11	134	HL.MI	epi	HL	2	18	18	1439	1134	63	74	138	6678	63	78.8047	11.8071	1	3204.87	271.435	3.41103	729.52	11.8071	56.6756	667.8
199	H	2	29	1	134	HL.MI	epi	HL	2	16	16	1090	921	57.5625	73	142	6101.62	57.5625	84.4954	10.4952	1	2428.19	231.361	3.58797	789.745	10.4952	61.3543	610.163
425	H	3	85	3	134	HL.MI	epi	HL	2	21	24	1151	1006	47.9048	74	134	5077.9	41.9167	87.402	15.7429	1.14286	2692.32	171.019	3.77278	782.233	13.775	60.7708	507.79
18	H	1	18	2	135	HL.MI	epi	HL	2	24	24	1465	1178	49.0833	71	148	5202.83	49.0833	80.4096	15.7429	1	3510.73	223.005	3.83685	691.803	15.7429	53.7453	520.283
201	H	2	31	1	135	HL.MI	epi	HL	1.7	8	14	803	685	85.625	74	120	9076.25	48.9286	85.3051	10.8039	1.75	2136.7	197.771	3.60672	785.301	6.1737	61.0091	907.625
477	H	3	137	5	135	HL.MI	epi	HL	2	16	21	1072	908	56.75	71	148	6015.5	43.2381	84.7015	13.775	1.3125	2546.41	184.857	3.73412	746.488	10.4952	57.9938	601.55
150	H	1	150	12	136	HL.MI	epi	HL	2	21	24	1237	979	46.619	71	134	4941.62	40.7917	79.1431	15.7429	1.14286	2888.79	183.498	3.26247	698.717	13.775	54.2826	494.162
229	H	2	59	5	136	HL.MI	epi	HL	2	16	19	754	630	39.375	73	136	4173.75	33.1579	83.5544	12.4631	1.1875	1635.34	131.214	3.33378	802.124	10.4952	62.3161	417.375
395	H	3	55	7	136	HL.MI	epi	HL	2	22	27	1251	1141	51.8636	73	136	5497.55	42.2593	91.207	17.7107	1.22727	3219.11	181.76	3.43135	742.02	14.431	57.6467	549.755
117	H	1	117	9	137	HL.MI	epi	HL	2	15	17	1307	998	66.5333	75	142	7052.53	58.7059	76.3581	11.1512	1.13333	2696.21	241.787	3.80617	763.152	9.8393	59.2884	705.253
235	H	2	65	5	137	HL.MI	epi	HL	2	15	18	890	696	46.4	76	128	4918.4	38.6667	78.2022	11.8071	1.2	1891.23	160.177	3.33714	766.255	9.8393	59.5295	491.84
486	H	3	146	13	137	HL.MI	epi	HL	2	14	16	918	796	56.8571	73	134	6026.86	49.75	86.7102	10.4952	1.14286	2181.03	207.811	3.65883	764.041	9.1833	59.3575	602.686
38	H	1	38	3	138	HL.MI	epi	HL	2	16	23	1482	1148	71.75	73	140	7605.5	49.913	77.4629	15.0869	1.4375	3387.47	224.53	3.60774	698.717	10.4952	54.2826	760.55
208	H	2	38	1	138	HL.MI	epi	HL	2	19	22	933	774	40.7368	74	134	4318.11	35.1818	82.9582	14.431	1.15789	2342.9	162.353	3.29398	687.852	12.4631	53.4385	431.811
386	H	3	46	12	138	HL.MI	epi	HL	2	15	17	1123	1015	67.6667	74	144	7172.67	59.7059	90.3829	11.1512	1.13333	2743.27	246.007	3.84604	774.573	9.8393	60.1757	717.267
84	H	1	84	7	139	HL.MI	epi	HL	2	16	20	1487	1180	73.75	73	136	7817.5	59	79.3544	13.1191	1.25	3460.1	263.746	3.65851	703.118	10.4952	54.6244	781.75
189	H	2	19	2	139	HL.MI	epi	HL	2	13	19	1128	944	72.6154	72	132	7697.23	49.6842	83.6879	12.4631	1.46154	2464.06	197.709	3.41654	797.68	8.5274	61.9708	769.723
352	H	3	12	6	139	HL.MI	epi	HL	2	17	20	1346	1177	69.2353	71	144	7338.94	58.85	87.4443	13.1191	1.17647	3245.3	247.373	3.65671	759.254	11.1512	58.9856	733.894
130	H	1	130	10	140	HL.MI	epi	HL	2	11	12	1104	830	75.4545	74	132	7998.18	69.1667	75.1812	7.8714	1.09091	2188.27	278.001	3.59161	782.01	7.2155	60.7535	799.818
326	H	2	156	9	140	HL.MI	epi	HL	1.8	10	11	462	346	34.6	82	124	3667.6	31.455	74.8918	8.0172	1.1	1061.35	132.384	2.98355	754.193	7.2884	58.5924	366.76
487	H	3	147	13	140	HL.MI	epi	HL	2	16	18	868	766	47.875	74	132	5074.75	42.5556	88.2488	11.8071	1.125	2211.53	187.304	3.6434	725.105	10.4952	56.3326	507.475
40	H	1	40	4	141	HL.HI	epi	HL	2	16	21	1372	1063	66.4375	73	142	7042.38	50.619	77.4781	13.775	1.3125	3093.51	224.574	3.47168	708.461	10.4952	55.0395	704.237
249	H	2	79	7	141	HL.HI	epi	HL	2	19	19	1061	902	47.4737	72	142	5032.21	47.4737	85.0141	12.4631	1	2384.8	191.349	3.71838	787.523	12.4631	61.1817	503.221
439	H	3	99	1	141	HL.HI	epi	HL	2	17	22	1079	964	56.7059	72	144	6010.82	43.8182	89.342	14.431	1.29412	2680.54	185.749	3.92346	752.871	11.1512	58.4897	601.082
120	H	1	120	10	142	HL.HI	epi	HL	1.8	15	18	1000	692	46.1333	77	126	4890.13	38.4444	69.2	13.1191	1.2	2264.73	172.629	3.82545	699.975	10.9325	54.3802	489.013
186	H	2	16	2	142	HL.HI	epi	HL	1.8	15	16	572	472	31.4667	77	122	3335.47	29.5	82.5175	11.6614	1.06667	1665.91	142.857	3.21204	655.475	10.9325	50.9231	333.547
430	H	3	90	3	142	HL.HI	epi	HL	2	28	29	1453	1320	47.1429	70	138	4997.14	45.5172	90.847	19.0226	1.03571	3621.32	190.369	4.07767	763.084	18.3667	59.2831	499.714
127	H	1	127	10	143	HL.HI	epi	HL	1.6	10	12	928	653	65.3	76	128	6921.8	54.4167	70.3664	9.8393	1.2	2629.77	267.272	2.98803	639.941	8.1994	49.7163	692.18
297	H	2	127	13	143	HL.HI	epi	HL	2	12	13	901	763	63.5833	75	134	6739.83	58.692	84.6837	8.5274	1.08333	2087.12	244.755	3.53938	761.177	7.8714	59.1349	673.983
367	H	3	27	10	143	HL.HI	epi	HL	2	14	16	1127	971	69.3571	76	134	7351.86	60.6875	86.1579	10.4952	1.14286	2653.88	252.865	3.46121	765.956	9.1833	59.5063	735.186
115	H	1	115	9	144	HL.HI	epi	HL	2	16	18	1465	1132	70.75	74	146	7499.5	62.8889	77.2696	11.8071	1.125	3110.76	263.464	3.52762	750.265	10.4952	58.2872	749.95
272	H	2	102	12	144	HL.HI	epi	HL	1.9	13	14	957	823	63.3077	73	130	6710.62	58.7857	85.9979	9.6667	1.07692	2287.69	236.657	3.43391	788.475	8.9762	61.2557	671.062
407	H	3	67	11	144	HL.HI	epi	HL	0.8	4	5	368	320	80	76	126	8480	64	86.9565	8.1994	1.25	2258.01	275.387	3.80053	741.701	6.5595	57.6219	848
143	H	1	143	11	145	HL.HI	epi	HL	2	14	18	1071	799	57.0714	76	128	6049.57	44.3889	74.6032	11.8071	1.28571	2136.59	180.958	3.60002	771.009	9.1833	59.8988	604.957
274	H	2	104	12	145	HL.HI	epi	HL	2	12	13	903	757	63.0833	76	126	6686.83	58.2308	83.8317	8.5274	1.08333	2135.73	250.455	3.37569	738.005	7.8714	57.3347	668.683
485	H	3	145	13	145	HL.HI	epi	HL	1.6	9	13	756	660	73.3333	73	134	7773.33	50.7692	87.3016	10.6592	1.44444	2354.92	220.928	3.50215	733.403	7.3795	56.9772	777.333
11	H	1	11	1	146	HL.HI	epi	HL	2	21	23	1548	1204	57.3333	71	146	6077.33	52.3478	77.7778	15.0869	1.09524	3430.79	227.402	3.92877	723.548	13.775	56.2116	607.733
285	H	2	115	11	146	HL.HI	epi	HL	2	18	20	725	610	33.8889	77	116	3592.22	30.5	84.1379	13.1191	1.11111	1728.43	131.749	3.21693	734.831	11.8071	57.0881	359.222
411	H	3	71	11	146	HL.HI	epi	HL	2	26	26	804	675	25.9615	76	128	2751.92	25.9615	83.9552	17.0548	1	1879.32	110.193	3.26202	751.914	17.0548	58.4153	275.192
1	H	1	1	1	147	HL.HI	epi	HL	2	22	24	1763	1422	64.6364	73	160	6851.45	59.25	80.658	15.7429	1.09091	3930.74	249.684	4.01113	745.864	14.431	57.9453	685.145
197	H	2	27	1	147	HL.HI	epi	HL	2	17	19	1163	998	58.7059	75	140	6222.82	52.5263	85.8126	12.4631	1.11765	3009.84	241.5	3.2552	690.392	11.1512	53.6357	622.282
438	H	3	98	1	147	HL.HI	epi	HL	1.8	10	13	969	842	84.2	73	144	8925.2	64.7692	86.894	9.4749	1.3	2562.34	270.435	4.10404	764.36	7.2884	59.3823	892.52
26	H	1	26	2	148	HL.HI	epi	HL	2	15	24	1604	1218	81.2	75	144	8607.2	50.75	75.9352	15.7429	1.6	3355.52	213.146	3.40004	748.379	9.8393	58.1407	860.72
339	H	2	169	10	148	HL.HI	epi	HL	2	19	21	1214	1042	54.8421	74	146	5813.26	49.619	85.832	13.775	1.10526	3031.05	220.04	3.40354	715.785	12.4631	55.6085	581.326
492	H	3	152	13	148	HL.HI	epi	HL	1.2	7	8	343	313	44.7143	84	118	4739.71	39.125	91.2536	8.746	1.14286	1526.95	174.587	3.24498	715.212	7.6528	55.564	473.971
154	H	1	154	12	149	HL.HI	epi	HL	2	19	19	1371	1065	56.0526	73	144	5941.58	56.0526	77.6805	12.4631	1	2973.99	238.623	3.5661	738.321	12.4631	57.3593	594.158
181	H	2	11	6	149	HL.HI	epi	HL	2	16	17	1144	937	58.5625	73	142	6207.62	55.1176	81.9056	11.1512	1.0625	2512.79	225.338	3.37265	776.413	10.4952	60.3186	620.763
410	H	3	70	11	149	HL.HI	epi	HL	1.8	8	8	585	490	61.25	79	126	6492.5	61.25	83.7607	5.8307	1	1499.29	257.137	3.52031	760.212	5.8307	59.06	649.25
42	H	1	42	4	150	HL.HI	epi	HL	2	23	27	1515	1206	52.4348	74	146	5558.09	44.6667	79.604	17.7107	1.17391	3376.35	190.639	3.76781	736.435	15.0869	57.2128	555.809
303	H	2	133	4	150	HL.HI	epi	HL	1.5	10	11	594	485	48.5	78	124	5141	44.091	81.6498	9.6206	1.1	1704.91	177.214	3.45733	789.745	8.746	61.3543	514.1
428	H	3	88	3	150	HL.HI	epi	HL	2	21	21	1029	896	42.6667	71	134	4522.67	42.6667	87.075	13.775	1	2416.67	175.439	3.97715	776.169	13.775	60.2997	452.267
15	H	1	15	2	151	WT	WT	WT	2	22	26	1281	1026	46.6364	70	136	4943.45	39.4615	80.0937	17.0548	1.18182	2803.03	164.355	3.7976	754.665	14.431	58.6291	494.345
237	H	2	67	3	151	WT	WT	WT	1.8	10	13	768	656	65.6	74	126	6953.6	50.4615	85.4167	9.4749	1.3	2134.45	225.275	3.4491	711.024	7.2884	55.2386	695.36
507	H	3	167	2	151	WT	WT	WT	1.8	12	14	776	683	56.9167	70	136	6033.17	48.7857	88.0155	10.2037	1.16667	2237.28	219.262	3.89981	710.105	8.746	55.1673	603.317
37	H	1	37	3	152	WT	WT	WT	2	16	20	1463	1137	71.0625	70	140	7532.62	56.85	77.717	13.1191	1.25	3195.45	243.573	3.86494	733.606	10.4952	56.993	753.263
337	H	2	167	10	152	WT	WT	WT	2	20	22	971	826	41.3	71	134	4377.8	37.545	85.0669	14.431	1.1	2169	150.302	3.43107	792.919	13.1191	61.6009	437.78
414	H	3	74	11	152	WT	WT	WT	1	9	14	302	294	32.6667	84	108	3462.67	21	97.351	18.3667	1.55556	1868.7	101.744	3.12338	658.722	11.8071	51.1754	346.267
46	H	1	46	4	153	WT	WT	WT	2	14	20	1416	1150	82.1429	72	138	8707.14	57.5	81.2147	13.1191	1.42857	3144.42	239.683	3.7775	754.036	9.1833	58.5802	870.714
294	H	2	124	13	153	WT	WT	WT	2	16	20	1130	995	62.1875	72	138	6591.88	49.75	88.0531	13.1191	1.25	2751.57	209.739	3.63142	752.924	10.4952	58.4938	659.188
393	H	3	53	7	153	WT	WT	WT	2	18	22	1008	882	49	72	138	5194	40.0909	87.5	14.431	1.22222	2762.9	191.456	3.20946	668.297	11.8071	51.9192	519.4
57	H	1	57	5	154	WT	WT	WT	1.8	12	18	1080	862	71.8333	71	132	7614.33	47.8889	79.8148	13.1191	1.5	2773.76	211.43	3.61491	711.919	8.746	55.3081	761.433
331	H	2	161	10	154	WT	WT	WT	2	26	27	1449	1244	47.8462	71	144	5071.69	46.074	85.8523	17.7107	1.03846	3185.03	179.836	3.66993	813.234	17.0548	63.1792	507.169
479	H	3	139	5	154	WT	WT	WT	2	20	25	1310	1162	58.1	70	142	6158.6	46.48	88.7023	16.3988	1.25	3261.52	198.887	3.6817	745.85	13.1191	57.9442	615.86
59	H	1	59	5	155	WT	WT	WT	2	20	22	1392	1107	55.35	70	136	5867.1	50.3182	79.5259	14.431	1.1	3089.96	214.12	3.36486	738.635	13.1191	57.3837	586.71
242	H	2	72	3	155	WT	WT	WT	2	15	16	1076	929	61.9333	70	132	6564.93	58.0625	86.3383	10.4952	1.06667	2464.13	234.786	3.52355	784.983	9.8393	60.9844	656.493
403	H	3	63	7	155	WT	WT	WT	2	18	19	1051	959	53.2778	73	128	5647.44	50.4737	91.2464	12.4631	1.05556	2572.84	206.436	3.62338	780.318	11.8071	60.622	564.744
68	H	1	68	6	156	WT	WT	WT	2	16	20	1452	1130	70.625	70	132	7486.25	56.5	77.8237	13.1191	1.25	3158.19	240.733	3.83249	737.692	10.4952	57.3105	748.625
212	H	2	42	8	156	WT	WT	WT	2	16	21	1259	1043	65.1875	77	112	6909.88	49.6667	82.8435	13.775	1.3125	3191.04	231.654	3.60801	680.552	10.4952	52.8713	690.987
431	H	3	91	3	156	WT	WT	WT	2	17	22	1066	956	56.2353	71	140	5960.94	43.4545	89.681	14.431	1.29412	2616.15	181.287	4.05572	764.999	11.1512	59.4319	596.094
69	H	1	69	6	157	WT	WT	WT	2	14	21	1362	1140	81.4286	71	138	8631.43	54.2857	83.7004	13.775	1.5	3165.9	229.829	3.59615	742.407	9.1833	57.6767	863.143
239	H	2	69	3	157	WT	WT	WT	2	17	20	1172	1003	59	71	132	6254	50.15	85.5802	13.1191	1.17647	2983.77	227.438	3.24556	699.914	11.1512	54.3755	625.4
455	H	3	115	4	157	WT	WT	WT	1.7	12	14	656	561	46.75	76	116	4955.5	40.0714	85.518	10.8039	1.16667	1890.52	174.984	3.45564	730.85	9.2605	56.7789	495.55
72	H	1	72	6	158	WT	WT	WT	2	24	28	1279	1045	43.5417	71	138	4615.42	37.3214	81.7045	18.3667	1.16667	2839.56	154.604	3.62834	758.751	15.7429	58.9465	461.542
203	H	2	33	1	158	WT	WT	WT	2	16	18	1060	899	56.1875	71	128	5955.88	49.9444	84.8113	11.8071	1.125	2544.01	215.464	3.29392	735.783	10.4952	57.1621	595.587
399	H	3	59	7	158	WT	WT	WT	2	14	17	1219	1082	77.2857	71	138	8192.29	63.6471	88.7613	11.1512	1.21429	3107.45	278.665	3.5309	728.935	9.1833	56.6301	819.229
76	H	1	76	6	159	WT	WT	WT	2	16	19	1327	1060	66.25	70	134	7022.5	55.7895	79.8794	12.4631	1.1875	2842.64	228.085	3.84007	768.809	10.4952	59.7279	702.25
233	H	2	63	5	159	WT	WT	WT	2	20	22	1153	948	47.4	70	134	5024.4	43.0909	82.2203	14.431	1.1	2684.99	186.057	3.55077	735.148	13.1191	57.1128	502.44
408	H	3	68	11	159	WT	WT	WT	2	20	23	1084	959	47.95	73	124	5082.7	41.6957	88.4686	15.0869	1.15	2666.63	176.751	3.53988	752.871	13.1191	58.4897	508.27
77	H	1	77	6	160	WT	WT	WT	2	18	20	1258	1033	57.3889	71	132	6083.22	51.65	82.1145	13.1191	1.11111	2882.17	219.694	3.66375	738.949	11.8071	57.4081	608.322
195	H	2	25	2	160	WT	WT	WT	2	18	19	1179	996	55.3333	73	134	5865.33	52.4211	84.4784	12.4631	1.05556	2677.58	214.84	3.23097	774.508	11.8071	60.1707	586.533
391	H	3	51	12	160	WT	WT	WT	2	23	26	1338	1153	50.1304	70	140	5313.83	44.3462	86.1734	17.0548	1.13043	3261.38	191.23	3.78084	740.105	15.0869	57.4979	531.383
78	H	1	78	6	161	WT	WT	WT	2	17	22	1303	1049	61.7059	71	132	6540.82	47.6818	80.5065	14.431	1.29412	2880.26	199.589	3.74503	750.893	11.1512	58.336	654.082
261	H	2	91	7	161	WT	WT	WT	2	22	30	1121	969	44.0455	70	130	4668.82	32.3	86.4407	19.6786	1.36364	2648.41	134.583	3.55215	761.811	14.431	59.1843	466.882
491	H	3	151	13	161	WT	WT	WT	2	23	23	777	674	29.3043	74	122	3106.26	29.3043	86.7439	15.0869	1	2044.92	135.543	3.30426	689.999	15.0869	53.6052	310.626
86	H	1	86	7	162	WT	WT	WT	2	14	18	1355	1122	80.1429	70	130	8495.14	62.3333	82.8044	11.8071	1.28571	3109.33	263.343	3.95674	743.978	9.1833	57.7988	849.514
256	H	2	86	7	162	WT	WT	WT	2	13	14	771	642	49.3846	74	124	5234.77	45.8571	83.2685	9.1833	1.07692	1710.49	186.26	3.45717	781.492	8.5274	60.7132	523.477
361	H	3	21	8	162	WT	WT	WT	2	11	15	1076	948	86.1818	74	130	9135.27	63.2	88.1041	9.8393	1.36364	2642.77	268.593	3.52595	750.956	7.2155	58.3409	913.527
108	H	1	108	9	163	WT	WT	WT	2	20	23	1243	976	48.8	70	132	5172.8	42.4348	78.5197	15.0869	1.15	2628.12	174.199	3.53584	765.666	13.1191	59.4837	517.28
330	H	2	160	10	163	WT	WT	WT	2	10	14	860	718	71.8	71	138	7610.8	51.286	83.4884	9.1833	1.4	1969.78	214.495	3.84216	758.955	6.5595	58.9623	761.08
453	H	3	113	4	163	WT	WT	WT	1.5	11	10	551	484	44	73	118	4664	48.4	87.84	8.746	0.90909	1780.85	203.618	3.57688	758.616	9.6206	58.936	466.4
112	H	1	112	9	164	WT	WT	WT	2	15	18	1311	1025	68.3333	71	138	7243.33	56.9444	78.1846	11.8071	1.2	2808.49	237.863	3.3686	752.465	9.8393	58.4581	724.333
282	H	2	112	11	164	WT	WT	WT	2	16	19	836	697	43.5625	72	126	4617.62	36.6842	83.3732	12.4631	1.1875	1817.17	145.804	3.2748	798.632	10.4952	62.0448	461.762
359	H	3	19	8	164	WT	WT	WT	2	22	23	885	794	36.0909	73	126	3825.64	34.5217	89.7175	15.0869	1.04545	2255.64	149.509	3.48432	736.914	14.431	57.25	382.564
123	H	1	123	10	165	WT	WT	WT	2	20	23	1294	1049	52.45	71	136	5559.7	45.6087	81.0665	15.0869	1.15	3028.58	200.742	3.52506	714.119	13.1191	55.4791	555.97
306	H	2	136	4	165	WT	WT	WT	2	17	18	1027	873	51.3529	76	118	5443.41	48.5	85.0049	11.8071	1.05882	2571.38	217.782	3.27794	706.898	11.1512	54.9181	544.341
350	H	3	10	6	165	WT	WT	WT	2	18	20	1107	985	54.7222	71	144	5800.56	49.25	88.9792	13.1191	1.11111	2745.91	209.307	3.83628	750.956	11.8071	58.3409	580.056
136	H	1	136	11	166	WT	WT	WT	2	19	19	1390	1086	57.1579	72	132	6058.74	57.1579	78.1295	12.4631	1	2919.53	234.254	3.5368	766.923	12.4631	59.5814	605.874
319	H	2	149	9	166	WT	WT	WT	2	24	27	1067	915	38.125	73	126	4041.25	33.889	85.7545	17.7107	1.125	2588.17	146.136	3.39465	736.1	15.7429	57.1868	404.125
344	H	3	4	6	166	WT	WT	WT	2	13	15	1114	946	72.7692	71	138	7713.54	63.0667	84.9192	9.8393	1.15385	2654.11	269.746	3.8351	746.169	8.5274	57.969	771.354
152	H	1	152	12	167	WT	WT	WT	2	15	17	1201	941	62.7333	72	122	6649.73	55.3529	78.3514	11.1512	1.13333	2513.24	225.378	3.27304	771.952	9.8393	59.9721	664.973
205	H	2	35	1	167	WT	WT	WT	2	13	16	824	676	52	78	124	5512	42.25	82.0388	10.4952	1.23077	1764.52	168.126	3.46951	797.68	8.5274	61.9708	551.2
464	H	3	124	9	167	WT	WT	WT	2	16	20	1223	1076	67.25	71	136	7128.5	53.8	87.9804	13.1191	1.25	3046.2	232.197	3.77186	739.467	10.4952	57.4483	712.85
159	H	1	159	13	168	WT	WT	WT	1.8	10	14	1011	853	85.3	73	124	9041.8	60.9286	84.3719	10.2037	1.4	2577.52	252.606	3.59469	758.123	7.2884	58.8977	904.18
251	H	2	81	7	168	WT	WT	WT	1.9	14	16	1032	868	62	72	138	6572	54.25	84.1085	11.0476	1.14286	2426.45	219.636	3.92192	784.031	9.6667	60.9105	657.2
426	H	3	86	3	168	WT	WT	WT	2	18	22	1143	988	54.8889	70	144	5818.22	44.9091	86.439	14.431	1.22222	2741.46	189.971	3.89559	754.467	11.8071	58.6137	581.822
166	H	1	166	13	169	WT	WT	WT	1.8	13	15	922	715	55	74	128	5830	47.6667	77.5488	10.9325	1.15385	2209.06	202.063	2.90927	741.464	9.4749	57.6035	583
232	H	2	62	5	169	WT	WT	WT	2	17	21	1069	878	51.6471	70	132	5474.59	41.8095	82.1328	13.775	1.23529	2319.48	168.383	3.57112	788.157	11.1512	61.231	547.459
369	H	3	29	10	169	WT	WT	WT	2	23	25	1096	993	43.1739	72	130	4576.43	39.72	90.6022	16.3988	1.08696	2819.75	171.948	3.60219	737.233	15.0869	57.2748	457.643
170	H	1	170	.	170	WT	WT	WT	2	19	19	1225	1009	53.1053	70	136	5629.16	53.1053	82.3673	12.4631	1	2531	203.079	2.97531	821.928	12.4631	63.8547	562.916
340	H	2	170	.	170	WT	WT	WT	2	20	20	785	609	30.45	70	148	3227.7	30.45	77.5796	13.1191	1	1523.55	116.133	2.7935	832.279	13.1191	64.6588	322.77
510	H	3	170	.	170	WT	WT	WT	2	17	17	971	882	51.8824	69	158	5499.53	51.8824	90.8342	11.1512	1	2470.33	221.53	3.17713	747.446	11.1512	58.0682	549.953
																	6017.33
