# Supplementary material for: Implementation of Epigenetic Variation in Sorghum Selection and Implications for Crop Resilience Breeding
Source: Front Plant Sci. 2022 Jan 27;12:798243. doi: 10.3389/fpls.2021.798243 (PMC8828589; doi:10.3389/fpls.2021.798243)
Supplement: Supplementary file 4 [file Table_3.XLSX]

## Sheet: Supplemental table 3. 2017 EpiF
Observation	site	rep	row	block	genotype	selection	epitype	selection2	plotlength	plant_no.	panicle_no.	panicleweight	grainweight	grainweightPerplant	daystobloom	height	grainyield_kg_per_ha	grain/panicle	Threshing%	panicle/sqmeter	panicles/plant	100-seed/sqmeter	100-seed/panicle	100-seedweight	testweight	plants/sqmeter	testweight	gramPerm2	gramPerm2_same_density
512	M	1	2	6	1	LL.LI	epi	LL	1.8	8	12	412	318	39.75	84	98	3032.93	26.5	77.1845	8.746	1.5	1167.61	133.501	2.47072	635.566	5.8307	49.3764	231.77	303.293
777	M	2	97	12	1	LL.LI	epi	LL	2	8	12	621	486	60.75	82	110	4635.23	40.5	78.2609	7.8714	1.5	1377.08	174.946	3.11583	740.428	5.2476	57.523	318.792	463.522
532	M	1	22	8	2	LL.LI	epi	LL	1.2	7	7	187	137	19.5714	97	100	1493.3	19.5714	73.262	7.6528	1	734.2	95.938	2.10022	653.177	7.6528	50.7445	149.776	149.33
844	M	2	164	10	2	LL.LI	epi	LL	2	12	14	438	328	27.3333	82	98	2085.53	23.4286	74.8858	9.1833	1.16667	926.98	100.942	2.96808	742.347	7.8714	57.6721	215.152	208.553
579	M	1	69	11	3	LL.LI	epi	LL	2	12	16	627	497	41.4167	89	105	3160.09	31.0625	79.2663	10.4952	1.33333	1403.39	133.717	3.05363	743.789	7.8714	57.7841	326.007	316.009
834	M	2	154	9	3	LL.LI	epi	LL	1.8	8	12	473	386	48.25	82	106	3681.47	32.1667	81.6068	8.746	1.5	1184.05	135.382	3.01336	759.938	5.8307	59.0387	281.331	368.147
527	M	1	17	8	4	LL.LI	epi	LL	1.8	7	11	476	369	52.7143	90	104	4022.1	33.5455	77.521	8.0172	1.57143	1097.72	136.92	3.00441	784.452	5.1019	60.9432	268.943	402.21
831	M	2	151	9	4	LL.LI	epi	LL	1.8	9	13	577	449	49.8889	82	104	3806.52	34.5385	77.8163	9.4749	1.44444	1367.52	144.331	3.26158	765.375	6.5595	59.4611	327.246	380.652
549	M	1	39	10	5	LL.LI	epi	LL	1.9	11	11	374	295	26.8182	95	102	2046.23	26.8182	78.877	7.5952	1	845.54	111.325	2.67423	771.325	7.5952	59.9233	203.689	204.623
729	M	2	49	8	5	LL.LI	epi	LL	2	14	17	653	524	37.4286	88	98	2855.8	30.8235	80.245	11.1512	1.21429	1492.48	133.841	2.81469	736.59	9.1833	57.2248	343.718	285.58
535	M	1	25	8	6	LL.LI	epi	LL	1.5	5	9	430	309	61.8	92	103	4715.34	34.3333	71.8605	7.8714	1.8	1167.4	148.308	2.71234	741.227	4.373	57.5851	270.251	471.534
701	M	2	21	2	6	LL.LI	epi	LL	1.8	5	9	449	364	72.8	88	116	5554.64	40.4444	81.069	6.5595	1.8	1133.26	172.766	2.77606	748.744	3.6442	58.169	265.298	555.464
519	M	1	9	6	7	LL.LI	epi	LL	0.8	3	4	218	185	61.6667	88	98	4705.17	46.25	84.8624	6.5595	1.33333	1378.37	210.132	2.86531	704.726	4.9196	54.7494	303.375	470.517
842	M	2	162	10	7	LL.LI	epi	LL	1.5	6	9	374	297	49.5	84	108	3776.85	33	79.4118	7.8714	1.5	1181.25	150.068	3.00859	703.326	5.2476	54.6406	259.756	377.685
674	M	1	164	2	8	LL.LI	epi	LL	2	15	16	604	471	31.4	81	110	2395.82	29.4375	77.9801	10.4952	1.06667	1230.89	117.281	2.9764	803.663	9.8393	62.4357	308.954	239.582
760	M	2	80	7	8	LL.LI	epi	LL	2	13	13	463	371	28.5385	84	104	2177.48	28.5385	80.1296	8.5274	1	988.86	115.963	2.96738	787.124	8.5274	61.1508	243.359	217.748
640	M	1	130	9	9	LL.LI	epi	LL	2	14	14	563	448	32	82	112	2441.6	32	79.5737	9.1833	1	1211.32	131.904	3.18127	776.768	9.1833	60.3462	293.866	244.16
728	M	2	48	8	9	LL.LI	epi	LL	1.8	10	12	274	202	20.2	95	106	1541.26	16.8333	73.7226	8.746	1.2	661.39	75.621	2.13812	711.962	7.2884	55.3115	147.226	154.126
589	M	1	79	3	10	LL.LI	epi	LL	2	11	12	446	327	29.7273	94	104	2268.19	27.25	73.3184	7.8714	1.09091	1069.27	135.842	2.35799	642.29	7.2155	49.8988	214.497	226.819
800	M	2	120	13	10	LL.LI	epi	LL	2	10	15	646	516	51.6	87	106	3937.08	34.4	79.8762	9.8393	1.5	1510.36	153.503	3.08961	716.76	6.5595	55.6842	338.47	393.708
676	M	1	166	2	11	LL.MI	epi	LL	2	18	18	751	590	32.7778	81	108	2500.94	32.7778	78.5619	11.8071	1	1528.48	129.454	3.21089	810.707	11.8071	62.9829	387.01	250.094
812	M	2	132	4	11	LL.MI	epi	LL	2	20	20	569	457	22.85	84	108	1743.45	22.85	80.3163	13.1191	1	1266.46	96.536	2.84766	757.059	13.1191	58.8151	299.771	174.345
635	M	1	125	9	12	LL.MI	epi	LL	2	13	16	666	534	41.0769	82	104	3134.17	33.375	80.1802	10.4952	1.23077	1425.06	135.781	3.27503	787.014	8.5274	61.1422	350.279	313.417
767	M	2	87	7	12	LL.MI	epi	LL	1.8	12	16	479	380	31.6667	88	100	2416.17	23.75	79.3319	11.6614	1.33333	1172.06	100.508	2.96199	755.78	8.746	58.7157	276.957	241.617
621	M	1	111	4	13	LL.MI	epi	LL	1.7	6	10	455	353	58.8333	87	102	4488.98	35.3	77.5824	7.7171	1.66667	1082.72	140.302	2.83981	805.584	4.6303	62.5849	272.416	448.898
710	M	2	30	1	13	LL.MI	epi	LL	2	11	12	441	339	30.8182	89	102	2351.43	28.25	76.8707	7.8714	1.09091	940.25	119.45	3.04241	756.42	7.2155	58.7654	222.369	235.143
524	M	1	14	8	14	LL.MI	epi	LL	2	16	16	458	365	22.8125	95	107	1740.59	22.8125	79.6943	10.4952	1	1178.84	112.322	2.39784	650.295	10.4952	50.5207	239.422	174.059
805	M	2	125	13	14	LL.MI	epi	LL	2	13	16	768	595	45.7692	82	104	3492.19	37.1875	77.474	10.4952	1.23077	1620.81	154.433	3.05035	770.173	8.5274	59.8338	390.293	349.219
599	M	1	89	3	15	LL.MI	epi	LL	1.8	9	9	281	217	24.1111	93	101	1839.68	24.1111	77.2242	6.5595	1	782.57	119.303	2.43131	647.093	6.5595	50.2719	158.157	183.968
748	M	2	68	3	15	LL.MI	epi	LL	1.8	8	11	404	313	39.125	88	104	2985.24	28.4545	77.4752	8.0172	1.375	937.63	116.953	2.85684	778.169	5.8307	60.455	228.126	298.524
591	M	1	81	3	16	LL.MI	epi	LL	2	8	10	466	360	45	94	100	3433.5	36	77.2532	6.5595	1.25	1110.74	169.332	2.46677	680.712	5.2476	52.8838	236.142	343.35
735	M	2	55	5	16	LL.MI	epi	LL	2	12	13	546	446	37.1667	84	106	2835.82	34.3077	81.685	8.5274	1.08333	1179.18	138.282	3.08833	793.521	7.8714	61.6477	292.554	283.582
588	M	1	78	11	17	LL.MI	epi	LL	2	9	13	446	351	39	89	104	2975.7	27	78.6996	8.5274	1.44444	938.6	110.069	2.88029	785.413	5.9036	61.0178	230.24	297.57
730	M	2	50	8	17	LL.MI	epi	LL	1.9	6	12	505	402	67	91	97	5112.1	33.5	79.604	8.2857	2	1159.45	139.933	3.15898	765.695	4.1429	59.486	277.574	511.21
560	M	1	50	12	18	LL.MI	epi	LL	1.9	13	14	344	257	19.7692	97	99	1508.39	18.3571	74.7093	9.6667	1.07692	783.45	81.047	2.1625	725.218	8.9762	56.3414	177.453	150.839
757	M	2	77	3	18	LL.MI	epi	LL	2	10	13	430	337	33.7	88	100	2571.31	25.9231	78.3721	8.5274	1.3	892.43	104.655	2.97667	792.242	6.5595	61.5484	221.055	257.131
644	M	1	134	5	19	LL.MI	epi	LL	2	10	14	653	533	53.3	84	102	4066.79	38.0714	81.6233	9.1833	1.4	1433.47	156.094	3.3448	780.93	6.5595	60.6696	349.621	406.679
828	M	2	148	9	19	LL.MI	epi	LL	2	14	18	558	448	32	81	110	2441.6	24.8889	80.2867	11.8071	1.28571	1224.45	103.704	3.17858	767.614	9.1833	59.6351	293.866	244.16
540	M	1	30	10	20	LL.MI	epi	LL	2	14	19	585	446	31.8571	92	94	2430.7	23.4737	76.2393	12.4631	1.35714	1186.84	95.228	2.65174	789.255	9.1833	61.3163	292.554	243.07
833	M	2	153	9	20	LL.MI	epi	LL	2	14	17	641	524	37.4286	84	105	2855.8	30.8235	81.7473	11.1512	1.21429	1378.18	123.591	3.13715	797.679	9.1833	61.9708	343.718	285.58
597	M	1	87	3	21	LL.MI	epi	LL	2	11	14	418	332	30.1818	89	100	2302.87	23.7143	79.4258	9.1833	1.27273	879.55	95.777	2.87907	792.777	7.2155	61.5899	217.777	230.287
839	M	2	159	10	21	LL.MI	epi	LL	2	19	24	538	415	21.8421	83	110	1666.55	17.2917	77.1375	15.7429	1.26316	1136.62	72.199	3.04104	766.015	12.4631	59.5108	272.22	166.655
622	M	1	112	4	22	LL.MI	epi	LL	1.8	6	8	348	269	44.8333	91	110	3420.78	33.625	77.2989	5.8307	1.33333	832.87	142.842	2.4852	753.715	4.373	58.5552	196.056	342.078
762	M	2	82	7	22	LL.MI	epi	LL	1.8	7	10	416	331	47.2857	86	110	3607.9	33.1	79.5673	7.2884	1.42857	1016.62	139.486	2.99544	758.978	5.1019	58.9642	241.247	360.79
617	M	1	107	4	23	LL.MI	epi	LL	2	15	19	345	265	17.6667	92	99	1347.97	13.9474	76.8116	12.4631	1.26667	763.41	61.253	2.30893	729.06	9.8393	56.6399	173.828	134.797
736	M	2	56	5	23	LL.MI	epi	LL	2	14	15	511	401	28.6429	89	110	2185.45	26.7333	78.4736	9.8393	1.07143	1126.98	114.539	2.82373	746.505	9.1833	57.9951	263.036	218.545
545	M	1	35	10	24	LL.MI	epi	LL	2	14	15	487	383	27.3571	84	106	2087.35	25.5333	78.6448	9.8393	1.07143	1114.1	113.23	3.12427	722.016	9.1833	56.0926	251.229	208.735
846	M	2	166	10	24	LL.MI	epi	LL	1.8	14	19	601	464	33.1429	84	102	2528.8	24.4211	77.2047	13.8479	1.35714	1360.34	98.234	3.08385	795.12	10.2037	61.772	338.18	252.88
536	M	1	26	8	25	LL.MI	epi	LL	1.6	3	7	316	244	81.3333	93	100	6205.73	34.8571	77.2152	5.7396	2.33333	969.78	168.963	2.85459	660.541	2.4598	51.3167	200.064	620.573
727	M	2	47	8	25	LL.MI	epi	LL	1.8	8	10	368	274	34.25	90	98	2613.28	27.4	74.4565	7.2884	1.25	831.74	114.119	2.56474	767.934	5.8307	59.6599	199.701	261.327
624	M	1	114	4	26	LL.MI	epi	LL	2	16	23	656	532	33.25	82	104	2536.97	23.1304	81.0976	15.0869	1.4375	1533.25	101.628	3.09762	728.74	10.4952	56.615	348.965	253.697
814	M	2	134	4	26	LL.MI	epi	LL	2	10	15	569	439	43.9	84	116	3349.57	29.2667	77.1529	9.8393	1.5	1169.63	118.874	3.27277	787.444	6.5595	61.1756	287.962	334.957
605	M	1	95	1	27	LL.MI	epi	LL	1.2	6	9	265	202	33.6667	91	106	2568.77	22.4444	76.2264	9.8393	1.5	990.75	100.693	2.4567	713.692	6.5595	55.4459	220.837	256.877
824	M	2	144	9	27	LL.MI	epi	LL	2	8	17	771	590	73.75	88	112	5627.12	34.7059	76.524	11.1512	2.125	1577.07	141.426	2.88464	784.885	5.2476	60.9769	387.01	562.712
659	M	1	149	13	28	LL.MI	epi	LL	2	13	16	545	419	32.2308	86	106	2459.21	26.1875	76.8807	10.4952	1.23077	1158.7	110.403	2.95925	759.478	8.5274	59.003	274.845	245.921
797	M	2	117	11	28	LL.MI	epi	LL	1.5	13	14	339	254	19.5385	93	104	1490.78	18.1429	74.9263	12.2445	1.07692	1036.63	84.661	2.39861	685.415	11.3698	53.2491	222.148	149.078
586	M	1	76	11	29	LL.MI	epi	LL	1.8	9	10	396	319	35.4444	89	106	2704.41	31.9	80.5556	7.2884	1.11111	1028.3	141.088	2.72307	723.937	6.5595	56.2419	232.498	270.441
756	M	2	76	3	29	LL.MI	epi	LL	1.8	10	10	342	279	27.9	89	98	2128.77	27.9	81.5789	7.2884	1	979.98	134.458	2.81746	663.666	7.2884	51.5595	203.346	212.877
603	M	1	93	1	30	LL.MI	epi	LL	2	18	22	554	449	24.9444	86	105	1903.26	20.4091	81.0469	14.431	1.22222	1407.85	97.558	2.78737	669.826	11.8071	52.038	294.522	190.326
772	M	2	92	12	30	LL.MI	epi	LL	2	12	12	399	313	26.0833	89	102	1990.16	26.0833	78.4461	7.8714	1	896.17	113.851	2.82568	732.752	7.8714	56.9266	205.312	199.016
593	M	1	83	3	31	LL.MI	epi	LL	2	10	14	585	471	47.1	88	102	3593.73	33.6429	80.5128	9.1833	1.4	1330.55	144.887	2.94113	743.469	6.5595	57.7592	308.952	359.373
683	M	2	3	6	31	LL.MI	epi	LL	1.5	6	9	343	273	45.5	89	100	3471.65	30.3333	79.5918	7.8714	1.5	1035.86	131.598	2.70359	737.229	5.2476	57.2745	238.766	347.165
641	M	1	131	5	32	LL.MI	epi	LL	1.8	9	11	453	360	40	87	106	3052	32.7273	79.4702	8.0172	1.22222	1241.75	154.885	2.86854	676.55	6.5595	52.5604	262.38	305.2
802	M	2	122	13	32	LL.MI	epi	LL	2	7	10	604	469	67	88	104	5112.1	46.9	77.649	6.5595	1.42857	1233.53	188.051	3.00045	797.679	4.5917	61.9708	307.644	511.21
610	M	1	100	1	33	LL.MI	epi	LL	1.7	7	10	269	204	29.1429	92	102	2223.6	20.4	75.8364	7.7171	1.42857	763.85	98.981	2.41737	659.9	5.402	51.2669	157.43	222.36
837	M	2	157	10	33	LL.MI	epi	LL	2	9	12	449	346	38.4444	90	110	2933.31	28.8333	77.0601	7.8714	1.33333	936.3	118.949	2.77663	775.29	5.9036	60.2314	226.961	293.331
587	M	1	77	11	34	LL.MI	epi	LL	2	11	13	356	266	24.1818	89	106	1845.07	20.4615	74.7191	8.5274	1.18182	763.6	89.547	2.40764	731.622	7.2155	56.8389	174.484	184.507
704	M	2	24	2	34	LL.MI	epi	LL	2	10	10	363	290	29	88	110	2212.7	29	79.8898	6.5595	1	785.73	119.785	2.77024	774.331	6.5595	60.1569	190.226	221.27
671	M	1	161	2	35	LL.MI	epi	LL	2	16	18	805	645	40.3125	80	114	3075.84	35.8333	80.1242	11.8071	1.125	1679.59	142.252	3.28722	806.545	10.4952	62.6596	423.088	307.584
682	M	2	2	6	35	LL.MI	epi	LL	1.3	6	8	364	292	48.6667	89	108	3713.27	36.5	80.2198	8.0733	1.33333	1253.93	155.319	2.98039	751.622	6.0549	58.3927	294.672	371.327
632	M	1	122	9	36	LL.MI	epi	LL	2	13	17	466	351	27	88	112	2060.1	20.6471	75.3219	11.1512	1.30769	961.74	86.245	2.45763	766.522	8.5274	59.5502	230.24	206.01
689	M	2	9	6	36	LL.MI	epi	LL	1.7	7	8	277	211	30.1429	94	100	2299.9	26.375	76.1733	6.1737	1.14286	769.88	124.704	2.4201	676.46	5.402	52.5534	162.832	229.99
638	M	1	128	9	37	LL.MI	epi	LL	1.9	15	15	330	264	17.6	90	108	1342.88	17.6	80	10.3571	1	885.74	85.52	2.33263	658.94	10.3571	51.1923	182.285	134.288
754	M	2	74	3	37	LL.MI	epi	LL	2	15	16	466	366	24.4	86	110	1861.72	22.875	78.5408	10.4952	1.06667	1118.73	106.594	3.06052	686.375	9.8393	53.3237	240.079	186.172
575	M	1	65	7	38	LL.MI	epi	LL	2	11	13	476	396	36	93	108	2746.8	30.4615	83.1933	8.5274	1.18182	1217.8	142.811	2.78688	682.954	7.2155	53.0579	259.758	274.68
726	M	2	46	8	38	LL.MI	epi	LL	2	11	11	466	368	33.4545	90	104	2552.58	33.4545	78.97	7.2155	1	1015.53	140.743	2.87899	760.258	7.2155	59.0636	241.391	255.258
544	M	1	34	10	39	LL.MI	epi	LL	2	13	18	455	354	27.2308	88	104	2077.71	19.6667	77.8022	11.8071	1.38462	1024.75	86.79	2.563	725.538	8.5274	56.3662	232.208	207.771
768	M	2	88	7	39	LL.MI	epi	LL	2	19	19	467	376	19.7895	87	106	1509.94	19.7895	80.5139	12.4631	1	1051.31	84.354	2.8036	750.343	12.4631	58.2933	246.638	150.994
574	M	1	64	7	40	LL.MI	epi	LL	1.8	9	11	308	237	26.3333	92	110	2009.23	21.5455	76.9481	8.0172	1.22222	714.66	89.141	2.51477	773.886	6.5595	60.1223	172.733	200.923
700	M	2	20	2	40	LL.MI	epi	LL	2	13	15	498	418	32.1538	90	118	2453.34	27.8667	83.9357	9.8393	1.15385	1117.31	113.556	2.89412	784.885	8.5274	60.9769	274.189	245.334
616	M	1	106	4	41	LL.HI	epi	LL	1.9	11	12	422	339	30.8182	87	100	2351.43	28.25	80.3318	8.2857	1.09091	990.15	119.501	2.9323	756.916	7.5952	58.804	234.07	235.143
775	M	2	95	12	41	LL.HI	epi	LL	2	15	19	724	569	37.9333	85	108	2894.31	29.9474	78.5912	12.4631	1.26667	1482.87	118.98	2.92359	805.035	9.8393	62.5423	373.237	289.431
571	M	1	61	7	42	LL.HI	epi	LL	2	10	13	362	299	29.9	93	104	2281.37	23	82.5967	8.5274	1.3	875.97	102.724	2.63188	716.893	6.5595	55.6946	196.129	228.137
843	M	2	163	10	42	LL.HI	epi	LL	1.2	6	6	179	125	20.8333	90	106	1589.58	20.8333	69.8324	6.5595	1	589.04	89.799	2.67171	742.027	6.5595	57.6472	136.656	158.958
637	M	1	127	9	43	LL.HI	epi	LL	2	24	24	551	419	17.4583	82	112	1332.07	17.4583	76.0436	15.7429	1	1079.09	68.545	3.06068	815.51	15.7429	63.3561	274.845	133.207
819	M	2	139	4	43	LL.HI	epi	LL	1.8	10	14	338	259	25.9	90	108	1976.17	18.5	76.6272	10.2037	1.4	794.15	77.829	2.57746	760.258	7.2884	59.0636	188.77	197.617
542	M	1	32	10	44	LL.HI	epi	LL	2	9	10	403	322	35.7778	91	103	2729.84	32.2	79.9007	6.5595	1.11111	919.53	140.183	2.56045	735.464	5.9036	57.1374	211.218	272.984
794	M	2	114	11	44	LL.HI	epi	LL	1	5	5	124	96	19.2	94	102	1464.96	19.2	77.4194	6.5595	1	555.79	84.731	2.22822	724.756	6.5595	56.3054	125.942	146.496
646	M	1	136	5	45	LL.HI	epi	LL	2	17	17	452	367	21.5882	87	109	1647.18	21.5882	81.1947	11.1512	1	1122.31	100.644	2.81279	686.796	11.1512	53.3564	240.735	164.718
789	M	2	109	11	45	LL.HI	epi	LL	1.8	11	13	407	318	28.9091	92	102	2205.76	24.4615	78.1327	9.4749	1.18182	1012.1	106.819	2.542	732.432	8.0172	56.9018	231.77	220.576
628	M	1	118	9	46	LL.HI	epi	LL	2	10	14	385	287	28.7	88	104	2189.81	20.5	74.5455	9.1833	1.4	792	86.243	2.60385	761.079	6.5595	59.1273	188.258	218.981
806	M	2	126	13	46	LL.HI	epi	LL	2	13	16	584	454	34.9231	88	112	2664.63	28.375	77.7397	10.4952	1.23077	1296.48	123.531	2.81374	734.671	8.5274	57.0757	297.803	266.463
525	M	1	15	8	47	LL.HI	epi	LL	2	12	12	317	235	19.5833	91	106	1494.21	19.5833	74.1325	7.8714	1	677.88	86.118	2.41732	728.1	7.8714	56.5652	154.148	149.421
779	M	2	99	12	47	LL.HI	epi	LL	2	13	15	553	456	35.0769	84	104	2676.37	30.4	82.4593	9.8393	1.15385	1274.45	129.527	2.9283	750.663	8.5274	58.3181	299.115	267.637
553	M	1	43	12	48	LL.HI	epi	LL	2	13	15	483	391	30.0769	91	106	2294.87	26.0667	80.9524	9.8393	1.15385	1142.95	116.162	2.58698	718.494	8.5274	55.819	256.478	229.487
835	M	2	155	9	48	LL.HI	epi	LL	1.5	8	10	384	290	36.25	87	110	2765.88	29	75.5208	8.746	1.25	1019.84	116.606	2.93625	795.44	6.9968	61.7968	253.634	276.587
613	M	1	103	1	49	LL.HI	epi	LL	1.9	11	12	410	328	29.8182	88	104	2275.13	27.3333	80	8.2857	1.09091	961.68	116.065	2.81115	754.035	7.5952	58.5801	226.475	227.513
694	M	2	14	2	49	LL.HI	epi	LL	2	15	17	365	276	18.4	91	104	1403.92	16.2353	75.6164	11.1512	1.13333	842.06	75.513	2.39153	687.654	9.8393	53.4231	181.043	140.392
548	M	1	38	10	50	LL.HI	epi	LL	1.9	10	12	414	330	33	94	107	2517.9	27.5	79.7101	8.2857	1.2	1145.01	138.191	2.4599	637.167	6.9048	49.5008	227.858	251.79
703	M	2	23	2	50	LL.HI	epi	LL	2	14	15	509	405	28.9286	88	110	2207.25	27	79.5678	9.8393	1.07143	1076.86	109.445	2.83493	789.043	9.1833	61.2999	265.66	220.725
626	M	1	116	4	51	ML.LI	epi	LL	2	17	18	432	326	19.1765	89	110	1463.16	18.1111	75.463	11.8071	1.05882	920.93	77.998	2.26507	743.469	11.1512	57.7592	213.841	146.316
697	M	2	17	2	51	ML.LI	epi	LL	2	18	21	434	341	18.9444	89	102	1445.46	16.2381	78.5714	13.775	1.16667	939.83	68.227	2.63106	761.217	11.8071	59.1381	223.679	144.546
585	M	1	75	11	52	ML.LI	epi	LL	1.8	9	11	446	360	40	88	108	3052	32.7273	80.7175	8.0172	1.22222	1188.32	148.221	2.72002	706.968	6.5595	54.9235	262.38	305.2
821	M	2	141	4	52	ML.LI	epi	LL	2	13	15	528	381	29.3077	87	110	2236.18	25.4	72.1591	9.8393	1.15385	1094.69	111.257	2.53423	730.193	8.5274	56.7279	249.918	223.618
675	M	1	165	2	53	ML.LI	epi	LL	1.7	8	11	409	323	40.375	84	106	3080.61	29.3636	78.9731	8.4888	1.375	985.23	116.062	3.21214	810.067	6.1737	62.9332	249.263	308.061
838	M	2	158	10	53	ML.LI	epi	LL	1.8	6	8	418	341	56.8333	87	106	4336.38	42.625	81.5789	5.8307	1.33333	1020.67	175.051	3.03107	778.808	4.373	60.5047	248.532	433.638
604	M	1	94	1	54	ML.LI	epi	LL	2	13	14	401	311	23.9231	89	110	1825.33	22.2143	77.5561	9.1833	1.07692	939.23	102.276	2.49065	695.441	8.5274	54.028	204.002	182.533
733	M	2	53	5	54	ML.LI	epi	LL	2	12	12	338	264	22	92	108	1678.6	22	78.1065	7.8714	1	772.4	98.127	2.39966	717.08	7.8714	55.7091	173.171	167.86
530	M	1	20	8	55	ML.LI	epi	LL	2	7	8	364	289	41.2857	89	106	3150.1	36.125	79.3956	5.2476	1.14286	850.09	161.996	2.70996	714.012	4.5917	55.4708	189.572	315.01
714	M	2	34	1	55	ML.LI	epi	LL	1.8	9	11	388	311	34.5556	88	104	2636.59	28.2727	80.1546	8.0172	1.22222	971.16	121.134	3.01333	746.505	6.5595	57.9951	226.667	263.659
566	M	1	56	7	56	ML.LI	epi	LL	1.8	8	10	333	266	33.25	91	106	2536.97	26.6	79.8799	7.2884	1.25	896.3	122.977	2.57911	692.559	5.8307	53.8041	193.871	253.697
830	M	2	150	9	56	ML.LI	epi	LL	2	12	14	404	328	27.3333	82	106	2085.53	23.4286	81.1881	9.1833	1.16667	909.35	99.022	2.93162	756.74	7.8714	58.7902	215.152	208.553
611	M	1	101	1	57	ML.LI	epi	LL	2	24	28	809	664	27.6667	84	104	2110.97	23.7143	82.0766	18.3667	1.16667	1835.45	99.934	3.08178	759.798	15.7429	59.0278	435.554	211.097
811	M	2	131	4	57	ML.LI	epi	LL	1.8	10	14	480	388	38.8	85	110	2960.44	27.7143	80.8333	10.2037	1.4	1137.07	111.437	3.01561	795.44	7.2884	61.7968	282.79	296.044
619	M	1	109	4	58	ML.LI	epi	LL	1.7	8	10	468	362	45.25	89	100	3452.57	36.2	77.3504	7.7171	1.25	1188.76	154.043	2.70628	752.434	6.1737	58.4557	279.36	345.257
684	M	2	4	6	58	ML.LI	epi	LL	1.6	6	8	372	289	48.1667	90	104	3675.12	36.125	77.6882	6.5595	1.33333	1009.21	153.854	2.75403	750.982	4.9196	58.343	236.961	367.512
538	M	1	28	10	59	ML.LI	epi	LL	2	10	10	484	390	39	89	102	2975.7	39	80.5785	6.5595	1	1129.46	172.185	2.97015	725.218	6.5595	56.3414	255.821	297.57
781	M	2	101	12	59	ML.LI	epi	LL	1.6	6	8	535	427	71.1667	87	106	5430.02	53.375	79.8131	6.5595	1.33333	1427.29	217.591	3.44811	784.566	4.9196	60.952	350.112	543.002
664	M	1	154	13	60	ML.LI	epi	LL	1.9	10	12	573	437	43.7	90	106	3334.31	36.4167	76.2653	8.2857	1.2	1266.21	152.819	2.95587	763	6.9048	59.2766	301.74	333.431
758	M	2	78	3	60	ML.LI	epi	LL	2	14	14	507	392	28	84	100	2136.4	28	77.3176	9.1833	1	1081.76	117.796	3.23568	760.258	9.1833	59.0636	257.132	213.64
551	M	1	41	12	61	ML.MI	epi	ML	2	10	12	405	301	30.1	97	104	2296.63	25.0833	74.321	7.8714	1.2	866.35	110.063	2.30879	729.701	6.5595	56.6896	197.441	229.663
783	M	2	103	12	61	ML.MI	epi	ML	1.5	8	10	296	223	27.875	90	105	2126.86	22.3	75.3378	8.746	1.25	797.04	91.132	2.77347	782.647	6.9968	60.8029	195.036	212.686
558	M	1	48	12	62	ML.MI	epi	ML	1.8	8	10	440	340	42.5	97	98	3242.75	34	77.2727	7.2884	1.25	1153.65	158.287	2.49498	687.757	5.8307	53.431	247.805	324.275
848	M	2	168	10	62	ML.MI	epi	ML	1	5	6	243	190	38	88	106	2899.4	31.6667	78.1893	7.8714	1.2	1021.57	129.781	2.87132	780.408	6.5595	60.629	249.261	289.94
511	M	1	1	6	63	ML.MI	epi	ML	2	13	16	732	549	42.2308	82	110	3222.21	34.3125	75	10.4952	1.23077	1430.74	136.323	3.30462	805.905	8.5274	62.6098	360.119	322.221
803	M	2	123	13	63	ML.MI	epi	ML	2	9	14	547	423	47	89	110	3586.1	30.2143	77.3309	9.1833	1.55556	1201.16	130.798	3.14447	738.829	5.9036	57.3987	277.469	358.61
651	M	1	141	5	64	ML.MI	epi	ML	1.7	6	10	481	390	65	89	102	4959.5	39	81.0811	7.7171	1.66667	1291.7	167.382	3.11603	746.03	4.6303	57.9582	300.969	495.95
750	M	2	70	3	64	ML.MI	epi	ML	1.8	7	10	583	472	67.4286	88	104	5144.8	47.2	80.9605	7.2884	1.42857	1422.12	195.122	3.0679	773.691	5.1019	60.1072	344.014	514.48
633	M	1	123	9	65	ML.MI	epi	ML	2	7	11	464	374	53.4286	89	96	4076.6	34	80.6034	7.2155	1.57143	1013.75	140.496	2.74583	774.847	4.5917	60.197	245.328	407.66
793	M	2	113	11	65	ML.MI	epi	ML	1.5	8	10	316	234	29.25	89	102	2231.78	23.4	74.0506	8.746	1.25	896.44	102.497	2.56866	730.193	6.9968	56.7279	204.656	223.178
513	M	1	3	6	66	ML.MI	epi	ML	1.8	7	16	471	368	52.5714	84	104	4011.2	23	78.1316	11.6614	2.28571	1084.56	93.004	3.02573	791.817	5.1019	61.5153	268.214	401.12
738	M	2	58	5	66	ML.MI	epi	ML	2	15	15	617	491	32.7333	83	104	2497.55	32.7333	79.5786	9.8393	1	1306.58	132.792	2.93603	788.404	9.8393	61.2502	322.073	249.755
630	M	1	120	9	67	ML.MI	epi	ML	2	11	11	381	284	25.8182	90	112	1969.93	25.8182	74.5407	7.2155	1	803.67	111.381	2.22492	742.188	7.2155	57.6597	186.291	196.993
741	M	2	61	5	67	ML.MI	epi	ML	1.8	8	9	244	183	22.875	92	106	1745.36	20.3333	75	6.5595	1.125	585.76	89.299	2.23292	728.274	5.8307	56.5788	133.377	174.536
517	M	1	7	6	68	ML.MI	epi	ML	2	8	13	494	399	49.875	89	100	3805.46	30.6923	80.7692	8.5274	1.625	1410.16	165.368	2.68176	594.263	5.2476	46.1676	261.724	380.546
712	M	2	32	1	68	ML.MI	epi	ML	1.1	7	8	288	231	33	88	102	2517.9	28.875	80.2083	9.5411	1.14286	1213.12	127.147	2.87681	726.355	8.3485	56.4297	275.5	251.79
583	M	1	73	11	69	ML.MI	epi	ML	1.8	10	12	379	311	31.1	93	108	2372.93	25.9167	82.058	8.746	1.2	982.1	112.291	2.93374	738.986	7.2884	57.411	226.669	237.293
769	M	2	89	7	69	ML.MI	epi	ML	2	15	17	595	484	32.2667	87	106	2461.95	28.4706	81.3445	11.1512	1.13333	1278.1	114.616	3.00521	794.481	9.8393	61.7223	317.481	246.195
594	M	1	84	3	70	ML.MI	epi	ML	2	18	23	428	335	18.6111	93	100	1420.03	14.5652	78.271	15.0869	1.27778	941.49	62.405	2.29757	747.311	11.8071	58.0577	219.743	142.003
787	M	2	107	11	70	ML.MI	epi	ML	1.8	10	13	456	358	35.8	90	99	2731.54	27.5385	78.5088	9.4749	1.3	1127.59	119.008	2.74404	740.108	7.2884	57.4981	260.925	273.154
606	M	1	96	1	71	ML.MI	epi	ML	2	11	12	475	370	33.6364	86	104	2566.45	30.8333	77.8947	7.8714	1.09091	983	124.882	3.131	790.536	7.2155	61.4158	242.703	256.645
681	M	2	1	6	71	ML.MI	epi	ML	2	14	14	539	428	30.5714	94	104	2332.6	30.5714	79.4063	9.1833	1	1243.35	135.392	2.77228	722.197	9.1833	56.1067	280.747	233.26
665	M	1	155	13	72	ML.MI	epi	ML	2	9	12	465	350	38.8889	89	118	2967.22	29.1667	75.2688	7.8714	1.33333	1069.32	135.848	2.66314	687.436	5.9036	53.4061	229.584	296.722
706	M	2	26	2	72	ML.MI	epi	ML	2	20	16	458	362	18.1	85	114	1381.03	22.625	79.0393	10.4952	0.8	1036.02	98.713	2.75128	733.071	13.1191	56.9515	237.456	138.103
555	M	1	45	12	73	ML.MI	epi	ML	2	14	19	445	343	24.5	94	106	1869.35	18.0526	77.0787	12.4631	1.35714	946.94	75.979	2.55855	760.759	9.1833	59.1025	224.991	186.935
796	M	2	116	11	73	ML.MI	epi	ML	2	13	15	486	375	28.8462	88	99	2200.96	25	77.1605	9.8393	1.15385	1096.67	111.458	2.62801	717.399	8.5274	55.7339	245.983	220.096
602	M	1	92	1	74	ML.MI	epi	ML	1.9	12	14	274	213	17.75	92	93	1354.33	15.2143	77.7372	9.6667	1.16667	634.75	65.664	2.3168	741.868	8.2857	57.6349	147.071	135.433
798	M	2	118	13	74	ML.MI	epi	ML	2	15	17	454	359	23.9333	87	102	1826.11	21.1176	79.0749	11.1512	1.13333	1044.29	93.648	2.72816	721.237	9.8393	56.0321	235.487	182.611
612	M	1	102	1	75	ML.MI	epi	ML	1.7	6	6	295	243	40.5	90	106	3090.15	40.5	82.3729	4.6303	1	785.94	169.74	3.17909	763.96	4.6303	59.3512	187.527	309.015
746	M	2	66	3	75	ML.MI	epi	ML	1.9	11	12	480	373	33.9091	88	110	2587.26	31.0833	77.7083	8.2857	1.09091	1046.52	126.304	2.97738	787.124	7.5952	61.1508	257.546	258.726
627	M	1	117	4	76	ML.MI	epi	ML	2	10	13	425	330	33	88	103	2517.9	25.3846	77.6471	8.5274	1.3	853.9	100.137	3.03948	811.668	6.5595	63.0576	216.464	251.79
723	M	2	43	8	76	ML.MI	epi	ML	2	14	14	361	290	20.7143	91	104	1580.5	20.7143	80.3324	9.1833	1	823.13	89.633	2.61382	739.148	9.1833	57.4236	190.226	158.05
660	M	1	150	13	77	ML.MI	epi	ML	2	11	15	599	456	41.4545	86	106	3162.98	30.4	76.1269	9.8393	1.36364	1171.62	119.076	3.19616	817.431	7.2155	63.5053	299.115	316.298
719	M	2	39	1	77	ML.MI	epi	ML	1.8	7	10	415	318	45.4286	82	105	3466.2	31.8	76.6265	7.2884	1.42857	992.17	136.13	3.05994	747.144	5.1019	58.0448	231.772	346.62
663	M	1	153	13	78	ML.MI	epi	ML	2	15	18	722	549	36.6	80	110	2792.58	30.5	76.0388	11.8071	1.2	1544.25	130.789	3.25606	746.671	9.8393	58.008	360.118	279.258
823	M	2	143	4	78	ML.MI	epi	ML	1.8	18	19	540	417	23.1667	88	102	1767.62	21.9474	77.2222	13.8479	1.05556	1321.41	95.423	2.59049	735.63	13.1191	57.1503	303.926	176.762
576	M	1	66	11	79	ML.MI	epi	ML	2	14	18	465	369	26.3571	89	103	2011.05	20.5	79.3548	11.8071	1.28571	1139.58	96.516	2.5638	680.072	9.1833	52.834	242.046	201.105
808	M	2	128	13	79	ML.MI	epi	ML	2	11	12	504	369	33.5455	82	108	2559.52	30.75	73.2143	7.8714	1.09091	968.96	123.098	3.17932	798.958	7.2155	62.0702	242.047	255.952
679	M	1	169	2	80	ML.MI	epi	ML	1.8	5	10	522	413	82.6	82	120	6302.38	41.3	79.1188	7.2884	2	1199.24	164.542	3.31562	803.663	3.6442	62.4357	301.011	630.238
721	M	2	41	8	80	ML.MI	epi	ML	1.4	7	10	346	270	38.5714	92	108	2943	27	78.0347	9.3708	1.42857	1050.27	112.08	2.46332	770.493	6.5595	59.8587	253.009	294.3
559	M	1	49	12	81	ML.MI	epi	ML	1.5	5	7	394	315	63	88	99	4806.9	45	79.9492	6.1222	1.4	1089.36	177.936	2.9663	809.747	4.373	62.9083	275.499	480.69
822	M	2	142	4	81	ML.MI	epi	ML	0.8	4	4	185	148	37	90	108	2823.1	37	80	6.5595	1	1049.75	160.035	2.65681	739.468	6.5595	57.4484	242.702	282.31
557	M	1	47	12	82	ML.MI	epi	ML	2	9	11	512	381	42.3333	94	108	3230.03	34.6364	74.4141	7.2155	1.22222	1032.29	143.066	2.84582	775.167	5.9036	60.2218	249.919	323.003
770	M	2	90	7	82	ML.MI	epi	ML	2	13	14	417	324	24.9231	88	102	1901.63	23.1429	77.6978	9.1833	1.07692	878.94	95.711	2.72911	773.371	8.5274	60.0823	212.529	190.163
518	M	1	8	6	83	ML.MI	epi	ML	1.8	9	12	495	378	42	88	100	3204.6	31.5	76.3636	8.746	1.33333	1139.84	130.327	3.09786	773.886	6.5595	60.1223	275.499	320.46
764	M	2	84	7	83	ML.MI	epi	ML	1.9	12	15	531	421	35.0833	86	99	2676.86	28.0667	79.2844	10.3571	1.25	1267.18	122.348	3.11875	733.711	8.2857	57.0012	290.69	267.686
521	M	1	11	6	84	ML.MI	epi	ML	2	7	11	512	401	57.2857	90	108	4370.9	36.4545	78.3203	7.2155	1.57143	1169.57	162.092	2.80905	720.095	4.5917	55.9434	263.039	437.09
751	M	2	71	3	84	ML.MI	epi	ML	2	11	13	500	373	33.9091	88	100	2587.26	28.6923	74.6	8.5274	1.18182	1029.76	120.759	2.55324	759.938	7.2155	59.0387	244.671	258.726
516	M	1	6	6	85	ML.MI	epi	ML	1.2	7	8	286	231	33	92	98	2517.9	28.875	80.7692	8.746	1.14286	1095.15	125.217	2.67851	738.346	7.6528	57.3612	252.542	251.79
790	M	2	110	11	85	ML.MI	epi	ML	1.6	8	12	449	342	42.75	91	102	3261.82	28.5	76.1693	9.8393	1.5	1155.42	117.429	2.91333	776.25	6.5595	60.306	280.419	326.183
582	M	1	72	11	86	ML.MI	epi	ML	2	10	12	451	361	36.1	90	112	2754.43	30.0833	80.0443	7.8714	1.2	1051.04	133.526	2.71647	721.376	6.5595	56.0429	236.798	275.443
717	M	2	37	1	86	ML.MI	epi	ML	2	14	14	539	429	30.6429	88	114	2338.05	30.6429	79.5918	9.1833	1	1126.52	122.67	2.78726	798.958	9.1833	62.0702	281.403	233.805
645	M	1	135	5	87	ML.MI	epi	ML	1.8	8	11	542	460	57.5	86	104	4387.25	41.8182	84.8708	8.0172	1.375	1624.34	202.607	3.11161	660.861	5.8307	51.3415	335.265	438.725
685	M	2	5	6	87	ML.MI	epi	ML	1.6	6	8	335	269	44.8333	89	102	3420.78	33.625	80.2985	6.5595	1.33333	922.86	140.69	2.84985	764.416	4.9196	59.3866	220.562	342.078
564	M	1	54	7	88	ML.MI	epi	ML	2	13	14	498	403	31	88	106	2365.3	28.7857	80.9237	9.1833	1.07692	1087.86	118.46	2.75138	778.049	8.5274	60.4457	264.349	236.53
778	M	2	98	12	88	ML.MI	epi	ML	2	14	14	409	307	21.9286	86	108	1673.15	21.9286	75.0611	9.1833	1	835.24	90.952	2.53766	771.132	9.1833	59.9084	201.377	167.315
567	M	1	57	7	89	ML.MI	epi	ML	2	14	17	399	305	21.7857	91	100	1662.25	17.9412	76.4411	11.1512	1.21429	966.03	86.63	2.44775	663.102	9.1833	51.5157	200.065	166.225
687	M	2	7	6	89	ML.MI	epi	ML	2	17	21	468	366	21.5294	89	100	1642.69	17.4286	78.2051	13.775	1.23529	1054.36	76.542	2.66494	728.274	11.1512	56.5788	240.079	164.269
678	M	1	168	2	90	ML.MI	epi	ML	2	15	17	690	519	34.6	81	114	2639.98	30.5294	75.2174	11.1512	1.13333	1396.96	125.275	3.4383	780.29	9.8393	60.6198	340.44	263.998
695	M	2	15	2	90	ML.MI	epi	ML	2	14	15	408	315	22.5	93	104	1716.75	21	77.2059	9.8393	1.07143	929.91	94.509	2.44885	710.683	9.1833	55.2121	206.624	171.675
614	M	1	104	1	91	ML.HI	epi	ML	2	12	14	474	381	31.75	88	106	2422.53	27.2143	80.3797	9.1833	1.16667	1107.3	120.577	2.61595	722.657	7.8714	56.1424	249.917	242.252
720	M	2	40	8	91	ML.HI	epi	ML	2	12	14	475	372	31	90	104	2365.3	26.5714	78.3158	9.1833	1.16667	1005.83	109.528	2.8301	775.93	7.8714	60.2811	244.013	236.53
590	M	1	80	3	92	ML.HI	epi	ML	0.9	3	4	169	131	43.6667	94	103	3331.77	32.75	77.5148	5.8307	1.33333	824.86	141.469	2.62946	741.227	4.373	57.5851	190.954	333.177
774	M	2	94	12	92	ML.HI	epi	ML	2	8	9	417	333	41.625	86	108	3175.99	37	79.8561	5.9036	1.125	863.71	146.303	2.92177	808.873	5.2476	62.8404	218.431	317.599
550	M	1	40	12	93	ML.HI	epi	ML	2	19	24	465	357	18.7895	94	106	1433.64	14.875	76.7742	15.7429	1.26316	1231.2	78.207	2.19976	608.991	12.4631	47.3118	234.175	143.364
809	M	2	129	13	93	ML.HI	epi	ML	2	14	17	567	422	30.1429	82	109	2299.9	24.8235	74.4268	11.1512	1.21429	1085.11	97.309	3.01181	815.91	9.1833	63.3871	276.811	229.99
568	M	1	58	7	94	ML.HI	epi	ML	2	11	11	350	285	25.9091	95	106	1976.86	25.9091	81.4286	7.2155	1	897.92	124.443	2.48527	666.624	7.2155	51.7893	186.947	197.686
791	M	2	111	11	94	ML.HI	epi	ML	1	4	4	140	112	28	91	96	2136.4	28	80	5.2476	1	656.54	125.112	2.59952	715.8	5.2476	55.6097	146.933	213.64
631	M	1	121	9	95	ML.HI	epi	ML	1	4	6	249	188	47	93	102	3586.1	31.3333	75.502	7.8714	1.5	1037.17	131.763	2.77109	761.399	5.2476	59.1522	246.637	358.61
832	M	2	152	9	95	ML.HI	epi	ML	1.6	6	9	454	350	58.3333	84	102	4450.83	38.8889	77.0925	7.3795	1.5	1156.71	156.747	2.9037	793.521	4.9196	61.6477	286.977	445.083
666	M	1	156	13	96	ML.HI	epi	ML	1.9	8	12	614	457	57.125	82	112	4358.64	38.0833	74.43	8.2857	1.5	1318.63	159.145	2.96486	766.202	5.5238	59.5253	315.547	435.864
732	M	2	52	8	96	ML.HI	epi	ML	1.7	8	9	362	276	34.5	89	105	2632.35	30.6667	76.2431	6.9454	1.125	907.89	130.719	2.51347	750.343	6.1737	58.2933	212.993	263.235
639	M	1	129	9	97	ML.HI	epi	ML	2	12	13	684	551	45.9167	82	104	3503.44	42.3846	80.5556	8.5274	1.08333	1488.59	174.566	3.21124	777.408	7.8714	60.396	361.428	350.344
702	M	2	22	2	97	ML.HI	epi	ML	1.8	9	13	440	347	38.5556	88	106	2941.79	26.6923	78.8636	9.4749	1.44444	1179.6	124.498	2.82218	685.735	6.5595	53.274	252.905	294.179
653	M	1	143	5	98	ML.HI	epi	ML	2	13	15	550	428	32.9231	86	106	2512.03	28.5333	77.8182	9.8393	1.15385	1229.19	124.927	2.80403	731.302	8.5274	56.814	280.748	251.203
724	M	2	44	8	98	ML.HI	epi	ML	1.5	4	10	486	378	94.5	89	112	7210.35	37.8	77.7778	8.746	2.5	1294.95	148.061	3.19643	816.55	3.4984	63.4368	330.599	721.035
672	M	1	162	2	99	ML.HI	epi	ML	1.8	4	8	578	491	122.75	81	108	9365.83	61.375	84.9481	5.8307	2	1491.7	255.836	3.62679	768.123	2.9153	59.6746	357.853	936.582
786	M	2	106	11	99	ML.HI	epi	ML	0.7	4	5	147	118	29.5	96	100	2250.85	23.6	80.2721	9.3708	1.25	989.04	105.546	2.25431	715.16	7.4966	55.56	221.15	225.085
658	M	1	148	13	100	ML.HI	epi	ML	1.9	7	10	488	398	56.8571	86	104	4338.2	39.8	81.5574	6.9048	1.42857	1115.3	161.526	3.13203	788.935	4.8333	61.2914	274.808	433.82
693	M	2	13	6	100	ML.HI	epi	ML	1.6	3	8	488	411	137	84	107	10453.1	51.375	84.2213	6.5595	2.66667	1497.76	228.333	3.17104	719.638	2.4598	55.9079	336.993	1045.31
515	M	1	5	6	101	HL.LI	epi	HL	2	13	16	511	414	31.8462	86	104	2429.86	25.875	81.0176	10.4952	1.23077	1155.1	110.06	3.0532	752.754	8.5274	58.4806	271.565	242.986
686	M	2	6	6	101	HL.LI	epi	HL	1.8	6	10	375	302	50.3333	91	106	3840.43	30.2	80.5333	7.2884	1.66667	968.79	132.923	2.46858	726.675	4.373	56.4545	220.108	384.043
618	M	1	108	4	102	HL.LI	epi	HL	2	14	15	619	492	35.1429	89	103	2681.4	32.8	79.483	9.8393	1.07143	1309.24	133.063	2.81466	789.255	9.1833	61.3163	322.727	268.14
827	M	2	147	9	102	HL.LI	epi	HL	2	11	17	627	482	43.8182	81	116	3343.33	28.3529	76.874	11.1512	1.54545	1294.18	116.058	3.09469	781.367	7.2155	60.7035	316.17	334.333
533	M	1	23	8	103	HL.LI	epi	HL	2	10	13	667	526	52.6	91	106	4013.38	40.4615	78.8606	8.5274	1.3	1511.31	177.23	2.8648	730.981	6.5595	56.7891	345.03	401.338
818	M	2	138	4	103	HL.LI	epi	HL	1	6	10	406	311	51.8333	84	107	3954.88	31.1	76.601	13.1191	1.66667	1678.33	127.931	2.99493	777.529	7.8714	60.4053	408.001	395.488
607	M	1	97	1	104	HL.LI	epi	HL	2	17	20	393	286	16.8235	95	106	1283.64	14.3	72.7735	13.1191	1.17647	855.07	65.178	2.21021	702.485	11.1512	54.5753	187.603	128.364
785	M	2	105	11	104	HL.LI	epi	HL	2	16	18	466	362	22.625	92	108	1726.29	20.1111	77.6824	11.8071	1.125	1139.97	96.549	2.45927	666.225	10.4952	51.7583	237.454	172.629
669	M	1	159	2	105	HL.LI	epi	HL	2	22	23	603	477	21.6818	82	115	1654.32	20.7391	79.1045	15.0869	1.04545	1224.14	81.139	3.1925	818.392	14.431	63.5799	312.89	165.432
734	M	2	54	5	105	HL.LI	epi	HL	1.5	12	13	375	292	24.3333	89	108	1856.63	22.4615	77.8667	11.3698	1.08333	1019.5	89.667	2.89715	801.197	10.4952	62.2441	255.383	185.663
643	M	1	133	5	106	HL.LI	epi	HL	2	7	12	500	398	56.8571	84	116	4338.2	33.1667	79.6	7.8714	1.71429	1262.42	160.38	2.77598	662.142	4.5917	51.441	261.071	433.82
737	M	2	57	5	106	HL.LI	epi	HL	1	4	5	214	169	42.25	92	104	3223.68	33.8	78.972	6.5595	1.25	1059.3	161.491	2.40772	669.423	5.2476	52.0067	221.711	322.368
668	M	1	158	2	107	HL.LI	epi	HL	2	24	25	552	403	16.7917	82	114	1281.2	16.12	73.0072	16.3988	1.04167	1133.09	69.096	2.52739	746.991	15.7429	58.0329	264.35	128.12
773	M	2	93	12	107	HL.LI	epi	HL	2	12	15	553	446	37.1667	89	114	2835.82	29.7333	80.651	9.8393	1.25	1210.91	123.068	2.91312	772.732	7.8714	60.0326	292.554	283.582
526	M	1	16	8	108	HL.LI	epi	HL	2	17	21	516	403	23.7059	91	104	1808.76	19.1905	78.1008	13.775	1.23529	1259.4	91.427	2.64623	672.068	11.1512	52.2122	264.349	180.876
740	M	2	60	5	108	HL.LI	epi	HL	2	13	12	532	428	32.9231	83	112	2512.03	35.6667	80.4511	7.8714	0.92308	1130.22	143.586	3.00859	794.481	8.5274	61.7223	280.748	251.203
534	M	1	24	8	109	HL.LI	epi	HL	2	10	10	426	330	33	95	104	2517.9	33	77.4648	6.5595	1	1019.14	155.367	3.77801	680.072	6.5595	52.834	216.464	251.79
753	M	2	73	3	109	HL.LI	epi	HL	1.8	11	12	414	328	29.8182	89	97	2275.13	27.3333	79.2271	8.746	1.09091	993.59	113.605	2.93724	769.533	8.0172	59.7842	239.058	227.513
552	M	1	42	12	110	HL.LI	epi	HL	1.9	8	10	323	256	32	97	110	2441.6	25.6	79.257	6.9048	1.25	848.59	122.9	2.46734	666.945	5.5238	51.8142	176.762	244.16
744	M	2	64	5	110	HL.LI	epi	HL	1.4	5	7	226	173	34.6	89	100	2639.98	24.7143	76.5487	6.5595	1.4	684.03	104.28	2.70901	758.019	4.6854	58.8896	162.115	263.998
543	M	1	33	10	111	HL.MI	epi	HL	2	13	18	718	575	44.2308	88	102	3374.81	31.9444	80.0836	11.8071	1.38462	1537.6	130.226	2.95101	785.413	8.5274	61.0178	377.173	337.481
716	M	2	36	1	111	HL.MI	epi	HL	1.8	14	14	436	337	24.0714	88	108	1836.65	24.0714	77.2936	10.2037	1	1028.98	100.844	2.80282	763.456	10.2037	59.312	245.618	183.665
554	M	1	44	12	112	HL.MI	epi	HL	2	8	12	488	383	47.875	89	97	3652.86	31.9167	78.4836	7.8714	1.5	1135.25	144.224	2.69538	708.569	5.2476	55.0479	251.229	365.286
692	M	2	12	6	112	HL.MI	epi	HL	1.7	7	9	335	255	36.4286	94	105	2779.5	28.3333	76.1194	6.9454	1.28571	907.68	130.689	2.31815	693.411	5.402	53.8703	196.787	277.95
572	M	1	62	7	113	HL.MI	epi	HL	2	12	15	422	327	27.25	88	106	2079.18	21.8	77.4882	9.8393	1.25	881.98	89.638	2.63995	778.689	7.8714	60.4955	214.496	207.917
817	M	2	137	4	113	HL.MI	epi	HL	1.8	11	12	355	279	25.3636	88	108	1935.25	23.25	78.5915	8.746	1.09091	893.43	102.153	2.87637	727.954	8.0172	56.5539	203.345	193.525
615	M	1	105	4	114	HL.MI	epi	HL	2	15	19	538	398	26.5333	91	105	2024.49	20.9474	73.9777	12.4631	1.26667	1093.25	87.719	2.73543	764.601	9.8393	59.401	261.069	202.449
801	M	2	121	13	114	HL.MI	epi	HL	1.8	11	15	561	424	38.5455	86	116	2941.02	28.2667	75.5793	10.9325	1.36364	1285.47	117.582	2.86021	768.893	8.0172	59.7345	309.027	294.102
642	M	1	132	5	115	HL.MI	epi	HL	1.7	7	9	338	262	37.4286	87	112	2855.8	29.1111	77.5148	6.9454	1.28571	817.91	117.763	2.76123	791.496	5.402	61.4904	202.189	285.58
776	M	2	96	12	115	HL.MI	epi	HL	1.5	3	7	337	267	89	92	110	6790.7	38.1429	79.2285	6.1222	2.33333	1029.63	168.178	2.72551	725.395	2.6238	56.3551	233.518	679.07
523	M	1	13	6	116	HL.MI	epi	HL	1.3	5	6	284	228	45.6	93	110	3479.28	38	80.2817	6.0549	1.2	1073.67	177.322	2.61603	686.156	5.0458	53.3066	230.088	347.928
725	M	2	45	8	116	HL.MI	epi	HL	2	10	10	531	420	42	88	112	3204.6	42	79.096	6.5595	1	1175.84	179.257	3.08412	749.383	6.5595	58.2187	275.499	320.46
562	M	1	52	12	117	HL.MI	epi	HL	2	10	13	425	318	31.8	89	104	2426.34	24.4615	74.8235	8.5274	1.3	882.37	103.475	2.65989	756.916	6.5595	58.804	208.592	242.634
731	M	2	51	8	117	HL.MI	epi	HL	1.7	6	12	414	309	51.5	91	104	3929.45	25.75	74.6377	9.2605	2	1024.3	110.61	2.49171	744.586	4.6303	57.846	238.46	392.945
670	M	1	160	2	118	HL.MI	epi	HL	1.5	6	8	387	301	50.1667	86	104	3827.72	37.625	77.7778	6.9968	1.33333	1106.58	158.155	3.10077	761.719	5.2476	59.1771	263.255	382.772
825	M	2	145	9	118	HL.MI	epi	HL	1.5	5	7	412	335	67	86	111	5112.1	47.8571	81.3107	6.1222	1.4	1214.22	198.33	3.23963	771.772	4.373	59.9581	292.991	511.21
652	M	1	142	5	119	HL.MI	epi	HL	1.8	8	11	475	359	44.875	89	108	3423.96	32.6364	75.5789	8.0172	1.375	1112.94	138.819	2.71906	752.754	5.8307	58.4806	261.653	342.396
698	M	2	18	2	119	HL.MI	epi	HL	1.8	6	10	443	351	58.5	89	106	4463.55	35.1	79.2325	7.2884	1.66667	1074.88	147.479	2.82541	761.217	4.373	59.1381	255.821	446.355
547	M	1	37	10	120	HL.MI	epi	HL	1.5	6	10	279	215	35.8333	94	100	2734.08	21.5	77.0609	8.746	1.66667	893.3	102.138	2.35617	673.989	5.2476	52.3614	188.039	273.408
755	M	2	75	3	120	HL.MI	epi	HL	0.7	3	3	127	101	33.6667	91	100	2568.77	33.6667	79.5276	5.6225	1	830.22	147.661	2.62004	729.233	5.6225	56.6533	189.291	256.877
546	M	1	36	10	121	HL.MI	epi	HL	1.8	8	11	479	370	46.25	88	118	3528.88	33.6364	77.2443	8.0172	1.375	1143.15	142.587	2.78204	755.316	5.8307	58.6796	269.67	352.887
820	M	2	140	4	121	HL.MI	epi	HL	1.7	7	10	498	390	55.7143	89	114	4251	39	78.3133	7.7171	1.42857	1223.94	158.601	3.06448	786.485	5.402	61.1011	300.969	425.1
541	M	1	31	10	122	HL.MI	epi	HL	2	10	13	494	361	36.1	94	102	2754.43	27.7692	73.0769	8.5274	1.3	1054.31	123.639	2.28394	719.135	6.5595	55.8687	236.798	275.443
690	M	2	10	6	122	HL.MI	epi	HL	1.6	6	8	425	321	53.5	90	104	4082.05	40.125	75.5294	6.5595	1.33333	1082.24	164.988	2.80369	777.849	4.9196	60.4302	263.199	408.205
592	M	1	82	3	123	HL.MI	epi	HL	1.7	7	9	343	257	36.7143	96	104	2801.3	28.5556	74.9271	6.9454	1.28571	1033.5	148.804	2.3941	614.434	5.402	47.7347	198.331	280.13
826	M	2	146	9	123	HL.MI	epi	HL	2	9	12	605	443	49.2222	84	118	3755.66	36.9167	73.2231	7.8714	1.33333	1167.95	148.379	2.92142	795.76	5.9036	61.8217	290.588	375.566
648	M	1	138	5	124	HL.MI	epi	HL	2	11	13	529	428	38.9091	88	108	2968.76	32.9231	80.9074	8.5274	1.18182	1144.51	134.216	2.85849	785.413	7.2155	61.0178	280.749	296.876
763	M	2	83	7	124	HL.MI	epi	HL	1.8	6	12	479	373	62.1667	88	108	4743.32	31.0833	77.8706	8.746	2	1090.91	124.732	2.91341	797.039	4.373	61.9211	271.855	474.332
636	M	1	126	9	125	HL.MI	epi	HL	2	10	13	356	284	28.4	89	106	2166.92	21.8462	79.7753	8.5274	1.3	836.51	98.097	2.63791	713.051	6.5595	55.3961	186.29	216.692
845	M	2	165	10	125	HL.MI	epi	HL	2	10	11	337	258	25.8	87	104	1968.54	23.4545	76.5579	7.2155	1.1	755.52	104.708	2.72224	716.44	6.5595	55.6594	169.235	196.854
629	M	1	119	9	126	HL.MI	epi	HL	2	20	22	534	425	21.25	86	102	1621.38	19.3182	79.588	14.431	1.1	1173.81	81.34	2.44745	760.438	13.1191	59.0776	278.781	162.137
780	M	2	100	12	126	HL.MI	epi	HL	1.7	6	10	329	247	41.1667	91	93	3141.02	24.7	75.076	7.7171	1.66667	899.11	116.509	2.40284	678.059	4.6303	52.6776	190.614	314.102
620	M	1	110	4	127	HL.MI	epi	HL	2	11	12	421	320	29.0909	92	108	2219.64	26.6667	76.0095	7.8714	1.09091	899.34	114.253	2.41211	747.311	7.2155	58.0577	209.905	221.964
788	M	2	108	11	127	HL.MI	epi	HL	1.8	9	11	389	299	33.2222	94	104	2534.86	27.1818	76.8638	8.0172	1.22222	978.55	122.056	2.23061	712.282	6.5595	55.3364	217.921	253.486
654	M	1	144	13	128	HL.MI	epi	HL	1.7	6	10	378	290	48.3333	89	108	3687.83	29	76.7196	7.7171	1.66667	946.68	122.673	2.66824	756.916	4.6303	58.804	223.798	368.783
810	M	2	130	13	128	HL.MI	epi	HL	1.7	5	10	491	380	76	84	104	5798.8	38	77.3931	7.7171	2	1182.93	153.288	2.89193	792.881	3.8585	61.5981	293.246	579.88
528	M	1	18	8	129	HL.MI	epi	HL	2	12	14	434	353	29.4167	88	104	2244.49	25.2143	81.3364	9.1833	1.16667	1013.35	110.347	2.74584	731.622	7.8714	56.8389	231.55	224.449
688	M	2	8	6	129	HL.MI	epi	HL	2	12	16	476	376	31.3333	90	110	2390.73	23.5	78.9916	10.4952	1.33333	1001.78	95.451	2.7528	787.444	7.8714	61.1756	246.637	239.073
667	M	1	157	2	130	HL.MI	epi	HL	1.7	7	14	555	404	57.7143	87	116	4403.6	28.8571	72.7928	10.8039	2	1290.98	119.491	2.89238	773.246	5.402	60.0726	311.773	440.36
799	M	2	119	13	130	HL.MI	epi	HL	1.3	6	8	396	322	53.6667	87	100	4094.77	40.25	81.3131	8.0733	1.33333	1328.49	164.554	3.35078	782.327	6.0549	60.7781	324.946	409.477
650	M	1	140	5	131	HL.MI	epi	HL	2	11	13	552	444	40.3636	84	106	3079.75	34.1538	80.4348	8.5274	1.18182	1173.42	137.606	2.89542	794.698	7.2155	61.7392	291.244	307.975
815	M	2	135	4	131	HL.MI	epi	HL	2	11	13	573	464	42.1818	86	108	3218.47	35.6923	80.9773	8.5274	1.18182	1216.96	142.712	2.86178	799.918	7.2155	62.1447	304.363	321.847
673	M	1	163	2	132	HL.MI	epi	HL	1.9	7	7	494	402	57.4286	81	108	4381.8	57.4286	81.3765	4.8333	1	1088.09	225.122	3.43288	816.791	4.8333	63.4556	277.57	438.18
708	M	2	28	1	132	HL.MI	epi	HL	1.6	8	10	270	215	26.875	84	110	2050.56	21.5	79.6296	8.1994	1.25	740.08	90.26	3.16252	761.857	6.5595	59.1878	176.287	205.056
570	M	1	60	7	133	HL.MI	epi	HL	2	17	20	366	303	17.8235	97	100	1359.94	15.15	82.7869	13.1191	1.17647	931.8	71.027	2.53772	682.954	11.1512	53.0579	198.754	135.994
765	M	2	85	7	133	HL.MI	epi	HL	2	13	14	441	352	27.0769	91	102	2065.97	25.1429	79.8186	9.1833	1.07692	964.88	105.068	2.91806	765.375	8.5274	59.4611	230.896	206.597
595	M	1	85	3	134	HL.MI	epi	HL	2	9	11	425	342	38	89	104	2899.4	31.0909	80.4706	7.2155	1.22222	934.73	129.545	2.8366	768.443	5.9036	59.6995	224.337	289.94
709	M	2	29	1	134	HL.MI	epi	HL	2	15	16	579	459	30.6	88	114	2334.78	28.6875	79.2746	10.4952	1.06667	1267.18	120.739	2.79906	759.938	9.8393	59.0387	301.083	233.478
647	M	1	137	5	135	HL.MI	epi	HL	2	16	16	629	525	32.8125	84	114	2503.59	32.8125	83.4658	10.4952	1	1392.54	132.683	3.08526	791.817	10.4952	61.5153	344.374	250.359
711	M	2	31	1	135	HL.MI	epi	HL	1.6	6	15	600	452	75.3333	88	108	5747.93	30.1333	75.3333	12.2991	2.5	1519.53	123.548	2.84835	780.088	4.9196	60.6041	370.61	574.793
565	M	1	55	7	136	HL.MI	epi	HL	2	12	13	294	224	18.6667	97	108	1424.27	17.2308	76.1905	8.5274	1.08333	719.56	84.382	2.3048	653.817	7.8714	50.7943	146.933	142.427
739	M	2	59	5	136	HL.MI	epi	HL	2	10	12	356	275	27.5	89	105	2098.25	22.9167	77.2472	7.8714	1.2	741.42	94.191	2.78102	778.169	6.5595	60.455	180.386	209.825
656	M	1	146	13	137	HL.MI	epi	HL	2	13	13	491	377	29	89	102	2212.7	29	76.7821	8.5274	1	1126.11	132.058	2.90084	703.125	8.5274	54.625	247.295	221.27
745	M	2	65	5	137	HL.MI	epi	HL	2	11	14	514	400	36.3636	87	108	2774.55	28.5714	77.821	9.1833	1.27273	1081.09	117.723	2.83741	776.25	7.2155	60.306	262.382	277.455
556	M	1	46	12	138	HL.MI	epi	HL	2	7	12	456	352	50.2857	92	104	3836.8	29.3333	77.193	7.8714	1.71429	1100.55	139.816	2.73122	671.747	4.5917	52.1873	230.897	383.68
718	M	2	38	1	138	HL.MI	epi	HL	2	11	13	480	372	33.8182	89	113	2580.33	28.6154	77.5	8.5274	1.18182	1040.13	121.975	2.73086	750.343	7.2155	58.2933	244.015	258.033
522	M	1	12	6	139	HL.MI	epi	HL	2	12	13	387	284	23.6667	96	108	1805.77	21.8462	73.385	8.5274	1.08333	954.85	111.974	2.22775	624.68	7.8714	48.5307	186.29	180.577
699	M	2	19	2	139	HL.MI	epi	HL	2	13	13	436	343	26.3846	90	108	2013.15	26.3846	78.6697	8.5274	1	1024.09	120.094	2.79623	702.687	8.5274	54.5909	224.992	201.315
657	M	1	147	13	140	HL.MI	epi	HL	2	9	10	457	356	39.5556	89	110	3018.09	35.6	77.8993	6.5595	1.11111	965.35	147.168	2.88436	774.527	5.9036	60.1721	233.52	301.809
836	M	2	156	9	140	HL.MI	epi	HL	2	14	15	528	414	29.5714	87	114	2256.3	27.6	78.4091	9.8393	1.07143	1091.94	110.977	2.83672	795.44	9.1833	61.7968	271.563	225.63
609	M	1	99	1	141	HL.HI	epi	HL	2	12	14	493	393	32.75	88	100	2498.82	28.0714	79.716	9.1833	1.16667	1059.12	115.33	2.66629	779.329	7.8714	60.5452	257.788	249.882
759	M	2	79	7	141	HL.HI	epi	HL	2	12	14	320	265	22.0833	92	104	1684.96	18.9286	82.8125	9.1833	1.16667	805.13	87.673	2.27911	690.533	7.8714	53.6467	173.827	168.496
600	M	1	90	3	142	HL.HI	epi	HL	1.8	11	16	338	236	21.4545	95	106	1636.98	14.75	69.8225	11.6614	1.45455	753.42	64.608	2.37764	730.981	8.0172	56.7891	172.005	163.698
696	M	2	16	2	142	HL.HI	epi	HL	2	17	20	513	407	23.9412	90	106	1826.71	20.35	79.3372	13.1191	1.17647	1235.41	94.169	2.8136	691.173	11.1512	53.6964	266.973	182.671
537	M	1	27	10	143	HL.HI	epi	HL	2	8	14	569	424	53	93	108	4043.9	30.2857	74.5167	9.1833	1.75	1311.91	142.857	2.59678	678.791	5.2476	52.7345	278.123	404.39
807	M	2	127	13	143	HL.HI	epi	HL	1.9	9	11	558	432	48	90	106	3662.4	39.2727	77.4194	7.5952	1.22222	1245.45	163.978	2.77589	766.015	6.2143	59.5108	298.286	366.24
577	M	1	67	11	144	HL.HI	epi	HL	2	11	11	252	196	17.8182	95	110	1359.53	17.8182	77.7778	7.2155	1	609.03	84.406	2.2664	675.91	7.2155	52.5107	128.567	135.953
782	M	2	102	12	144	HL.HI	epi	HL	2	9	17	751	574	63.7778	88	109	4866.24	33.7647	76.4314	11.1512	1.88889	1565.56	140.394	2.81781	769.213	5.9036	59.7593	376.518	486.624
655	M	1	145	13	145	HL.HI	epi	HL	1.7	7	9	359	279	39.8571	84	108	3041.1	31	77.7159	6.9454	1.28571	968.11	139.388	2.42638	712.091	5.402	55.3215	215.308	304.11
784	M	2	104	12	145	HL.HI	epi	HL	2	12	13	403	304	25.3333	92	102	1932.93	23.3846	75.4342	8.5274	1.08333	1045.12	122.561	2.29289	610.253	7.8714	47.4099	199.409	193.293
581	M	1	71	11	146	HL.HI	epi	HL	2	15	15	282	187	12.4667	95	110	951.207	12.4667	66.3121	9.8393	1	544.2	55.309	2.18097	721.696	9.8393	56.0677	122.663	95.1207
795	M	2	115	11	146	HL.HI	epi	HL	1.6	9	9	207	151	16.7778	90	103	1280.14	16.7778	72.9469	7.3795	1	628.48	85.166	2.28823	630.083	7.3795	48.9504	123.812	128.014
608	M	1	98	1	147	HL.HI	epi	HL	1.3	12	12	334	266	22.1667	89	110	1691.32	22.1667	79.6407	12.1099	1	1210.26	99.94	2.71991	710.169	12.1099	55.1723	268.436	169.132
707	M	2	27	1	147	HL.HI	epi	HL	2	14	14	552	434	31	84	106	2365.3	31	78.6232	9.1833	1	1192.64	129.87	2.8306	763.456	9.1833	59.312	284.682	236.53
662	M	1	152	13	148	HL.HI	epi	HL	2	11	14	438	333	30.2727	90	110	2309.81	23.7857	76.0274	9.1833	1.27273	992.42	108.068	2.51321	704.726	7.2155	54.7494	218.433	230.981
849	M	2	169	10	148	HL.HI	epi	HL	2	14	18	528	390	27.8571	88	108	2125.5	21.6667	73.8636	11.8071	1.28571	1129.95	95.701	2.83459	724.116	9.1833	56.2557	255.821	212.55
580	M	1	70	11	149	HL.HI	epi	HL	1.8	10	13	273	198	19.8	95	108	1510.74	15.2308	72.5275	9.4749	1.3	675.29	71.272	2.18963	684.235	7.2884	53.1574	144.31	151.074
691	M	2	11	6	149	HL.HI	epi	HL	1.9	7	9	451	369	52.7143	90	104	4022.1	41	81.8182	6.2143	1.28571	1189.48	191.41	2.64494	685.096	4.8333	53.2243	254.784	402.21
598	M	1	88	3	150	HL.HI	epi	HL	2	12	15	476	375	31.25	88	102	2384.38	25	78.7815	9.8393	1.25	1005.24	102.166	2.59866	783.492	7.8714	60.8686	245.981	238.438
813	M	2	133	4	150	HL.HI	epi	HL	2	15	18	422	329	21.9333	86	108	1673.51	18.2778	77.9621	11.8071	1.2	913.67	77.383	2.61384	755.46	9.8393	58.6908	215.809	167.351
677	M	1	167	2	151	WT	WT	WT	2	20	20	548	438	21.9	82	110	1670.97	21.9	79.927	13.1191	1	1293.01	98.56	2.94964	711.45	13.1191	55.2718	287.308	167.097
747	M	2	67	3	151	WT	WT	WT	2	14	16	457	356	25.4286	89	98	1940.2	22.25	77.8993	10.4952	1.14286	988.23	94.16	2.62034	755.78	9.1833	58.7157	233.518	194.02
584	M	1	74	11	152	WT	WT	WT	2	13	20	722	566	43.5385	90	98	3321.98	28.3	78.3934	13.1191	1.53846	1620.56	123.527	2.89506	733.543	8.5274	56.9881	371.27	332.198
847	M	2	167	10	152	WT	WT	WT	2	15	17	577	447	29.8	81	107	2273.74	26.2941	77.4697	11.1512	1.13333	1280.96	114.872	3.25584	732.112	9.8393	56.8769	293.211	227.374
563	M	1	53	7	153	WT	WT	WT	2	15	15	390	309	20.6	94	104	1571.78	20.6	79.2308	9.8393	1	1019.56	103.622	2.36782	636.527	9.8393	49.4511	202.69	157.178
804	M	2	124	13	153	WT	WT	WT	2	13	13	506	396	30.4615	86	106	2324.22	30.4615	78.2609	8.5274	1	1090.96	127.936	2.92329	761.537	8.5274	59.163	259.758	232.422
649	M	1	139	5	154	WT	WT	WT	2	15	16	744	589	39.2667	82	110	2996.05	36.8125	79.1667	10.4952	1.06667	1605.8	153.003	3.30375	770.364	9.8393	59.8487	386.357	299.605
841	M	2	161	10	154	WT	WT	WT	2	13	15	495	389	29.9231	82	106	2283.13	25.9333	78.5859	9.8393	1.15385	1092.79	111.064	3.02187	746.825	8.5274	58.0199	255.166	228.313
573	M	1	63	7	155	WT	WT	WT	2	15	21	419	331	22.0667	90	97	1683.69	15.7619	78.9976	13.775	1.4	1019.34	74	2.31213	681.993	9.8393	52.9833	217.121	168.369
752	M	2	72	3	155	WT	WT	WT	2	13	14	536	437	33.6154	88	110	2564.85	31.2143	81.5299	9.1833	1.07692	1246.31	135.714	3.18318	735.63	8.5274	57.1503	286.652	256.485
601	M	1	91	3	156	WT	WT	WT	2	17	17	548	443	26.0588	82	100	1988.29	26.0588	80.8394	11.1512	1	1176.47	105.501	2.98814	790.856	11.1512	61.4407	290.587	198.829
722	M	2	42	8	156	WT	WT	WT	2	17	18	801	643	37.8235	84	108	2885.94	35.7222	80.2747	11.8071	1.05882	1750.11	148.225	3.19182	770.813	11.1512	59.8835	421.778	288.594
625	M	1	115	4	157	WT	WT	WT	2	14	17	558	438	31.2857	95	107	2387.1	25.7647	78.4946	11.1512	1.21429	1152.46	103.348	3.14295	798.22	9.1833	62.0128	287.306	238.71
749	M	2	69	3	157	WT	WT	WT	1.8	11	13	445	332	30.1818	90	106	2302.87	25.5385	74.6067	9.4749	1.18182	1016.7	107.304	2.56265	761.217	8.0172	59.1381	241.974	230.287
569	M	1	59	7	158	WT	WT	WT	2	15	16	463	371	24.7333	91	98	1887.15	23.1875	80.1296	10.4952	1.06667	1192.35	113.609	2.57914	653.497	9.8393	50.7694	243.359	188.715
713	M	2	33	1	158	WT	WT	WT	1.9	16	16	520	426	26.625	84	112	2031.49	26.625	81.9231	11.0476	1	1311.97	118.756	2.81359	717.08	11.0476	55.7091	294.142	203.149
578	M	1	68	11	159	WT	WT	WT	1.8	14	14	458	369	26.3571	88	98	2011.05	26.3571	80.5677	10.2037	1	1172.88	114.946	2.88743	734.183	10.2037	57.0379	268.94	201.105
743	M	2	63	5	159	WT	WT	WT	1.8	10	10	352	278	27.8	87	102	2121.14	27.8	78.9773	7.2884	1	843.18	115.689	2.88131	768.574	7.2884	59.7096	202.618	212.114
561	M	1	51	12	160	WT	WT	WT	2	16	17	398	286	17.875	93	106	1363.86	16.8235	71.8593	11.1512	1.0625	849.26	76.159	2.35054	707.288	10.4952	54.9484	187.602	136.386
705	M	2	25	2	160	WT	WT	WT	1.9	15	16	431	340	22.6667	84	112	1729.47	21.25	78.8863	11.0476	1.06667	970.09	87.81	2.59534	774.011	10.3571	60.132	234.761	172.947
661	M	1	151	13	161	WT	WT	WT	2	13	19	664	492	37.8462	80	114	2887.66	25.8947	74.0964	12.4631	1.46154	1287.31	103.29	3.1313	802.703	8.5274	62.3611	322.729	288.766
771	M	2	91	7	161	WT	WT	WT	2	21	23	622	493	23.4762	82	110	1791.23	21.4348	79.2605	15.0869	1.09524	1368.53	90.71	2.94485	755.78	13.775	58.7157	323.385	179.123
531	M	1	21	8	162	WT	WT	WT	2	15	19	468	338	22.5333	84	106	1719.29	17.7895	72.2222	12.4631	1.26667	945.47	75.861	2.48789	750.833	9.8393	58.3314	221.712	171.929
766	M	2	86	7	162	WT	WT	WT	2	19	22	625	483	25.4211	84	106	1939.63	21.9545	77.28	14.431	1.15789	1302.2	90.237	2.61972	778.169	12.4631	60.455	316.825	193.963
623	M	1	113	4	163	WT	WT	WT	1.9	9	15	405	321	35.6667	86	106	2721.37	21.4	79.2593	10.3571	1.66667	986.83	95.28	2.69597	719.135	6.2143	55.8687	221.643	272.137
840	M	2	160	10	163	WT	WT	WT	1.8	13	15	399	314	24.1538	86	106	1842.94	20.9333	78.6967	10.9325	1.15385	1001.11	91.572	2.87216	731.152	9.4749	56.8024	228.855	184.294
529	M	1	19	8	164	WT	WT	WT	2	10	14	367	279	27.9	89	104	2128.77	19.9286	76.0218	9.1833	1.4	818.47	89.126	2.39821	715.933	6.5595	55.62	183.01	212.877
792	M	2	112	11	164	WT	WT	WT	1.8	12	16	378	264	22	89	100	1678.6	16.5	69.8413	11.6614	1.33333	829.37	71.121	2.2855	742.027	8.746	57.6472	192.412	167.86
520	M	1	10	6	165	WT	WT	WT	2	15	21	674	510	34	84	106	2594.2	24.2857	75.6677	13.775	1.4	1444.46	104.861	2.74938	741.548	9.8393	57.61	334.536	259.42
816	M	2	136	4	165	WT	WT	WT	2	16	19	687	524	32.75	81	116	2498.82	27.5789	76.2737	12.4631	1.1875	1419.74	113.916	3.42099	774.331	10.4952	60.1569	343.718	249.882
514	M	1	4	6	166	WT	WT	WT	2	10	15	514	416	41.6	86	102	3174.08	27.7333	80.9339	9.8393	1.5	1144.14	116.282	2.97892	763.64	6.5595	59.3263	272.875	317.408
829	M	2	149	9	166	WT	WT	WT	1.9	10	13	537	432	43.2	82	102	3296.16	33.2308	80.4469	8.9762	1.3	1176.21	131.036	3.37531	811.112	6.9048	63.0144	298.287	329.616
634	M	1	124	9	167	WT	WT	WT	2	15	17	643	526	35.0667	82	107	2675.59	30.9412	81.804	11.1512	1.13333	1399.15	125.471	3.22979	789.575	9.8393	61.3412	345.031	267.559
715	M	2	35	1	167	WT	WT	WT	2	10	14	581	438	43.8	82	107	3341.94	31.2857	75.3873	9.1833	1.4	1196.62	130.303	3.34879	767.934	6.5595	59.6599	287.306	334.194
596	M	1	86	3	168	WT	WT	WT	2	17	17	592	505	29.7059	86	104	2266.56	29.7059	85.3041	11.1512	1	1478.16	132.556	3.10089	717.534	11.1512	55.7444	331.256	226.656
761	M	2	81	7	168	WT	WT	WT	2	12	13	504	391	32.5833	84	112	2486.11	30.0769	77.5794	8.5274	1.08333	1024.68	120.163	3.10852	800.558	7.8714	62.1944	256.476	248.611
539	M	1	29	10	169	WT	WT	WT	2	18	22	546	416	23.1111	92	102	1763.38	18.9091	76.1905	14.431	1.22222	1210.09	83.854	2.58034	722.016	11.8071	56.0926	272.875	176.338
742	M	2	62	5	169	WT	WT	WT	2	12	15	534	431	35.9167	86	106	2740.44	28.7333	80.7116	9.8393	1.25	1188.38	120.779	2.99249	760.897	7.8714	59.1133	282.714	274.044
680	M	1	170	.	170	WT	WT	WT	2	11	11	558	457	41.5455	84	126	3169.92	41.5455	81.8996	7.2155	1	1160.55	160.842	2.16167	827.037	7.2155	64.2515	299.771	316.992
850	M	2	170	.	170	WT	WT	WT	2	12	12	634	528	44	87	130	3357.2	44	83.2808	7.8714	1	1387.59	176.282	2.35957	798.319	7.8714	62.0205	346.342	335.72
