# Supplementary material for: Implementation of Epigenetic Variation in Sorghum Selection and Implications for Crop Resilience Breeding
Source: Front Plant Sci. 2022 Jan 27;12:798243. doi: 10.3389/fpls.2021.798243 (PMC8828589; doi:10.3389/fpls.2021.798243)
Supplement: Supplementary file 5 [file Table_4.XLSX]

## Sheet: sorghum_epi15_vs_68_unique_matc
	qseqid	sseqid	pident	qcovs	bitscore	score	evalue	logFC	logCPM	PValue	gene_id	Name	description	v3.1_ID
1	SORBI_3001G007700	AT3G02910	54.545	67	176	445	3.41e-55	1.3859	-0.412614	0.0859467	AT3G02910	NA	Putative gamma-glutamylcyclotransferase At3g02910 [Source:UniProtKB/Swiss-Prot;Acc:Q9M8T3]	Sobic.001G007700
2	SORBI_3001G009700	AT5G02560	84.444	85	220	561	8.28e-75	2.97636	0.67258	0.0539304	AT5G02560	HTA12	Histone H2A [Source:UniProtKB/TrEMBL;Acc:F4KCF4]	Sobic.001G009700
3	SORBI_3001G010400	AT5G47870	66.434	73	210	534	1.84e-69	1.1352	4.62732	0.0298577	AT5G47870	RAD52-2	DNA repair RAD52-like protein 2, chloroplastic [Source:UniProtKB/Swiss-Prot;Acc:Q9FIJ4]	Sobic.001G010400
4	SORBI_3001G012000	AT3G26300	45.386	94	470	1210	1.11e-161	3.14751	1.19204	0.000899708	AT3G26300	CYP71B34	Cytochrome P450 71B34 [Source:UniProtKB/Swiss-Prot;Acc:Q9LIP6]	Sobic.001G012000
5	SORBI_3001G012500	AT3G62760	37.302	96	171	434	5.71e-53	-0.749388	5.54343	0.0905527	AT3G62760	GSTF13	Glutathione S-transferase F13 [Source:UniProtKB/Swiss-Prot;Acc:Q9LZI9]	Sobic.001G012500
6	SORBI_3001G013400	AT1G61000	28.246	97	172	437	9.71e-49	2.39437	1.16778	0.0232081	AT1G61000	NA	Kinetochore protein [Source:UniProtKB/TrEMBL;Acc:Q8RXJ0]	Sobic.001G013400
7	SORBI_3001G016800	AT2G44580	48.724	95	385	990	1.55e-132	3.61359	-0.594032	0.00291549	AT2G44580	NA	Zinc ion binding protein [Source:UniProtKB/TrEMBL;Acc:F4IU60]	Sobic.001G016800
8	SORBI_3001G017100	AT2G44060	67.657	95	422	1085	3.82e-149	0.689933	5.04589	0.0392691	AT2G44060	NA	At2g44060 [Source:UniProtKB/TrEMBL;Acc:O80576]	Sobic.001G017100
9	SORBI_3001G017300	AT2G02410	63.454	86	309	792	4.37e-106	0.875098	2.82867	0.032613	AT2G02410	NA	unknown protein; CONTAINS InterPro DOMAIN/s: Protein of unknown function DUF901 (InterPro:IPR010298); Has 1151 Blast hits to 1151 proteins in 597 species: Archae - 0; Bacteria - 1105; Metazoa - 0; Fungi - 0; Plants - 42; Viruses - 0; Other Eukaryote /.../(source: NCBI BLink). [Source:TAIR;Acc:AT2G02410]	Sobic.001G017300
10	SORBI_3001G025201	AT5G63530	40.58	39	49.3	116	4.26e-07	-5.33889	-3.58833	0.0809961	AT5G63530	HIPP07	Heavy metal-associated isoprenylated plant protein 7 [Source:UniProtKB/Swiss-Prot;Acc:Q9C5D3]	Sobic.001G025201
11	SORBI_3001G025500	AT1G56340	82.768	91	590	1520	0	0.803399	4.54997	0.0328351	AT1G56340	CRT1	Calreticulin-1 [Source:UniProtKB/Swiss-Prot;Acc:O04151]	Sobic.001G025500
12	SORBI_3001G030400	AT5G59010	64.066	99	664	1714	0	1.02731	4.18961	0.0468742	AT5G59010	NA	AT5g59010/k19m22_210 [Source:UniProtKB/TrEMBL;Acc:Q9FIL1]	Sobic.001G030400
13	SORBI_3001G032000	AT2G37900	56.14	90	664	1713	0	-1.36801	1.78958	0.0432907	AT2G37900	NPF5.6	Protein NRT1/ PTR FAMILY 5.6 [Source:UniProtKB/Swiss-Prot;Acc:P0CI03]	Sobic.001G032000
14	SORBI_3001G035800	AT2G37390	53.6	68	135	340	4.04e-39	-1.53277	5.00625	0.0124402	AT2G37390	NAKR2	Protein SODIUM POTASSIUM ROOT DEFECTIVE 2 [Source:UniProtKB/Swiss-Prot;Acc:Q58FZ0]	Sobic.001G035800
15	SORBI_3001G040600	AT3G10690	69.211	95	1096	2834	0	-0.613785	6.90756	0.067907	AT3G10690	GYRA	DNA gyrase subunit A, chloroplastic/mitochondrial [Source:UniProtKB/Swiss-Prot;Acc:Q9CAF6]	Sobic.001G040600
17	SORBI_3001G041800	AT1G08520	80.491	96	1122	2903	0	-0.578429	8.83296	0.052889	AT1G08520	CHLD	Mg-protoporphyrin IX chelatase [Source:UniProtKB/TrEMBL;Acc:A0A178W355]	Sobic.001G041800
18	SORBI_3001G042901	AT5G19040	56.757	86	310	793	1.98e-104	-3.61079	-2.49643	0.0154124	AT5G19040	IPT5	Adenylate isopentenyltransferase 5, chloroplastic [Source:UniProtKB/Swiss-Prot;Acc:Q94ID2]	Sobic.001G042901
19	SORBI_3001G043700	AT1G75150	33.553	71	154	389	1.42e-38	1.80471	2.66578	0.0120361	AT1G75150	NA	unknown protein; Has 38228 Blast hits to 24529 proteins in 1168 species: Archae - 169; Bacteria - 4103; Metazoa - 14594; Fungi - 5866; Plants - 1861; Viruses - 317; Other Eukaryotes - 11318 (source: NCBI BLink). [Source:TAIR;Acc:AT1G75150]	Sobic.001G043700
20	SORBI_3001G046700	AT5G13710	61.194	96	448	1152	1.29e-158	-0.513547	7.66979	0.0557417	AT5G13710	SMT1	Cycloartenol-C-24-methyltransferase [Source:UniProtKB/Swiss-Prot;Acc:Q9LM02]	Sobic.001G046700
21	SORBI_3001G046900	AT1G03130	71.642	99	293	751	3.07e-102	-0.767009	9.9851	0.0188634	AT1G03130	PSAD2	Photosystem I reaction center subunit II-2, chloroplastic [Source:UniProtKB/Swiss-Prot;Acc:Q9SA56]	Sobic.001G046900
22	SORBI_3001G054700	AT3G23090	41.667	74	177	448	3.2e-52	0.772254	4.36157	0.0484304	AT3G23090	NA	TPX2 (Targeting protein for Xklp2) protein family [Source:UniProtKB/TrEMBL;Acc:A0A1I9LQY2]	Sobic.001G054700
23	SORBI_3001G055700	AT5G49160	54.787	96	1602	4147	0	3.30499	-0.728416	0.000451232	AT5G49160	DMT1	DNA (cytosine-5)-methyltransferase 1 [Source:UniProtKB/Swiss-Prot;Acc:P34881]	Sobic.001G055700
24	SORBI_3001G056400	AT4G02610	62.357	77	358	919	2.35e-124	3.47507	-0.117904	0.0330477	AT4G02610	TRPA1	Tryptophan synthase alpha chain [Source:UniProtKB/Swiss-Prot;Acc:O22765]	Sobic.001G056400
25	SORBI_3001G056500	AT4G02610	61.686	80	362	929	4.74e-126	1.46703	2.53102	0.0237515	AT4G02610	TRPA1	Tryptophan synthase alpha chain [Source:UniProtKB/Swiss-Prot;Acc:O22765]	Sobic.001G056500
26	SORBI_3001G059900	AT1G05470	56.16	100	664	1712	0	1.91638	-2.01583	0.0734652	AT1G05470	IP5P6	CVP2 [Source:UniProtKB/TrEMBL;Acc:A0A178WIE4]	Sobic.001G059900
27	SORBI_3001G060100	AT3G03940	70.608	99	823	2126	0	-0.552628	4.56328	0.0620908	AT3G03940	NA	Protein kinase family protein [Source:UniProtKB/TrEMBL;Acc:Q9SQR8]	Sobic.001G060100
29	SORBI_3001G061500	AT2G02760	96.078	82	211	536	1.62e-71	0.505434	6.85139	0.0290722	AT2G02760	UBC2	UBC2 [Source:UniProtKB/TrEMBL;Acc:A0A178W0U6]	Sobic.001G061500
30	SORBI_3001G062500	AT3G43600	55.14	98	1501	3885	0	2.51982	2.66522	0.00808216	AT3G43600	AAO2	Indole-3-acetaldehyde oxidase [Source:UniProtKB/Swiss-Prot;Acc:Q7G192]	Sobic.001G062500
31	SORBI_3001G063500	AT5G06390	68.201	99	602	1552	0	0.733597	4.40527	0.0516887	AT5G06390	FLA17	Fasciclin-like arabinogalactan protein 17 [Source:UniProtKB/Swiss-Prot;Acc:Q66GR0]	Sobic.001G063500
32	SORBI_3001G066600	AT2G34620	53.448	88	301	771	7.19e-102	-1.13061	4.46486	0.0961217	AT2G34620	NA	Mitochondrial transcription termination factor family protein [Source:UniProtKB/TrEMBL;Acc:O64685]	Sobic.001G066600
33	SORBI_3001G071600	AT5G42950	53.383	51	136	343	5.71e-32	-2.13243	1.61037	0.00159162	AT5G42950	NA	GYF domain-containing protein [Source:UniProtKB/TrEMBL;Acc:Q9FMM3]	Sobic.001G071600
36	SORBI_3001G071800	AT5G42740	81.818	97	939	2427	0	-0.66203	9.24771	0.0212155	AT5G42740	PGIC	Glucose-6-phosphate isomerase [Source:UniProtKB/TrEMBL;Acc:A0A178UPP5]	Sobic.001G071800
37	SORBI_3001G074200	AT2G16250	36.571	87	458	1179	1.87e-148	1.2469	5.11983	0.0173289	AT2G16250	NA	Probable LRR receptor-like serine/threonine-protein kinase At2g16250 [Source:UniProtKB/Swiss-Prot;Acc:C0LGK4]	Sobic.001G074200
38	SORBI_3001G079600	AT2G23060	57.757	99	492	1266	7.98e-174	-1.63216	0.105182	0.0288036	AT2G23060	NA	Probable N-acetyltransferase HLS1-like [Source:UniProtKB/Swiss-Prot;Acc:O64815]	Sobic.001G079600
39	SORBI_3001G082400	AT4G37320	43.52	92	426	1096	1.37e-144	-1.05423	2.51185	0.0989798	AT4G37320	CYP81D5	Cytochrome P450, family 81, subfamily D, polypeptide 5 [Source:UniProtKB/TrEMBL;Acc:O23156]	Sobic.001G082400
40	SORBI_3001G082600	AT3G19500	59.633	34	132	332	2.2e-36	3.35855	-2.32501	0.0907352	AT3G19500	BHLH113	Transcription factor bHLH113 [Source:UniProtKB/Swiss-Prot;Acc:Q9LT67]	Sobic.001G082600
41	SORBI_3001G082800	AT4G29910	44.28	99	401	1030	5.95e-135	3.66513	-1.86311	0.0580285	AT4G29910	ORC5	origin recognition complex protein 5 [Source:TAIR;Acc:AT4G29910]	Sobic.001G082800
42	SORBI_3001G082900	AT3G29180	51.458	87	451	1161	1.23e-154	1.26471	0.0906853	0.0659433	AT3G29180	NA	AT3G29180 protein [Source:UniProtKB/TrEMBL;Acc:Q9LI95]	Sobic.001G082900
43	SORBI_3001G083800	AT5G15410	68.534	97	639	1649	0	-0.656039	3.94049	0.0692961	AT5G15410	CNGC2	Cyclic nucleotide-gated ion channel 2 [Source:UniProtKB/Swiss-Prot;Acc:O65718]	Sobic.001G083800
44	SORBI_3001G084600	AT3G02100	42.735	99	385	988	3.77e-130	-1.4354	3.53487	0.0279936	AT3G02100	UGT83A1	UDP-glycosyltransferase 83A1 [Source:UniProtKB/Swiss-Prot;Acc:Q9SGA8]	Sobic.001G084600
45	SORBI_3001G086000	AT5G60920	68.193	96	608	1567	0	1.37857	-0.224759	0.0972029	AT5G60920	COB	Protein COBRA [Source:UniProtKB/Swiss-Prot;Acc:Q94KT8]	Sobic.001G086000
46	SORBI_3001G090700	AT1G05385	68.8	62	177	448	5.74e-57	-0.880816	3.52833	0.0835006	AT1G05385	PSB27-2	Psb27-H1 [Source:UniProtKB/TrEMBL;Acc:A0A178WJM6]	Sobic.001G090700
47	SORBI_3001G093900	AT3G22850	54.582	100	285	729	7.89e-98	-0.662632	6.94811	0.0780424	AT3G22850	NA	Aluminum induced protein with YGL and LRDR motifs [Source:UniProtKB/TrEMBL;Acc:Q9LIL3]	Sobic.001G093900
48	SORBI_3001G095700	AT5G43650	41.139	50	99.8	247	1.65e-24	1.1822	0.968461	0.0930434	AT5G43650	BHLH92	Transcription factor bHLH92 [Source:UniProtKB/Swiss-Prot;Acc:Q9FIX5]	Sobic.001G095700
49	SORBI_3001G099300	AT2G38110	55.215	96	549	1415	0	2.00648	0.677218	0.00583832	AT2G38110	GPAT6	Glycerol-3-phosphate 2-O-acyltransferase 6 [Source:UniProtKB/Swiss-Prot;Acc:O80437]	Sobic.001G099300
50	SORBI_3001G100200	AT1G72060	37.037	89	52.4	124	2.2e-10	1.89155	-0.821528	0.0753571	AT1G72060	NA	Putative uncharacterized protein At1g72060 [Source:UniProtKB/TrEMBL;Acc:Q9C7G9]	Sobic.001G100200
51	SORBI_3001G102400	AT4G34350	80.952	35	67.4	163	4.11e-14	-1.45342	1.77485	0.0127915	AT4G34350	ISPH	4-hydroxy-3-methylbut-2-enyl diphosphate reductase, chloroplastic [Source:UniProtKB/Swiss-Prot;Acc:Q94B35]	Sobic.001G102400
52	SORBI_3001G105800	AT1G33530	22.297	57	43.9	102	0.00023	3.73513	-1.06922	0.0570913	AT1G33530	NA	Putative F-box protein At1g33530 [Source:UniProtKB/Swiss-Prot;Acc:Q9C800]	Sobic.001G105800
53	SORBI_3001G108000	AT5G42770	57.071	94	224	572	8.1e-75	2.58813	0.0773592	0.0421932	AT5G42770	NA	Maf-like protein [Source:UniProtKB/TrEMBL;Acc:F4K330]	Sobic.001G108000
54	SORBI_3001G108600	AT1G75170	52.901	98	329	843	3.44e-113	0.599035	4.02125	0.0743364	AT1G75170	NA	Putative uncharacterized protein At1g75170 [Source:UniProtKB/TrEMBL;Acc:Q9FRK8]	Sobic.001G108600
55	SORBI_3001G114400	AT1G74260	71.288	99	2095	5428	0	-0.609299	7.78544	0.0565121	AT1G74260	PUR4	Probable phosphoribosylformylglycinamidine synthase, chloroplastic/mitochondrial [Source:UniProtKB/Swiss-Prot;Acc:Q9M8D3]	Sobic.001G114400
56	SORBI_3001G115300	AT4G17720	56.767	92	286	733	1.41e-96	0.583714	3.6047	0.0959548	AT4G17720	NA	Putative RRM-containing protein [Source:UniProtKB/TrEMBL;Acc:Q8LA96]	Sobic.001G115300
57	SORBI_3001G125700	AT1G55020	56.708	99	994	2570	0	1.93061	2.91785	0.0390553	AT1G55020	LOX1	Linoleate 9S-lipoxygenase 1 [Source:UniProtKB/Swiss-Prot;Acc:Q06327]	Sobic.001G125700
58	SORBI_3001G125800	AT3G22400	58.094	98	1025	2651	0	1.01903	4.18207	0.0484387	AT3G22400	LOX5	Linoleate 9S-lipoxygenase 5, chloroplastic [Source:UniProtKB/Swiss-Prot;Acc:Q9LUW0]	Sobic.001G125800
59	SORBI_3001G126800	AT3G27640	46.947	98	447	1151	4.44e-153	4.87982	-0.255749	0.0165133	AT3G27640	NA	Putative uncharacterized protein At3g27640 [Source:UniProtKB/TrEMBL;Acc:Q94C55]	Sobic.001G126800
60	SORBI_3001G130100	AT3G47850	28.989	99	103	258	8.58e-25	0.535512	3.93738	0.0988253	AT3G47850	NA	tRNA (Ile)-lysidine synthase [Source:UniProtKB/TrEMBL;Acc:F4JCQ8]	Sobic.001G130100
61	SORBI_3001G132000	AT4G15940	70	96	326	836	2.28e-114	0.858568	3.68474	0.0297735	AT4G15940	NA	NA	Sobic.001G132000
62	SORBI_3001G132600	AT5G15070	79.699	100	1719	4453	0	-0.520078	7.26784	0.0610176	AT5G15070	NA	NA	Sobic.001G132600
63	SORBI_3001G134600	AT4G38020	51.515	80	269	688	1.38e-88	-0.610635	3.53543	0.0855802	AT4G38020	NA	At4g38020 [Source:UniProtKB/TrEMBL;Acc:Q8GYL4]	Sobic.001G134600
64	SORBI_3001G135200	AT1G08390	47.857	93	122	305	3.89e-36	2.13128	-2.43168	0.0904397	AT1G08390	NA	Putative uncharacterized protein At1g08390 [Source:UniProtKB/TrEMBL;Acc:Q8RX36]	Sobic.001G135200
65	SORBI_3001G137500	AT3G04710	33.105	91	206	524	8.61e-62	6.60695	-3.19952	0.000848672	AT3G04710	TPR10	Ankyrin repeat family protein [Source:UniProtKB/TrEMBL;Acc:F4J4V1]	Sobic.001G137500
66	SORBI_3001G138000	AT2G29630	81.369	98	1096	2834	0	-0.65074	11.7694	0.0799678	AT2G29630	THIC	Phosphomethylpyrimidine synthase, chloroplastic [Source:UniProtKB/Swiss-Prot;Acc:O82392]	Sobic.001G138000
67	SORBI_3001G140000	AT1G58520	56.414	95	786	2031	0	1.02171	1.70474	0.083367	AT1G58520	RXW8	CSC1-like protein RXW8 [Source:UniProtKB/Swiss-Prot;Acc:F4IBD7]	Sobic.001G140000
68	SORBI_3001G140600	AT1G16630	31.111	29	70.5	171	4.34e-12	-2.68896	-3.15112	0.0751241	AT1G16630	NA	At1g16630 [Source:UniProtKB/TrEMBL;Acc:Q9FX76]	Sobic.001G140600
70	SORBI_3001G145700	AT4G11650	58.667	97	273	697	7.31e-93	2.9613	5.19188	0.0454922	AT4G11650	OSM34	OSM34 [Source:UniProtKB/TrEMBL;Acc:A0A178V0T2]	Sobic.001G145700
71	SORBI_3001G147650	AT1G12740	48.408	92	463	1191	5.16e-160	-2.32553	-2.05845	0.0823286	AT1G12740	CYP87A2	Cytochrome P450, family 87, subfamily A, polypeptide 2 [Source:UniProtKB/TrEMBL;Acc:Q9LN73]	Sobic.001G147650
72	SORBI_3001G150200	AT1G21230	41.831	93	487	1253	1.79e-162	1.73981	4.14829	0.0184202	AT1G21230	WAK5	Wall-associated receptor kinase 5 [Source:UniProtKB/Swiss-Prot;Acc:Q9LMN7]	Sobic.001G150200
73	SORBI_3001G156300	AT5G47635	39.583	64	96.3	238	7.87e-25	0.914969	3.55565	0.0861277	AT5G47635	NA	At5g47635 [Source:UniProtKB/TrEMBL;Acc:Q29PT1]	Sobic.001G156300
74	SORBI_3001G157400	AT2G34710	75.176	99	1294	3349	0	-0.616899	5.07568	0.0328101	AT2G34710	ATHB-14	Homeobox-leucine zipper protein ATHB-14 [Source:UniProtKB/Swiss-Prot;Acc:O04291]	Sobic.001G157400
75	SORBI_3001G158000	AT4G31360	64.286	45	125	315	1.55e-36	2.97444	-0.87657	0.0224986	AT4G31360	NA	Putative uncharacterized protein At4g31360 [Source:UniProtKB/TrEMBL;Acc:Q8W465]	Sobic.001G158000
76	SORBI_3001G167600	AT5G66870	72.5	40	190	482	1.97e-58	0.782506	2.27595	0.0859889	AT5G66870	LBD36	LOB domain-containing protein 36 [Source:UniProtKB/Swiss-Prot;Acc:Q9FKZ3]	Sobic.001G167600
77	SORBI_3001G169800	AT5G43080	62.698	97	328	840	1.86e-112	3.6695	1.74944	0.0272465	AT5G43080	CYCA3-1	Putative cyclin-A3-1 [Source:UniProtKB/Swiss-Prot;Acc:Q9FMH5]	Sobic.001G169800
78	SORBI_3001G171900	AT5G08030	73.504	90	538	1385	0	0.850608	6.56673	0.000124117	AT5G08030	NA	PLC-like phosphodiesterases superfamily protein [Source:TAIR;Acc:AT5G08030]	Sobic.001G171900
79	SORBI_3001G172400	AT3G30180	58.672	100	588	1516	0	-1.21884	2.12705	0.0298186	AT3G30180	CYP85A2	Cytochrome P450 85A2 [Source:UniProtKB/Swiss-Prot;Acc:Q940V4]	Sobic.001G172400
80	SORBI_3001G183700	AT4G13420	47.282	95	750	1936	0	2.63895	-2.85496	0.0891611	AT4G13420	POT5	Potassium transporter [Source:UniProtKB/TrEMBL;Acc:Q53XI1]	Sobic.001G183700
81	SORBI_3001G184900	AT3G48180	38.961	92	47.8	112	1e-08	-3.12869	-2.44552	0.0288053	AT3G48180	NA	At3g48180 [Source:UniProtKB/TrEMBL;Acc:Q9STS0]	Sobic.001G184900
82	SORBI_3001G185400	AT3G21690	74.739	95	708	1827	0	1.15493	0.978098	0.0495872	AT3G21690	DTX40	Protein DETOXIFICATION 40 [Source:UniProtKB/Swiss-Prot;Acc:Q9LVD9]	Sobic.001G185400
83	SORBI_3001G186600	AT1G04860	26.781	41	96.7	239	6.96e-20	-0.654628	5.51449	0.0736191	AT1G04860	UBP2	Ubiquitinyl hydrolase 1 [Source:UniProtKB/TrEMBL;Acc:A0A178WGQ0]	Sobic.001G186600
85	SORBI_3001G187000	AT4G05160	56.752	98	610	1574	0	1.70523	-0.866968	0.0305432	AT4G05160	4CLL7	4-coumarate--CoA ligase-like 7 [Source:UniProtKB/Swiss-Prot;Acc:Q9M0X9]	Sobic.001G187000
86	SORBI_3001G187600	AT5G05260	47.672	93	533	1373	0	4.07486	-3.06821	0.00601089	AT5G05260	CYP79A2	Phenylalanine N-monooxygenase [Source:UniProtKB/Swiss-Prot;Acc:Q9FLC8]	Sobic.001G187600
87	SORBI_3001G190600	AT2G37280	52.542	63	115	289	5.58e-30	2.72959	-2.2481	0.0728174	AT2G37280	PDR5	pleiotropic drug resistance 5 [Source:TAIR;Acc:AT2G37280]	Sobic.001G190600
88	SORBI_3001G190700	AT3G53480	53.586	99	1399	3621	0	1.97789	1.18218	0.0141259	AT3G53480	ABCG37	ABC transporter G family member 37 [Source:UniProtKB/Swiss-Prot;Acc:Q9LFH0]	Sobic.001G190700
90	SORBI_3001G192700	AT1G64650	80.736	100	777	2006	0	0.810359	3.78826	0.0585694	AT1G64650	NA	At1g64650 [Source:UniProtKB/TrEMBL;Acc:Q6NLR2]	Sobic.001G192700
91	SORBI_3001G193600	AT1G64660	68.66	88	582	1499	0	1.53068	2.56108	0.067103	AT1G64660	MGL	Methionine gamma-lyase [Source:UniProtKB/Swiss-Prot;Acc:Q9SGU9]	Sobic.001G193600
92	SORBI_3001G198700	AT5G62360	38.418	73	115	287	2e-31	-0.847909	3.28063	0.0440573	AT5G62360	NA	Plant invertase/pectin methylesterase inhibitor superfamily protein [Source:UniProtKB/TrEMBL;Acc:Q9LVA3]	Sobic.001G198700
93	SORBI_3001G200000	AT3G14470	29.579	98	364	934	1.92e-109	0.72671	3.9288	0.0707151	AT3G14470	RPPL1	Putative disease resistance RPP13-like protein 1 [Source:UniProtKB/Swiss-Prot;Acc:Q9LRR4]	Sobic.001G200000
94	SORBI_3001G201100	AT4G25570	57.005	90	228	580	3.16e-75	0.800549	3.11454	0.0969756	AT4G25570	ACYB-2	Cytochrome b561/ferric reductase transmembrane protein family [Source:UniProtKB/TrEMBL;Acc:A0A1P8B653]	Sobic.001G201100
95	SORBI_3001G203700	AT5G67470	62.009	50	554	1428	0	-1.63025	0.704517	0.0502448	AT5G67470	FH6	Formin-like protein 6 [Source:UniProtKB/Swiss-Prot;Acc:Q9FJX6]	Sobic.001G203700
96	SORBI_3001G205100	AT2G47960	62.084	97	555	1430	0	0.532921	4.41523	0.0944927	AT2G47960	NA	At2g47960/T9J23.10 [Source:UniProtKB/TrEMBL;Acc:O82263]	Sobic.001G205100
97	SORBI_3001G212000	AT5G23370	54.717	74	192	487	1.23e-61	1.55442	-1.23683	0.0449738	AT5G23370	NA	Putative GEM-like protein 8 [Source:UniProtKB/Swiss-Prot;Acc:Q9FMW4]	Sobic.001G212000
98	SORBI_3001G218400	AT4G09770	25.279	86	86.3	212	2.96e-19	2.62029	0.720348	0.0107843	AT4G09770	NA	TRAF-like family protein [Source:TAIR;Acc:AT4G09770]	Sobic.001G218400
99	SORBI_3001G218500	AT3G22080	26.582	67	85.1	209	1.84e-18	2.10754	0.929945	0.0300009	AT3G22080	NA	Ubiquitin carboxyl-terminal hydrolase-like protein [Source:UniProtKB/TrEMBL;Acc:F4IYY5]	Sobic.001G218500
100	SORBI_3001G230050	ATCG01090	83.824	83	128	321	2.46e-39	2.67749	1.65398	0.00595013	NA	NA	NA	Sobic.001G230050
101	SORBI_3001G235800	AT5G19890	59.119	97	369	948	3.46e-128	1.99946	2.22407	0.0573484	AT5G19890	PER59	Peroxidase 59 [Source:UniProtKB/Swiss-Prot;Acc:Q39034]	Sobic.001G235800
102	SORBI_3001G238900	AT4G35930	45.973	92	215	548	8.64e-69	2.85799	1.89524	0.00512671	AT4G35930	NA	FBS4 [Source:UniProtKB/TrEMBL;Acc:A0A178V1Y0]	Sobic.001G238900
103	SORBI_3001G248500	AT3G54660	66.151	90	691	1784	0	1.21083	0.528116	0.0579658	AT3G54660	EMB2360	At3g54660 [Source:UniProtKB/TrEMBL;Acc:Q5FV38]	Sobic.001G248500
104	SORBI_3001G248600	AT4G02780	47.947	86	698	1802	0	0.657042	5.1076	0.0494508	AT4G02780	GA1	Ent-copalyl diphosphate synthase, chloroplastic [Source:UniProtKB/Swiss-Prot;Acc:Q38802]	Sobic.001G248600
105	SORBI_3001G251750	ATMG00510	94.444	79	114	286	2.77e-32	7.4005	-2.58119	5.93296e-05	NA	NA	NA	Sobic.001G251750
106	SORBI_3001G260800	AT1G72330	76.987	99	790	2041	0	-1.69024	5.45432	5.08842e-06	AT1G72330	ALAAT2	alanine aminotransferase 2 [Source:TAIR;Acc:AT1G72330]	Sobic.001G260800
107	SORBI_3001G261408	AT4G08290	47.123	98	339	870	3.4e-115	-1.2267	2.23076	0.0300005	AT4G08290	NA	WAT1-related protein At4g08290 [Source:UniProtKB/Swiss-Prot;Acc:Q9SUF1]	Sobic.001G261408
108	SORBI_3001G265900	AT2G21140	32.11	43	68.2	165	3.06e-12	2.07917	-2.16595	0.045278	AT2G21140	PRP2	Proline-rich protein 2 [Source:UniProtKB/Swiss-Prot;Acc:Q9SKP9]	Sobic.001G265900
109	SORBI_3001G266000	ATCG00670	59.524	39	62.8	151	4.07e-13	2.69927	-1.38865	0.0329496	NA	NA	NA	Sobic.001G266000
110	SORBI_3001G267600	AT4G36010	63.454	63	319	818	4.77e-108	3.36576	-1.21927	0.0809064	AT4G36010	NA	Pathogenesis-related thaumatin superfamily protein [Source:UniProtKB/TrEMBL;Acc:O65638]	Sobic.001G267600
111	SORBI_3001G268850	AT5G66150	72.059	48	110	274	1.25e-28	-1.6253	2.13784	0.0185857	AT5G66150	NA	Probable alpha-mannosidase At5g66150 [Source:UniProtKB/Swiss-Prot;Acc:Q9FKW9]	Sobic.001G268850
112	SORBI_3001G273800	AT4G25570	39.336	92	167	423	1.42e-51	1.1087	0.742742	0.0815204	AT4G25570	ACYB-2	Cytochrome b561/ferric reductase transmembrane protein family [Source:UniProtKB/TrEMBL;Acc:A0A1P8B653]	Sobic.001G273800
113	SORBI_3001G281300	AT4G19120	67.594	99	885	2288	0	0.589847	5.44292	0.030544	AT4G19120	ERD3	Probable methyltransferase PMT21 [Source:UniProtKB/Swiss-Prot;Acc:Q94II3]	Sobic.001G281300
114	SORBI_3001G282900	AT4G15130	79.752	82	422	1086	4.74e-150	0.529085	5.60454	0.0308913	AT4G15130	ATCCT2	phosphorylcholine cytidylyltransferase2 [Source:TAIR;Acc:AT4G15130]	Sobic.001G282900
115	SORBI_3001G283700	AT1G32200	66.761	79	531	1369	0	-0.509936	8.47841	0.06261	AT1G32200	ATS1	Glycerol-3-phosphate acyltransferase, chloroplastic [Source:UniProtKB/Swiss-Prot;Acc:Q43307]	Sobic.001G283700
116	SORBI_3001G284400	AT5G46910	52.374	84	706	1822	0	0.562792	3.99113	0.0865405	AT5G46910	NA	Transcription factor jumonji (Jmj) family protein / zinc finger (C5HC2 type) family protein [Source:UniProtKB/TrEMBL;Acc:F4KIX0]	Sobic.001G284400
117	SORBI_3001G285200	AT1G65010	36.164	91	319	817	3.92e-92	0.618088	4.75878	0.0617207	AT1G65010	NA	Putative WEB family protein At1g65010, chloroplastic [Source:UniProtKB/Swiss-Prot;Acc:F4I8B9]	Sobic.001G285200
120	SORBI_3001G292200	AT3G60190	77.918	100	1043	2698	0	-0.568859	6.0043	0.0215302	AT3G60190	DRP1E	Dynamin-related protein 1E [Source:UniProtKB/Swiss-Prot;Acc:Q9FNX5]	Sobic.001G292200
121	SORBI_3001G293700	AT4G17140	51.749	99	2895	7505	0	-0.558698	6.84725	0.0488356	AT4G17140	NA	Pleckstrin homology (PH) domain-containing protein [Source:UniProtKB/TrEMBL;Acc:F4JNE2]	Sobic.001G293700
122	SORBI_3001G293800	AT4G17090	62.321	100	730	1884	0	-0.635819	6.85283	0.0573475	AT4G17090	BAM3	Beta-amylase 3, chloroplastic [Source:UniProtKB/Swiss-Prot;Acc:O23553]	Sobic.001G293800
123	SORBI_3001G294300	AT5G47100	79.343	100	360	923	5.05e-128	0.52124	4.97163	0.0927677	AT5G47100	CBL9	Calcineurin B-like protein 9 [Source:UniProtKB/Swiss-Prot;Acc:Q9LTB8]	Sobic.001G294300
124	SORBI_3001G294800	AT5G19910	51.145	88	112	280	9.32e-32	1.46802	-1.39888	0.0786198	AT5G19910	MED31	SOH1 family protein [Source:TAIR;Acc:AT5G19910]	Sobic.001G294800
125	SORBI_3001G295400	AT4G16970	52.381	59	525	1353	4.03e-174	2.68151	2.71794	0.0263419	AT4G16970	NA	Kinase like protein [Source:UniProtKB/TrEMBL;Acc:Q0WPK0]	Sobic.001G295400
126	SORBI_3001G299100	AT1G17020	46.061	91	314	804	2e-105	1.87302	-0.353487	0.0609607	AT1G17020	SRG1	Protein SRG1 [Source:UniProtKB/Swiss-Prot;Acc:Q39224]	Sobic.001G299100
127	SORBI_3001G299900	ATCG00280	62.368	98	506	1302	6.51e-179	1.77656	4.11468	0.0042802	NA	NA	NA	Sobic.001G299900
128	SORBI_3001G301900	AT3G60580	28.462	98	119	299	7.31e-31	-5.88706	-3.22804	0.00806913	AT3G60580	ZAT9	Zinc finger protein ZAT9 [Source:UniProtKB/Swiss-Prot;Acc:Q9M202]	Sobic.001G301900
129	SORBI_3001G304400	AT5G47570	72	99	171	432	3.84e-56	0.578463	4.75132	0.0424936	AT5G47570	NA	NADH dehydrogenase [ubiquinone] 1 beta subcomplex subunit 8, mitochondrial [Source:UniProtKB/Swiss-Prot;Acc:Q9FGK0]	Sobic.001G304400
130	SORBI_3001G305800	AT3G61390	30.704	80	196	499	1.82e-56	1.18854	3.50614	0.0342555	AT3G61390	PUB36	U-box domain-containing protein 36 [Source:UniProtKB/Swiss-Prot;Acc:Q8GZ84]	Sobic.001G305800
131	SORBI_3001G307200	AT5G07710	41.253	96	318	815	6.51e-105	0.556868	4.47253	0.0836781	AT5G07710	NEN1	Protein NEN1 [Source:UniProtKB/Swiss-Prot;Acc:Q9FLR0]	Sobic.001G307200
132	SORBI_3001G314300	AT5G24530	63.018	99	454	1168	2.8e-161	2.19172	3.41265	0.0569759	AT5G24530	DMR6	Protein DOWNY MILDEW RESISTANCE 6 [Source:UniProtKB/Swiss-Prot;Acc:Q9FLV0]	Sobic.001G314300
133	SORBI_3001G323400	AT3G56870	33.603	27	116	290	2.01e-26	1.73429	1.99077	0.0263026	AT3G56870	NA	Putative uncharacterized protein [Source:UniProtKB/TrEMBL;Acc:Q5XVA1]	Sobic.001G323400
134	SORBI_3001G327700	AT1G19360	68.646	95	593	1528	0	0.859125	2.33417	0.0766348	AT1G19360	RRA3	Arabinosyltransferase RRA3 [Source:UniProtKB/Swiss-Prot;Acc:Q9LN62]	Sobic.001G327700
135	SORBI_3001G329100	AT3G43740	66.986	96	286	732	8.5e-99	0.64651	8.11085	0.0113298	AT3G43740	NA	NA	Sobic.001G329100
136	SORBI_3001G332300	AT3G29170	79.167	56	84	206	2.16e-22	0.507951	4.51038	0.0925971	AT3G29170	NA	At3g29170 [Source:UniProtKB/TrEMBL;Acc:Q9LVP2]	Sobic.001G332300
137	SORBI_3001G334900	AT1G18650	43.925	54	99.4	246	4.8e-26	1.21185	3.36563	0.0256997	AT1G18650	PDCB3	PLASMODESMATA CALLOSE-BINDING PROTEIN 3 [Source:UniProtKB/Swiss-Prot;Acc:Q9FZ86]	Sobic.001G334900
138	SORBI_3001G339100	AT5G13110	83.07	99	793	2047	0	-0.520802	7.86023	0.0754179	AT5G13110	G6PD2	Glucose-6-phosphate 1-dehydrogenase 2, chloroplastic [Source:UniProtKB/Swiss-Prot;Acc:Q9FY99]	Sobic.001G339100
139	SORBI_3001G343500	AT1G47290	51.22	94	377	968	1.67e-129	2.38252	-1.72374	0.0425008	AT1G47290	3BETAHSD/D1	3beta-hydroxysteroid-dehydrogenase/decarboxylase isoform 1 [Source:UniProtKB/Swiss-Prot;Acc:Q9FX01]	Sobic.001G343500
140	SORBI_3001G348900	AT2G27920	54.701	99	521	1343	0	0.855841	1.84163	0.0875918	AT2G27920	SCPL51	Serine carboxypeptidase-like 51 [Source:UniProtKB/Swiss-Prot;Acc:Q67Y83]	Sobic.001G348900
141	SORBI_3001G350300	AT4G20970	33.158	81	76.6	187	4.29e-17	4.09905	-0.384746	0.00247665	AT4G20970	BHLH162	Transcription factor bHLH162 [Source:UniProtKB/Swiss-Prot;Acc:F4JIJ7]	Sobic.001G350300
142	SORBI_3001G351000	AT1G22410	86.976	82	845	2184	0	1.45048	4.58938	2.55162e-05	AT1G22410	NA	Phospho-2-dehydro-3-deoxyheptonate aldolase [Source:UniProtKB/TrEMBL;Acc:Q9SK84]	Sobic.001G351000
143	SORBI_3001G351400	AT1G02170	48.525	83	286	731	2.16e-94	-0.713879	6.31297	0.0270481	AT1G02170	AMC1	MCP1b [Source:UniProtKB/TrEMBL;Acc:A0A178W8H4]	Sobic.001G351400
144	SORBI_3001G352800	AT1G16470	91.064	100	438	1126	2.9e-158	0.535882	4.77546	0.0868489	AT1G16470	PAB1	Proteasome subunit alpha type [Source:UniProtKB/TrEMBL;Acc:A0A178WA13]	Sobic.001G352800
145	SORBI_3001G353300	AT5G65140	53.779	92	358	919	5.89e-123	1.39237	1.99241	0.00798214	AT5G65140	TPPJ	Probable trehalose-phosphate phosphatase J [Source:UniProtKB/Swiss-Prot;Acc:Q5HZ05]	Sobic.001G353300
146	SORBI_3001G354400	AT4G35160	32.162	96	162	410	3.28e-46	4.34207	2.74263	0.0202175	AT4G35160	NA	O-methyltransferase family protein [Source:UniProtKB/TrEMBL;Acc:Q9T003]	Sobic.001G354400
147	SORBI_3001G361100	AT1G46264	60.648	61	249	637	4.3e-81	1.49137	-1.16906	0.0905487	AT1G46264	HSFB4	Heat stress transcription factor B-4 [Source:UniProtKB/Swiss-Prot;Acc:Q9C635]	Sobic.001G361100
148	SORBI_3001G369500	AT3G26320	36.056	93	327	839	2.54e-106	-2.26083	1.33436	0.0234971	AT3G26320	CYP71B36	Cytochrome P450 71B36 [Source:UniProtKB/Swiss-Prot;Acc:Q9LIP4]	Sobic.001G369500
149	SORBI_3001G377700	AT5G49110	38.815	93	781	2018	0	2.87064	0.631522	0.00715574	AT5G49110	NA	unknown protein; INVOLVED IN: biological_process unknown; LOCATED IN: cellular_component unknown; EXPRESSED IN: cultured cell; Has 30201 Blast hits to 17322 proteins in 780 species: Archae - 12; Bacteria - 1396; Metazoa - 17338; Fungi - 3422; Plants /.../7; Viruses - 0; Other Eukaryotes - 2996 (source: NCBI BLink). [Source:TAIR;Acc:AT5G49110]	Sobic.001G377700
150	SORBI_3001G383000	AT1G14320	82.949	67	378	971	2.2e-133	-5.53992	-3.44714	0.0237281	AT1G14320	RPL10A	60S ribosomal protein L10-1 [Source:UniProtKB/Swiss-Prot;Acc:Q93VT9]	Sobic.001G383000
151	SORBI_3001G387300	AT3G45400	58.389	94	548	1413	0	0.829949	2.26278	0.0653143	AT3G45400	NA	Exostosin family protein [Source:UniProtKB/TrEMBL;Acc:Q9M3D9]	Sobic.001G387300
152	SORBI_3001G388400	AT5G22340	34.197	92	107	267	6.1e-28	-0.617943	6.14709	0.066142	AT5G22340	NA	unknown protein; FUNCTIONS IN: molecular_function unknown; INVOLVED IN: biological_process unknown; LOCATED IN: chloroplast; EXPRESSED IN: 22 plant structures; EXPRESSED DURING: 13 growth stages; Has 58 Blast hits to 58 proteins in 20 species: Archa /.../ Bacteria - 0; Metazoa - 0; Fungi - 0; Plants - 57; Viruses - 0; Other Eukaryotes - 1 (source: NCBI BLink). [Source:TAIR;Acc:AT5G22340]	Sobic.001G388400
153	SORBI_3001G388800	AT1G48175	69.54	95	257	656	2.21e-88	0.682988	2.7138	0.0984668	AT1G48175	emb2191	At1g48175 [Source:UniProtKB/TrEMBL;Acc:Q6IDB6]	Sobic.001G388800
154	SORBI_3001G393300	AT1G56500	68.262	89	1431	3704	0	-0.595633	8.90653	0.0859778	AT1G56500	SOQ1	Protein SUPPRESSOR OF QUENCHING 1, chloroplastic [Source:UniProtKB/Swiss-Prot;Acc:Q8VZ10]	Sobic.001G393300
155	SORBI_3001G400900	AT2G40330	26.619	83	46.6	109	1.83e-06	3.6465	1.50645	0.037284	AT2G40330	PYL6	Abscisic acid receptor PYL6 [Source:UniProtKB/Swiss-Prot;Acc:Q8S8E3]	Sobic.001G400900
156	SORBI_3001G401100	AT2G40330	26.923	80	45.8	107	3.04e-06	4.25956	-0.266567	0.00357098	AT2G40330	PYL6	Abscisic acid receptor PYL6 [Source:UniProtKB/Swiss-Prot;Acc:Q8S8E3]	Sobic.001G401100
157	SORBI_3001G401200	AT2G40330	25.899	83	44.7	104	6.58e-06	2.85494	2.02539	0.00729262	AT2G40330	PYL6	Abscisic acid receptor PYL6 [Source:UniProtKB/Swiss-Prot;Acc:Q8S8E3]	Sobic.001G401200
158	SORBI_3001G408800	AT5G02970	53.465	95	558	1438	0	0.590206	4.98513	0.0797291	AT5G02970	NA	AT5g02970/F9G14_280 [Source:UniProtKB/TrEMBL;Acc:Q9LYY8]	Sobic.001G408800
159	SORBI_3001G409900	AT3G11320	84.918	94	535	1377	0	0.599352	5.73432	0.012508	AT3G11320	NA	Probable sugar phosphate/phosphate translocator At3g11320 [Source:UniProtKB/Swiss-Prot;Acc:Q5XF09]	Sobic.001G409900
160	SORBI_3001G414100	AT5G13560	44.105	99	521	1343	6.84e-178	0.902573	3.49252	0.0782858	AT5G13560	NA	At5g13560 [Source:UniProtKB/TrEMBL;Acc:Q8GY46]	Sobic.001G414100
161	SORBI_3001G415000	AT1G67060	78.788	99	370	951	1.18e-131	0.728685	4.09922	0.0748216	AT1G67060	NA	AT1G67060 protein [Source:UniProtKB/TrEMBL;Acc:A0JQ16]	Sobic.001G415000
162	SORBI_3001G416800	AT5G02560	83.824	86	226	577	3.67e-77	3.55211	4.11423	0.0174161	AT5G02560	HTA12	Histone H2A [Source:UniProtKB/TrEMBL;Acc:F4KCF4]	Sobic.001G416800
163	SORBI_3001G416900	AT5G02560	80.625	100	231	590	3.95e-79	2.95221	1.95793	0.0508567	AT5G02560	HTA12	Histone H2A [Source:UniProtKB/TrEMBL;Acc:F4KCF4]	Sobic.001G416900
164	SORBI_3001G418000	AT1G78570	84.604	99	1193	3086	0	0.667054	3.5432	0.0931681	AT1G78570	RHM1	Trifunctional UDP-glucose 4,6-dehydratase/UDP-4-keto-6-deoxy-D-glucose 3,5-epimerase/UDP-4-keto-L-rhamnose-reductase RHM1 [Source:UniProtKB/Swiss-Prot;Acc:Q9SYM5]	Sobic.001G418000
165	SORBI_3001G419500	AT5G02500	67.207	98	729	1883	0	3.06782	-3.31732	0.0234973	AT5G02500	MED37E	Probable mediator of RNA polymerase II transcription subunit 37e [Source:UniProtKB/Swiss-Prot;Acc:P22953]	Sobic.001G419500
166	SORBI_3001G422100	AT5G02230	66.192	100	374	959	2.37e-131	0.873009	4.20448	0.0235874	AT5G02230	NA	Haloacid dehalogenase-like hydrolase (HAD) superfamily protein [Source:TAIR;Acc:AT5G02230]	Sobic.001G422100
167	SORBI_3001G425300	AT5G05840	56.629	97	478	1229	2.46e-167	1.26085	0.470919	0.0539232	AT5G05840	NA	Emb [Source:UniProtKB/TrEMBL;Acc:Q9FFJ4]	Sobic.001G425300
168	SORBI_3001G427400	AT1G04730	50	97	855	2208	0	1.99606	2.40545	0.0339718	AT1G04730	CTF18	P-loop containing nucleoside triphosphate hydrolases superfamily protein [Source:UniProtKB/TrEMBL;Acc:F4I5S3]	Sobic.001G427400
169	SORBI_3001G429000	AT2G01080	58.286	73	204	519	5.28e-66	1.48343	-0.126295	0.0550487	AT2G01080	NA	Expressed protein [Source:UniProtKB/TrEMBL;Acc:Q9SJV8]	Sobic.001G429000
170	SORBI_3001G432500	AT4G11000	34.524	39	45.8	107	8.98e-06	0.805775	3.18628	0.078557	AT4G11000	NA	Ankyrin repeat family protein [Source:TAIR;Acc:AT4G11000]	Sobic.001G432500
171	SORBI_3001G433200	AT2G28470	69.258	96	1199	3102	0	-0.559737	6.8884	0.0703194	AT2G28470	BGAL8	Beta-galactosidase 8 [Source:UniProtKB/Swiss-Prot;Acc:Q9SCV4]	Sobic.001G433200
172	SORBI_3001G438700	AT2G17880	44.203	81	100	248	3.02e-27	3.40962	-0.678019	0.050093	AT2G17880	NA	At2g17880 [Source:UniProtKB/TrEMBL;Acc:O48828]	Sobic.001G438700
173	SORBI_3001G441800	AT1G14710	38.676	81	358	919	2.69e-115	0.968408	3.73197	0.0253048	AT1G14710	NA	Hydroxyproline-rich glycoprotein family protein [Source:UniProtKB/TrEMBL;Acc:F4HWB0]	Sobic.001G441800
174	SORBI_3001G446100	AT1G19400	44.138	93	221	563	1.68e-70	-2.21519	-2.08777	0.0689532	AT1G19400	NA	Erythronate-4-phosphate dehydrogenase family protein [Source:UniProtKB/TrEMBL;Acc:Q8VYC6]	Sobic.001G446100
175	SORBI_3001G446200	AT3G50860	62.651	100	238	606	3.3e-81	0.997129	2.69785	0.0158411	AT3G50860	NA	AP-3 complex subunit sigma [Source:UniProtKB/Swiss-Prot;Acc:Q8VZ37]	Sobic.001G446200
176	SORBI_3001G452700	AT2G19130	46.517	99	711	1836	0	-1.09306	5.05686	0.062851	AT2G19130	NA	G-type lectin S-receptor-like serine/threonine-protein kinase At2g19130 [Source:UniProtKB/Swiss-Prot;Acc:O64477]	Sobic.001G452700
177	SORBI_3001G454401	AT1G55540	40.938	96	221	564	1.21e-64	-0.959382	2.18441	0.0644377	AT1G55540	NUP214	Nuclear pore complex protein NUP214 [Source:UniProtKB/Swiss-Prot;Acc:F4I1T7]	Sobic.001G454401
178	SORBI_3001G456500	AT5G08020	63.269	99	821	2121	0	3.05681	3.6697	0.0333684	AT5G08020	RPA1B	Replication protein A 70 kDa DNA-binding subunit B [Source:UniProtKB/Swiss-Prot;Acc:Q9SD82]	Sobic.001G456500
179	SORBI_3001G458400	AT1G26560	73.486	93	775	2002	0	-2.26821	-2.11883	0.0621269	AT1G26560	BGLU40	Beta-glucosidase 40 [Source:UniProtKB/Swiss-Prot;Acc:Q9FZE0]	Sobic.001G458400
180	SORBI_3001G461000	AT2G03440	55.696	24	70.1	170	8.98e-14	0.599106	4.36214	0.0928367	AT2G03440	NRP1	Nodulin-related protein 1 [Source:UniProtKB/Swiss-Prot;Acc:Q9ZQ80]	Sobic.001G461000
181	SORBI_3001G463900	AT2G23060	50.365	96	403	1035	5.87e-139	-2.01743	-1.97387	0.0626069	AT2G23060	NA	Probable N-acetyltransferase HLS1-like [Source:UniProtKB/Swiss-Prot;Acc:O64815]	Sobic.001G463900
182	SORBI_3001G464900	AT4G37640	79.175	99	1639	4244	0	0.771783	5.3736	0.00825136	AT4G37640	ACA2	Calcium-transporting ATPase [Source:UniProtKB/TrEMBL;Acc:A0A178V2M5]	Sobic.001G464900
183	SORBI_3001G472000	AT5G13700	44.27	86	405	1040	3.37e-137	-0.714914	8.72256	0.0415215	AT5G13700	PAO1	Polyamine oxidase 1 [Source:UniProtKB/Swiss-Prot;Acc:Q9FNA2]	Sobic.001G472000
184	SORBI_3001G473900	AT1G78080	50.455	65	184	467	1.03e-55	2.26138	-1.15394	0.0446249	AT1G78080	RAP2-4	Ethylene-responsive transcription factor RAP2-4 [Source:UniProtKB/Swiss-Prot;Acc:Q8H1E4]	Sobic.001G473900
185	SORBI_3001G475500	AT5G65270	77.477	99	348	892	5.28e-123	1.09705	2.88977	0.0802761	AT5G65270	RABA4A	RABA4a [Source:UniProtKB/TrEMBL;Acc:A0A178UKD0]	Sobic.001G475500
186	SORBI_3001G479800	AT4G33330	50.759	97	632	1629	0	0.798843	4.78188	0.0143568	AT4G33330	PGSIP3	plant glycogenin-like starch initiation protein 3 [Source:TAIR;Acc:AT4G33330]	Sobic.001G479800
187	SORBI_3001G483001	AT1G72490	33.75	45	45.4	106	5.75e-06	-2.47985	-3.23463	0.0807701	AT1G72490	NA	unknown protein; BEST Arabidopsis thaliana protein match is: unknown protein (TAIR:AT1G17400.1); Has 75 Blast hits to 75 proteins in 21 species: Archae - 0; Bacteria - 0; Metazoa - 3; Fungi - 4; Plants - 58; Viruses - 0; Other Eukaryotes - 10 (sourc /.../I BLink). [Source:TAIR;Acc:AT1G72490]	Sobic.001G483001
188	SORBI_3001G491200	AT3G13080	62.309	95	1797	4655	0	-0.816675	5.10752	0.0179822	AT3G13080	ABCC3	MRP3 [Source:UniProtKB/TrEMBL;Acc:A0A178VHA7]	Sobic.001G491200
189	SORBI_3001G492600	AT3G56710	48.649	43	58.9	141	2.06e-11	0.732638	3.00368	0.0819366	AT3G56710	SIB1	SIB1 [Source:UniProtKB/TrEMBL;Acc:A0A178VMX5]	Sobic.001G492600
190	SORBI_3001G502700	AT5G07050	36.944	93	261	666	6.76e-84	-1.58524	2.60252	0.0164812	AT5G07050	NA	WAT1-related protein At5g07050 [Source:UniProtKB/Swiss-Prot;Acc:Q9FL41]	Sobic.001G502700
191	SORBI_3001G504000	AT1G02260	62.36	99	639	1647	0	-0.568894	8.52349	0.0307491	AT1G02260	NA	At1g02260 [Source:UniProtKB/TrEMBL;Acc:O81915]	Sobic.001G504000
192	SORBI_3001G506300	AT2G20370	65.197	99	847	2188	0	1.06441	2.2823	0.0312685	AT2G20370	MUR3	Xyloglucan galactosyltransferase MUR3 [Source:UniProtKB/Swiss-Prot;Acc:Q7XJ98]	Sobic.001G506300
193	SORBI_3001G514800	AT4G35640	65.763	87	401	1030	5.76e-140	0.774236	4.00288	0.0568648	AT4G35640	SAT4	SERAT3 [Source:UniProtKB/TrEMBL;Acc:A0A178USX0]	Sobic.001G514800
194	SORBI_3001G516600	AT1G20510	63.406	99	697	1798	0	1.11258	3.43255	0.0818657	AT1G20510	4CLL5	4-coumarate--CoA ligase-like 5 [Source:UniProtKB/Swiss-Prot;Acc:Q84P21]	Sobic.001G516600
195	SORBI_3001G520900	AT2G17290	72.336	90	757	1954	0	0.663316	3.3165	0.0711857	AT2G17290	CPK6	Calcium-dependent protein kinase 6 [Source:UniProtKB/Swiss-Prot;Acc:Q38872]	Sobic.001G520900
196	SORBI_3001G521850	AT3G60900	42.582	89	250	638	3.86e-79	-3.54786	-3.10894	0.0274975	AT3G60900	FLA10	Fasciclin-like arabinogalactan protein 10 [Source:UniProtKB/Swiss-Prot;Acc:Q9LZX4]	Sobic.001G521850
197	SORBI_3001G526900	AT5G24530	62.13	99	447	1149	2.1e-158	1.77318	3.61777	0.00025462	AT5G24530	DMR6	Protein DOWNY MILDEW RESISTANCE 6 [Source:UniProtKB/Swiss-Prot;Acc:Q9FLV0]	Sobic.001G526900
198	SORBI_3001G532000	AT3G61060	59.16	89	330	846	8.5e-114	-0.652701	4.35528	0.038825	AT3G61060	AtPP2-A13	Phloem protein 2-A13 [Source:UniProtKB/TrEMBL;Acc:F4JD33]	Sobic.001G532000
199	SORBI_3001G534532	AT1G33260	45.364	79	278	710	3.07e-91	0.961391	4.24515	0.0956783	AT1G33260	NA	Probable receptor-like protein kinase At1g33260 [Source:UniProtKB/Swiss-Prot;Acc:P0DKI6]	Sobic.001G534532
200	SORBI_3001G535400	AT3G48940	56	93	175	443	3.8e-56	0.680655	3.80322	0.0772293	AT3G48940	NA	Remorin family protein [Source:UniProtKB/TrEMBL;Acc:Q9SMT2]	Sobic.001G535400
201	SORBI_3001G537700	AT3G06980	63.126	89	646	1667	0	-0.547513	7.16905	0.0894192	AT3G06980	RH50	DEAD-box ATP-dependent RNA helicase 50 [Source:UniProtKB/Swiss-Prot;Acc:Q8GUG7]	Sobic.001G537700
202	SORBI_3001G539400	AT1G80660	32.205	93	402	1034	7.53e-126	-0.679639	4.08219	0.0520162	AT1G80660	AHA9	ATPase 9, plasma membrane-type [Source:UniProtKB/Swiss-Prot;Acc:Q42556]	Sobic.001G539400
203	SORBI_3001G542400	AT1G02080	52.082	99	2347	6081	0	-0.546631	7.58606	0.0582467	AT1G02080	NA	Transcription regulator [Source:UniProtKB/TrEMBL;Acc:F4HVV6]	Sobic.001G542400
204	SORBI_3001G542500	AT2G36850	69.182	99	1995	5168	0	-0.720868	7.5136	0.0287449	AT2G36850	CALS10	Callose synthase 10 [Source:UniProtKB/Swiss-Prot;Acc:Q9SJM0]	Sobic.001G542500
205	SORBI_3010G000600	AT2G30600	54.657	100	912	2356	0	-0.545293	8.49126	0.0695391	AT2G30600	NA	BTB/POZ domain-containing protein [Source:UniProtKB/TrEMBL;Acc:F4INV5]	SORBI_3010G000600
206	SORBI_3010G004500	AT4G03460	28.496	66	159	403	9.72e-41	-1.35388	2.21923	0.0254409	AT4G03460	NA	Ankyrin repeat family protein [Source:TAIR;Acc:AT4G03460]	SORBI_3010G004500
207	SORBI_3010G005200	AT5G24000	52.86	97	414	1065	2.99e-142	-1.18566	2.88916	0.0866943	AT5G24000	NA	Keratin-associated protein (DUF819) [Source:UniProtKB/TrEMBL;Acc:Q9FLW1]	SORBI_3010G005200
208	SORBI_3010G006700	AT3G30340	40.805	97	290	743	3.25e-96	0.881915	3.33934	0.0155541	AT3G30340	NA	WAT1-related protein At3g30340 [Source:UniProtKB/Swiss-Prot;Acc:Q9LI65]	SORBI_3010G006700
209	SORBI_3010G008900	AT1G18370	63.971	99	1204	3115	0	1.22834	0.230327	0.0920487	AT1G18370	KIN7A	Kinesin-like protein KIN-7A [Source:UniProtKB/Swiss-Prot;Acc:Q8S905]	SORBI_3010G008900
210	SORBI_3010G009466	AT5G27270	47.114	90	608	1567	0	-0.524784	5.52218	0.0903779	AT5G27270	EMB976	Pentatricopeptide repeat-containing protein At5g27270 [Source:UniProtKB/Swiss-Prot;Acc:O04647]	SORBI_3010G009466
212	SORBI_3010G013100	AT4G28310	42.781	71	119	299	4.09e-33	3.38477	1.25389	0.043293	AT4G28310	NA	At4g28310 [Source:UniProtKB/TrEMBL;Acc:Q8LDV4]	SORBI_3010G013100
213	SORBI_3010G019500	AT2G45510	52.559	97	556	1432	0	2.36315	0.783174	0.00125149	AT2G45510	CYP704A2	At2g45510 [Source:UniProtKB/TrEMBL;Acc:O64631]	SORBI_3010G019500
214	SORBI_3010G023500	AT3G54780	28.231	79	123	309	3.64e-29	3.69988	-0.331336	0.0488637	AT3G54780	NA	Zinc finger (C3HC4-type RING finger) family protein [Source:UniProtKB/TrEMBL;Acc:A0A1I9LN98]	SORBI_3010G023500
215	SORBI_3010G023600	AT3G54780	27.992	79	152	384	1.12e-38	3.6666	0.302093	0.00897041	AT3G54780	NA	Zinc finger (C3HC4-type RING finger) family protein [Source:UniProtKB/TrEMBL;Acc:A0A1I9LN98]	SORBI_3010G023600
216	SORBI_3010G023800	AT2G45300	77.479	94	773	1995	0	0.892227	5.19677	0.0378097	AT2G45300	NA	3-phosphoshikimate 1-carboxyvinyltransferase, chloroplastic [Source:UniProtKB/Swiss-Prot;Acc:P05466]	SORBI_3010G023800
217	SORBI_3010G026500	AT2G27830	50	65	97.8	242	3.7e-26	2.63226	-3.31932	0.0322303	AT2G27830	NA	Expressed protein [Source:UniProtKB/TrEMBL;Acc:Q9ZUY4]	SORBI_3010G026500
218	SORBI_3010G026925	AT2G36530	86.682	99	793	2048	0	-0.735043	8.24315	0.0223186	AT2G36530	ENO2	LOS2 [Source:UniProtKB/TrEMBL;Acc:A0A178VT47]	SORBI_3010G026925
219	SORBI_3010G030800	AT3G15680	52.903	92	140	354	2.18e-43	-0.626993	4.83431	0.0757954	AT3G15680	NA	At3g15680 [Source:UniProtKB/TrEMBL;Acc:Q9LW11]	SORBI_3010G030800
220	SORBI_3010G033300	AT1G08510	65.344	87	509	1311	1.91e-180	0.788705	2.66085	0.0960568	AT1G08510	FATB	Palmitoyl-acyl carrier protein thioesterase, chloroplastic [Source:UniProtKB/Swiss-Prot;Acc:Q9SJE2]	SORBI_3010G033300
221	SORBI_3010G038200	AT2G31270	38.53	93	315	807	3.72e-100	1.76762	2.38717	0.0199964	AT2G31270	CDT1A	CDT1-like protein a, chloroplastic [Source:UniProtKB/Swiss-Prot;Acc:Q9SJW9]	SORBI_3010G038200
222	SORBI_3010G039401	AT3G59760	40	91	174	441	6.53e-52	-2.67829	-2.76375	0.0475847	AT3G59760	OASC	Cysteine synthase [Source:UniProtKB/TrEMBL;Acc:B9DFR6]	SORBI_3010G039401
223	SORBI_3010G040100	AT4G29520	65.333	86	286	733	6.02e-97	0.863811	5.97369	0.0229773	AT4G29520	NA	Nucleophosmin [Source:UniProtKB/TrEMBL;Acc:Q9SU93]	SORBI_3010G040100
224	SORBI_3010G044500	AT5G45910	41.16	98	296	758	2.73e-98	-0.90086	6.99951	0.0605602	AT5G45910	NA	GDSL esterase/lipase At5g45910 [Source:UniProtKB/Swiss-Prot;Acc:Q9FJ45]	SORBI_3010G044500
225	SORBI_3010G044700	AT5G50380	26.523	73	84.3	207	1.86e-17	2.8001	-0.607674	0.0313908	AT5G50380	ATEXO70F1	Exocyst subunit exo70 family protein F1 [Source:UniProtKB/TrEMBL;Acc:F4K8Y6]	SORBI_3010G044700
226	SORBI_3010G056200	AT5G56190	60.889	98	572	1473	0	-0.513494	7.14059	0.0267276	AT5G56190	NA	Transducin/WD40 repeat-like superfamily protein [Source:TAIR;Acc:AT5G56190]	SORBI_3010G056200
227	SORBI_3010G060300	AT5G20550	44.179	93	281	719	9.47e-93	-0.608728	5.32603	0.0843421	AT5G20550	NA	2-oxoglutarate (2OG) and Fe(II)-dependent oxygenase superfamily protein [Source:UniProtKB/TrEMBL;Acc:Q8LF12]	SORBI_3010G060300
228	SORBI_3010G063300	AT3G46920	64.334	44	557	1435	1.26e-180	-0.565934	5.1575	0.0332768	AT3G46920	NA	Kinase superfamily with octicosapeptide/Phox/Bem1p domain-containing protein [Source:UniProtKB/TrEMBL;Acc:A0A1I9LN82]	SORBI_3010G063300
229	SORBI_3010G071800	AT1G72680	70.822	84	509	1310	0	-0.772153	3.54683	0.0878487	AT1G72680	CAD1	CAD1 [Source:UniProtKB/TrEMBL;Acc:A0A178WLT3]	SORBI_3010G071800
230	SORBI_3010G072300	AT3G43190	75.5	99	1289	3336	0	-0.825959	7.76589	0.0016141	AT3G43190	SUS4	Sucrose synthase 4 [Source:UniProtKB/Swiss-Prot;Acc:Q9LXL5]	SORBI_3010G072300
231	SORBI_3010G073700	AT5G20720	70.37	97	260	665	1.92e-88	-0.567065	8.88366	0.0445356	AT5G20720	CPN20	20 kDa chaperonin, chloroplastic [Source:UniProtKB/Swiss-Prot;Acc:O65282]	SORBI_3010G073700
233	SORBI_3010G077200	AT3G13960	60.305	38	147	370	1.33e-40	-5.29381	-3.60382	0.0463943	AT3G13960	GRF5	Growth-regulating factor 5 [Source:UniProtKB/Swiss-Prot;Acc:Q8L8A6]	SORBI_3010G077200
234	SORBI_3010G086800	AT2G32300	39.333	68	114	285	6.24e-31	-2.17659	-1.49176	0.029339	AT2G32300	UCC1	uclacyanin 1 [Source:TAIR;Acc:AT2G32300]	SORBI_3010G086800
235	SORBI_3010G087100	AT2G14050	64.48	97	809	2089	0	1.28387	0.995228	0.0650336	AT2G14050	MCM9	minichromosome maintenance 9 [Source:TAIR;Acc:AT2G14050]	SORBI_3010G087100
236	SORBI_3010G089700	AT1G78080	39.34	99	197	500	6.3e-60	0.83652	2.61831	0.0619242	AT1G78080	RAP2-4	Ethylene-responsive transcription factor RAP2-4 [Source:UniProtKB/Swiss-Prot;Acc:Q8H1E4]	SORBI_3010G089700
237	SORBI_3010G092200	AT1G14290	69.615	98	390	1002	1.9e-138	1.02843	3.21801	0.0240435	AT1G14290	SBH2	SBH2 [Source:UniProtKB/TrEMBL;Acc:A0A178WPE2]	SORBI_3010G092200
238	SORBI_3010G102800	AT3G02850	66.265	96	1149	2971	0	-1.11565	5.79538	0.00154406	AT3G02850	SKOR	SKOR [Source:UniProtKB/TrEMBL;Acc:A0A178VHK5]	SORBI_3010G102800
239	SORBI_3010G103700	AT1G67630	52.351	99	653	1684	0	2.90074	1.78125	0.0073718	AT1G67630	POLA2	DNA polymerase alpha subunit B [Source:UniProtKB/TrEMBL;Acc:F4HTP2]	SORBI_3010G103700
240	SORBI_3010G104400	AT2G01660	38.816	90	192	487	4.91e-59	1.48157	0.0225723	0.0871519	AT2G01660	CRRSP12	Cysteine-rich repeat secretory protein 12 [Source:UniProtKB/Swiss-Prot;Acc:Q9ZU94]	SORBI_3010G104400
241	SORBI_3010G104900	AT1G70670	69.531	79	185	469	4.78e-60	0.902372	2.63847	0.0376328	AT1G70670	PXG4	Probable peroxygenase 4 [Source:UniProtKB/Swiss-Prot;Acc:Q9CAB7]	SORBI_3010G104900
242	SORBI_3010G105200	AT2G28290	73.156	33	1458	3775	0	-0.540978	8.96665	0.0631979	AT2G28290	SYD	P-loop containing nucleoside triphosphate hydrolases superfamily protein [Source:UniProtKB/TrEMBL;Acc:A0A1P8B2X1]	SORBI_3010G105200
245	SORBI_3010G108600	AT1G68530	53.738	93	473	1217	2.22e-164	-2.77194	-2.70088	0.0528381	AT1G68530	CUT1	3-ketoacyl-CoA synthase [Source:UniProtKB/TrEMBL;Acc:A0A178WCX7]	SORBI_3010G108600
246	SORBI_3010G109200	AT1G68570	61.429	94	595	1533	0	0.874031	2.09333	0.061641	AT1G68570	NPF3.1	Protein NRT1/ PTR FAMILY 3.1 [Source:UniProtKB/Swiss-Prot;Acc:Q9SX20]	SORBI_3010G109200
247	SORBI_3010G110800	AT2G02850	41.844	97	98.6	244	3.54e-27	2.75121	-3.25976	0.0215562	AT2G02850	ARPN	Basic blue protein [Source:UniProtKB/Swiss-Prot;Acc:Q8LG89]	SORBI_3010G110800
248	SORBI_3010G119500	AT4G11000	45.833	32	59.7	143	1.16e-10	1.1139	0.410225	0.0951327	AT4G11000	NA	Ankyrin repeat family protein [Source:TAIR;Acc:AT4G11000]	SORBI_3010G119500
249	SORBI_3010G124900	AT1G67730	42.105	88	249	636	6.62e-81	-1.20177	3.5802	0.0475727	AT1G67730	KCR1	Very-long-chain 3-oxoacyl-CoA reductase 1 [Source:UniProtKB/Swiss-Prot;Acc:Q8L9C4]	SORBI_3010G124900
250	SORBI_3010G138800	AT1G68740	60.366	96	931	2406	0	-1.94132	1.79184	0.00916408	AT1G68740	PHO1-H1	Phosphate transporter PHO1 homolog 1 [Source:UniProtKB/Swiss-Prot;Acc:Q93ZF5]	SORBI_3010G138800
251	SORBI_3010G143400	AT5G23240	40.807	72	152	383	2.02e-42	-0.84261	6.71162	0.0037663	AT5G23240	DJC76	Chaperone protein dnaJ C76, chloroplastic [Source:UniProtKB/Swiss-Prot;Acc:Q9FMX6]	SORBI_3010G143400
252	SORBI_3010G143500	AT1G10760	62.491	99	1724	4465	0	-0.809522	9.51223	0.00453609	AT1G10760	GWD1	Alpha-glucan water dikinase 1, chloroplastic [Source:UniProtKB/Swiss-Prot;Acc:Q9SAC6]	SORBI_3010G143500
253	SORBI_3010G147700	AT3G42660	51.414	97	971	2511	0	3.15793	2.29085	0.00304074	AT3G42660	NA	Transducin family protein / WD-40 repeat family protein [Source:UniProtKB/TrEMBL;Acc:F4JF14]	SORBI_3010G147700
254	SORBI_3010G151700	AT3G61670	31.754	98	294	753	1.33e-87	1.01847	1.44816	0.0559217	AT3G61670	NA	Extra-large G-like protein, putative (DUF3133) [Source:UniProtKB/TrEMBL;Acc:Q9M371]	SORBI_3010G151700
255	SORBI_3010G154600	AT2G27920	51.429	98	464	1195	9.95e-162	-1.26633	1.41286	0.0542157	AT2G27920	SCPL51	Serine carboxypeptidase-like 51 [Source:UniProtKB/Swiss-Prot;Acc:Q67Y83]	SORBI_3010G154600
256	SORBI_3010G155500	AT1G30080	60.933	84	437	1123	1.55e-152	1.66677	0.10854	0.0256735	AT1G30080	NA	Glycosyl hydrolase superfamily protein [Source:UniProtKB/TrEMBL;Acc:F4I4R0]	SORBI_3010G155500
257	SORBI_3010G158500	AT4G40070	30.178	82	90.9	224	9.42e-22	-5.36343	-3.55615	0.028284	AT4G40070	ATL32	RING-H2 finger protein ATL32 [Source:UniProtKB/Swiss-Prot;Acc:Q8W571]	SORBI_3010G158500
258	SORBI_3010G161400	AT2G15460	45.879	85	320	819	4.25e-106	2.45969	-3.1921	0.0399796	AT2G15460	NA	Pectin lyase-like superfamily protein [Source:UniProtKB/TrEMBL;Acc:Q8S8F3]	SORBI_3010G161400
259	SORBI_3010G164400	AT3G24520	52.174	66	197	501	2.15e-61	2.04952	-0.862293	0.0298878	AT3G24520	HSFC1	Heat stress transcription factor C-1 [Source:UniProtKB/Swiss-Prot;Acc:Q9LV52]	SORBI_3010G164400
260	SORBI_3010G166500	AT1G58360	60.088	92	603	1556	0	0.727502	4.26512	0.0410694	AT1G58360	AAP1	NAT2 [Source:UniProtKB/TrEMBL;Acc:A0A178WEG7]	SORBI_3010G166500
261	SORBI_3010G171900	AT5G21100	51.877	92	619	1596	0	-1.39416	0.0386065	0.0822326	AT5G21100	NA	Ascorbate oxidase-like protein [Source:UniProtKB/TrEMBL;Acc:Q8LPL3]	SORBI_3010G171900
262	SORBI_3010G172200	AT4G39950	54.428	99	617	1591	0	-1.88202	0.601081	0.0114342	AT4G39950	CYP79B2	cytochrome P450, family 79, subfamily B, polypeptide 2 [Source:TAIR;Acc:AT4G39950]	SORBI_3010G172200
263	SORBI_3010G173800	AT3G13750	64.329	98	656	1693	0	-0.711083	7.03517	0.0308695	AT3G13750	BGAL1	Beta-galactosidase 1 [Source:UniProtKB/Swiss-Prot;Acc:Q9SCW1]	SORBI_3010G173800
264	SORBI_3010G174900	AT1G34300	33.84	94	350	897	3.69e-108	1.75898	-0.170612	0.0278544	AT1G34300	NA	G-type lectin S-receptor-like serine/threonine-protein kinase At1g34300 [Source:UniProtKB/Swiss-Prot;Acc:Q9XID3]	SORBI_3010G174900
265	SORBI_3010G179800	AT1G80440	39.796	99	243	620	1.69e-77	-1.54243	2.6079	0.00360776	AT1G80440	NA	F-box/kelch-repeat protein At1g80440 [Source:UniProtKB/Swiss-Prot;Acc:Q9M8L2]	SORBI_3010G179800
266	SORBI_3010G180400	AT1G08510	60.614	91	486	1252	1.55e-171	0.565185	5.65282	0.0255336	AT1G08510	FATB	Palmitoyl-acyl carrier protein thioesterase, chloroplastic [Source:UniProtKB/Swiss-Prot;Acc:Q9SJE2]	SORBI_3010G180400
267	SORBI_3010G182100	AT5G60390	95.964	99	887	2292	0	-0.765951	6.14294	0.0422193	AT5G60390	A1	Elongation factor 1-alpha 3 [Source:UniProtKB/Swiss-Prot;Acc:Q0WL56]	SORBI_3010G182100
268	SORBI_3010G191000	AT3G52115	34.656	98	266	680	8.18e-81	1.66493	-0.838565	0.0656274	AT3G52115	GR1	Protein gamma response 1 [Source:UniProtKB/Swiss-Prot;Acc:Q9ZRT1]	SORBI_3010G191000
269	SORBI_3010G193300	AT3G02600	65.625	74	316	809	1.05e-107	1.65049	3.54098	0.00667731	AT3G02600	LPP3	Putative lipid phosphate phosphatase 3, chloroplastic [Source:UniProtKB/Swiss-Prot;Acc:Q8LFD1]	SORBI_3010G193300
270	SORBI_3010G195701	AT2G33590	60.355	89	197	501	6.25e-63	-0.624113	4.93232	0.0245458	AT2G33590	NA	CRL1 [Source:UniProtKB/TrEMBL;Acc:A0A178VRE7]	SORBI_3010G195701
271	SORBI_3010G197000	AT5G42390	71.173	92	1687	4370	0	-0.619144	10.366	0.039377	AT5G42390	SPP	Stromal processing peptidase, chloroplastic [Source:UniProtKB/Swiss-Prot;Acc:Q9FIH8]	SORBI_3010G197000
272	SORBI_3010G197700	AT2G12190	35.433	92	281	720	1.82e-88	-2.93046	0.716007	0.000110496	AT2G12190	NA	Putative cytochrome P450 [Source:UniProtKB/TrEMBL;Acc:Q9ZUQ6]	SORBI_3010G197700
273	SORBI_3010G201266	ATCG01250	90.132	82	241	616	1.96e-79	2.10064	3.05856	0.00646647	NA	NA	NA	SORBI_3010G201266
274	SORBI_3010G211500	AT2G24120	62.44	87	1134	2932	0	-0.560727	7.14083	0.0596382	AT2G24120	RPOT3	DNA-directed RNA polymerase 3, chloroplastic [Source:UniProtKB/Swiss-Prot;Acc:O24600]	SORBI_3010G211500
275	SORBI_3010G212350	AT1G78420	45.695	94	124	310	3.32e-34	2.39427	-3.44657	0.0842367	AT1G78420	NA	Putative uncharacterized protein At1g78420 [Source:UniProtKB/TrEMBL;Acc:Q93YV5]	SORBI_3010G212350
276	SORBI_3010G213800	AT5G57685	56.122	51	114	284	3.27e-32	-2.23423	-1.98833	0.066612	AT5G57685	GDU3	Protein GLUTAMINE DUMPER 3 [Source:UniProtKB/Swiss-Prot;Acc:Q9FHH5]	SORBI_3010G213800
277	SORBI_3010G214200	AT2G24540	34.804	99	242	617	1.15e-76	-0.967533	2.46848	0.0636654	AT2G24540	AFR	F-box protein AFR [Source:UniProtKB/Swiss-Prot;Acc:Q8LAW2]	SORBI_3010G214200
278	SORBI_3010G217700	AT5G57200	58.902	86	557	1436	0	1.93196	-2.31304	0.0630345	AT5G57200	NA	Putative clathrin assembly protein At5g57200 [Source:UniProtKB/Swiss-Prot;Acc:Q9LVD8]	SORBI_3010G217700
279	SORBI_3010G218500	AT5G24800	41.589	75	134	338	1.33e-37	-0.810659	4.759	0.0273995	AT5G24800	BZIP9	Basic leucine zipper 9 [Source:UniProtKB/Swiss-Prot;Acc:Q9FUD3]	SORBI_3010G218500
280	SORBI_3010G228100	AT3G54950	41.259	79	278	710	4.5e-88	-2.06624	-1.5275	0.0821695	AT3G54950	PLP7	Patatin-like protein 7 [Source:UniProtKB/Swiss-Prot;Acc:Q9SV43]	SORBI_3010G228100
281	SORBI_3010G230000	AT4G22010	70.28	98	789	2038	0	1.79614	-1.95831	0.0800987	AT4G22010	sks4	At4g22010 [Source:UniProtKB/TrEMBL;Acc:O65449]	SORBI_3010G230000
282	SORBI_3010G230800	AT4G35160	32.982	97	161	407	1.2e-45	3.09324	2.83427	0.0206137	AT4G35160	NA	O-methyltransferase family protein [Source:UniProtKB/TrEMBL;Acc:Q9T003]	SORBI_3010G230800
283	SORBI_3010G230900	AT3G48280	41.615	87	355	911	5.26e-117	3.29773	2.28516	0.0415616	AT3G48280	CYP71A25	Cytochrome P450 71A25 [Source:UniProtKB/Swiss-Prot;Acc:Q9STK8]	SORBI_3010G230900
284	SORBI_3010G231000	AT4G35160	35.34	85	178	452	1.01e-51	3.10309	3.77455	0.0236609	AT4G35160	NA	O-methyltransferase family protein [Source:UniProtKB/TrEMBL;Acc:Q9T003]	SORBI_3010G231000
285	SORBI_3010G240300	AT3G18080	58.14	92	582	1501	0	4.38099	0.647947	0.0222462	AT3G18080	BGLU44	Beta-glucosidase 44 [Source:UniProtKB/Swiss-Prot;Acc:Q9LV33]	SORBI_3010G240300
286	SORBI_3010G240400	AT4G30380	58.824	92	138	348	3.78e-43	3.86042	6.29692	0.01955	AT4G30380	NA	Barwin-related endoglucanase [Source:TAIR;Acc:AT4G30380]	SORBI_3010G240400
287	SORBI_3010G246600	AT5G57560	60.071	96	375	962	1.41e-131	-1.84463	2.98405	0.00157969	AT5G57560	XTH22	Xyloglucan endotransglucosylase/hydrolase [Source:UniProtKB/TrEMBL;Acc:A0A178UQX4]	SORBI_3010G246600
288	SORBI_3010G247600	AT4G31750	81.387	95	465	1196	6.76e-167	3.62877	-3.01585	0.00716123	AT4G31750	WIN2	WIN2 [Source:UniProtKB/TrEMBL;Acc:A0A178UT68]	SORBI_3010G247600
289	SORBI_3010G250200	AT2G28880	55.279	92	887	2292	0	0.518939	4.11541	0.0990733	AT2G28880	ADCS	Aminodeoxychorismate synthase, chloroplastic [Source:UniProtKB/Swiss-Prot;Acc:Q8LPN3]	SORBI_3010G250200
290	SORBI_3010G254500	AT1G36380	61.017	64	75.5	184	1.79e-19	2.70692	-3.22718	0.0293714	AT1G36380	NA	unknown protein; LOCATED IN: endomembrane system; EXPRESSED IN: 23 plant structures; EXPRESSED DURING: 15 growth stages; Has 14 Blast hits to 14 proteins in 6 species: Archae - 0; Bacteria - 0; Metazoa - 0; Fungi - 0; Plants - 14; Viruses - 0; Other /.../yotes - 0 (source: NCBI BLink). [Source:TAIR;Acc:AT1G36380]	SORBI_3010G254500
291	SORBI_3010G260600	AT5G23580	34.2	96	261	666	6.82e-81	3.18379	-0.69408	0.0366834	AT5G23580	CPK12	Calcium-dependent protein kinase 12 [Source:UniProtKB/Swiss-Prot;Acc:Q42396]	SORBI_3010G260600
292	SORBI_3010G262466	AT3G04120	86.792	95	390	1003	4.08e-138	-0.978196	6.20205	0.00178348	AT3G04120	GAPC1	Glyceraldehyde-3-phosphate dehydrogenase GAPC1, cytosolic [Source:UniProtKB/Swiss-Prot;Acc:P25858]	SORBI_3010G262466
293	SORBI_3010G270100	AT1G51370	23.059	80	50.1	118	3.26e-06	0.898912	1.83833	0.0962947	AT1G51370	NA	F-box/FBD/LRR-repeat protein At1g51370 [Source:UniProtKB/Swiss-Prot;Acc:Q6DBN6]	SORBI_3010G270100
294	SORBI_3010G274500	AT4G35090	84.35	100	890	2300	0	-0.519546	7.76161	0.0387617	AT4G35090	CAT2	catalase 2 [Source:TAIR;Acc:AT4G35090]	SORBI_3010G274500
295	SORBI_3010G275100	AT4G38260	50	99	277	708	1.41e-93	-1.52409	0.152057	0.0334312	AT4G38260	NA	Protein of unknown function (DUF833) [Source:TAIR;Acc:AT4G38260]	SORBI_3010G275100
296	SORBI_3010G276600	AT1G48410	73.383	90	1423	3683	0	-0.599256	5.12807	0.0284357	AT1G48410	AGO1	ICU9 [Source:UniProtKB/TrEMBL;Acc:A0A178WL72]	SORBI_3010G276600
297	SORBI_3010G279000	AT2G40060	52.609	79	201	511	1.2e-63	0.601543	5.05875	0.0211418	AT2G40060	CLC2	Clathrin light chain [Source:UniProtKB/TrEMBL;Acc:A0A178W0Q3]	SORBI_3010G279000
298	SORBI_3002G021200	AT5G66750	63.427	100	960	2481	0	1.01688	2.43034	0.080065	AT5G66750	DDM1	ATP-dependent DNA helicase DDM1 [Source:UniProtKB/Swiss-Prot;Acc:Q9XFH4]	Sobic.002G021200
299	SORBI_3002G023000	AT1G21270	39.008	98	483	1242	5.1e-161	2.19985	-0.135781	0.0382523	AT1G21270	WAK2	Wall-associated receptor kinase 2 [Source:UniProtKB/Swiss-Prot;Acc:Q9LMP1]	Sobic.002G023000
300	SORBI_3002G023300	AT2G14610	56.962	92	182	462	2.78e-59	4.14197	4.83507	0.0624452	AT2G14610	PR1	Pathogenesis-related protein 1 [Source:UniProtKB/Swiss-Prot;Acc:P33154]	Sobic.002G023300
301	SORBI_3002G025700	AT2G37710	54.932	97	717	1850	0	-1.00869	4.17365	0.0421228	AT2G37710	LECRK41	L-type lectin-domain containing receptor kinase IV.1 [Source:UniProtKB/Swiss-Prot;Acc:O80939]	Sobic.002G025700
302	SORBI_3002G030900	AT1G06690	75.9	95	557	1435	0	-0.739258	6.38392	0.0282592	AT1G06690	NA	Uncharacterized oxidoreductase At1g06690, chloroplastic [Source:UniProtKB/Swiss-Prot;Acc:Q94A68]	Sobic.002G030900
303	SORBI_3002G037700	AT4G14970	46.057	98	1194	3090	0	0.965955	2.80641	0.0610732	AT4G14970	NA	unknown protein; FUNCTIONS IN: molecular_function unknown; INVOLVED IN: biological_process unknown; LOCATED IN: chloroplast; EXPRESSED IN: 14 plant structures; EXPRESSED DURING: 6 growth stages; Has 257 Blast hits to 164 proteins in 70 species: Arch /.../; Bacteria - 4; Metazoa - 189; Fungi - 0; Plants - 38; Viruses - 0; Other Eukaryotes - 26 (source: NCBI BLink). [Source:TAIR;Acc:AT4G14970]	Sobic.002G037700
304	SORBI_3002G041400	AT5G10010	50.169	99	320	820	7.46e-108	1.66376	-0.548683	0.0789468	AT5G10010	HIT4	Protein HEAT INTOLERANT 4 [Source:UniProtKB/Swiss-Prot;Acc:A2RVJ8]	Sobic.002G041400
305	SORBI_3002G044500	ATCG00050	70.886	93	110	274	2.66e-33	1.94152	2.83393	0.0099442	NA	NA	NA	Sobic.002G044500
306	SORBI_3002G052100	AT3G22840	63.303	58	140	353	3.55e-42	-2.44348	-2.04644	0.0335197	AT3G22840	ELIP1	ELIP1 [Source:UniProtKB/TrEMBL;Acc:A0A178VCA8]	Sobic.002G052100
307	SORBI_3002G052800	AT1G80010	28.062	87	249	635	2.49e-72	-1.49057	-0.0328717	0.056713	AT1G80010	FRS8	Protein FAR1-RELATED SEQUENCE 8 [Source:UniProtKB/Swiss-Prot;Acc:Q9S793]	Sobic.002G052800
308	SORBI_3002G053200	AT2G44710	38.824	37	121	303	4.89e-29	-3.65154	1.61485	1.12657e-07	AT2G44710	NA	At2g44720/F16B22.21 [Source:UniProtKB/TrEMBL;Acc:Q8RWQ1]	Sobic.002G053200
309	SORBI_3002G056000	AT5G49160	55.593	95	1650	4274	0	0.675258	4.75287	0.08469	AT5G49160	DMT1	DNA (cytosine-5)-methyltransferase 1 [Source:UniProtKB/Swiss-Prot;Acc:P34881]	Sobic.002G056000
310	SORBI_3002G062600	AT3G46710	23.18	76	120	302	1.92e-27	-1.94945	-0.423916	0.0143131	AT3G46710	RPP13L2	Putative disease resistance RPP13-like protein 2 [Source:UniProtKB/Swiss-Prot;Acc:Q9STE5]	Sobic.002G062600
311	SORBI_3002G062800	AT3G46530	29.528	74	94.4	233	7.03e-21	-1.75369	-0.704512	0.0844394	AT3G46530	RPP13	Disease resistance protein RPP13 [Source:UniProtKB/Swiss-Prot;Acc:Q9M667]	Sobic.002G062800
312	SORBI_3002G064000	AT3G23760	43.75	73	165	418	7.33e-51	-1.14247	5.02803	0.0611176	AT3G23760	NA	Putative uncharacterized protein [Source:UniProtKB/TrEMBL;Acc:Q8L9Q7]	Sobic.002G064000
313	SORBI_3002G064700	AT4G15560	73.211	83	824	2128	0	1.79621	-2.01961	0.074304	AT4G15560	DXS	DXS1 [Source:UniProtKB/TrEMBL;Acc:A0A178V5I0]	Sobic.002G064700
314	SORBI_3002G065700	AT5G25140	38.755	95	360	925	1.81e-119	4.03244	-0.439306	0.042949	AT5G25140	CYP71B13	Cytochrome P450 71B13 [Source:UniProtKB/Swiss-Prot;Acc:P58050]	Sobic.002G065700
315	SORBI_3002G074500	AT5G04320	57.143	19	82.8	203	9.11e-17	1.59821	0.311894	0.0817685	AT5G04320	SGO2	SHUGOSHIN 2 [Source:UniProtKB/Swiss-Prot;Acc:Q0WTB8]	Sobic.002G074500
316	SORBI_3002G074700	AT3G47570	41.82	88	746	1926	0	1.60878	0.574792	0.0108683	AT3G47570	NA	Probable LRR receptor-like serine/threonine-protein kinase At3g47570 [Source:UniProtKB/Swiss-Prot;Acc:C0LGP4]	Sobic.002G074700
317	SORBI_3002G082600	AT5G01750	49.765	99	243	619	9.25e-82	-0.907043	1.90154	0.0785924	AT5G01750	NA	Protein LURP-one-related 15 [Source:UniProtKB/Swiss-Prot;Acc:Q9LZX1]	Sobic.002G082600
318	SORBI_3002G086800	AT2G16385	34.831	96	45.4	106	1.19e-07	-0.637428	4.62648	0.0439935	AT2G16385	CIF1	Protein CASPARIAN STRIP INTEGRITY FACTOR 1 [Source:UniProtKB/Swiss-Prot;Acc:Q84MD2]	Sobic.002G086800
319	SORBI_3002G089100	AT1G09310	47.826	97	136	343	1.82e-41	2.4774	0.203674	0.0178314	AT1G09310	NA	Putative uncharacterized protein [Source:UniProtKB/TrEMBL;Acc:Q9ZPZ4]	Sobic.002G089100
320	SORBI_3002G093500	AT3G02875	55.335	90	468	1203	3.43e-163	-0.501162	6.49077	0.0755095	AT3G02875	ILR1	IAA-amino acid hydrolase ILR1 [Source:UniProtKB/Swiss-Prot;Acc:P54968]	Sobic.002G093500
321	SORBI_3002G095400	AT1G80830	60.843	93	621	1602	0	-1.65492	-0.307291	0.0998819	AT1G80830	NRAMP1	Metal transporter Nramp1 [Source:UniProtKB/Swiss-Prot;Acc:Q9SAH8]	Sobic.002G095400
322	SORBI_3002G107400	AT3G43600	56.548	99	1141	2951	0	0.930969	2.72987	0.0848035	AT3G43600	AAO2	Indole-3-acetaldehyde oxidase [Source:UniProtKB/Swiss-Prot;Acc:Q7G192]	Sobic.002G107400
323	SORBI_3002G107900	AT3G53810	55.974	90	711	1834	0	2.16779	-1.6196	0.0286041	AT3G53810	LECRK42	L-type lectin-domain containing receptor kinase IV.2 [Source:UniProtKB/Swiss-Prot;Acc:Q9M345]	Sobic.002G107900
324	SORBI_3002G113400	AT5G18750	34.813	68	307	787	4.61e-89	3.2217	0.0318153	0.00429719	AT5G18750	NA	DNAJ heat shock N-terminal domain-containing protein [Source:UniProtKB/TrEMBL;Acc:Q3E9D9]	Sobic.002G113400
328	SORBI_3002G116800	AT1G18690	30.579	37	53.9	128	8.12e-08	0.575641	4.38171	0.0480694	AT1G18690	XXT4	Xyloglucan 6-xylosyltransferase 4 [Source:UniProtKB/Swiss-Prot;Acc:Q9M9U0]	Sobic.002G116800
329	SORBI_3002G120300	AT1G04610	59.25	94	521	1342	0	0.773909	3.06651	0.0716078	AT1G04610	YUC3	Probable indole-3-pyruvate monooxygenase YUCCA3 [Source:UniProtKB/Swiss-Prot;Acc:O23024]	Sobic.002G120300
330	SORBI_3002G125300	AT2G37170	81.915	98	462	1189	1.56e-165	-2.08806	0.0104031	0.0180673	AT2G37170	PIP2B	plasma membrane intrinsic protein 2 [Source:TAIR;Acc:AT2G37170]	Sobic.002G125300
331	SORBI_3002G128101	AT5G21326	50	55	47.4	111	9.98e-08	4.96723	-2.35289	0.00076512	AT5G21326	CIPK26	Non-specific serine/threonine protein kinase [Source:UniProtKB/TrEMBL;Acc:A0A178URQ5]	Sobic.002G128101
332	SORBI_3002G132600	AT5G40480	44.172	99	1639	4245	0	-0.587688	6.64174	0.0182387	AT5G40480	GB210	Nuclear pore complex protein GP210 [Source:UniProtKB/Swiss-Prot;Acc:F4KHD8]	Sobic.002G132600
333	SORBI_3002G132801	AT2G41310	56.25	73	57	136	1.39e-11	6.46007	-3.27948	0.000502332	AT2G41310	ARR8	Two-component response regulator ARR8 [Source:UniProtKB/Swiss-Prot;Acc:O80365]	Sobic.002G132801
334	SORBI_3002G141600	AT4G02570	48.571	86	218	554	4.2e-66	2.96985	-1.05889	0.00281209	AT4G02570	CUL1	AT4G02570 protein [Source:UniProtKB/TrEMBL;Acc:B9DGE3]	Sobic.002G141600
335	SORBI_3002G147600	AT1G55860	54.038	97	3618	9382	0	-0.603519	8.46093	0.0398571	AT1G55860	UPL1	E3 ubiquitin-protein ligase UPL1 [Source:UniProtKB/Swiss-Prot;Acc:Q8GY23]	Sobic.002G147600
336	SORBI_3002G150032	ATCG00190	70.423	100	106	264	1.66e-28	3.17879	-1.28667	0.0125868	NA	NA	NA	Sobic.002G150032
337	SORBI_3002G153000	AT3G20790	63.324	97	434	1117	2.15e-153	0.810602	2.79911	0.0899908	AT3G20790	NA	NAD(P)-binding Rossmann-fold superfamily protein [Source:UniProtKB/TrEMBL;Acc:Q8RWP0]	Sobic.002G153000
338	SORBI_3002G160600	AT5G48220	58.359	80	390	1002	2.15e-134	7.02153	-2.82214	0.000256693	AT5G48220	NA	AT5g48220/MIF21_11 [Source:UniProtKB/TrEMBL;Acc:Q9LUB2]	Sobic.002G160600
339	SORBI_3002G162300	AT5G52220	60.8	89	127	318	1.33e-38	2.91122	0.567103	0.0449225	AT5G52220	NA	Chromosome transmission fidelity-like protein [Source:UniProtKB/TrEMBL;Acc:F4KEU4]	Sobic.002G162300
340	SORBI_3002G162800	AT1G75390	36.364	99	110	276	2.68e-31	0.571532	6.33946	0.0605672	AT1G75390	BZIP44	bZIP transcription factor 44 [Source:UniProtKB/Swiss-Prot;Acc:C0Z2L5]	Sobic.002G162800
341	SORBI_3002G169633	AT1G16670	55.728	25	377	968	1.63e-119	-2.37164	4.08268	0.00805632	AT1G16670	CRPK1	Cold-responsive protein kinase 1 [Source:UniProtKB/Swiss-Prot;Acc:Q93YN1]	Sobic.002G169633
342	SORBI_3002G172000	AT2G29380	62.329	78	348	893	6.1e-119	1.4602	-1.44502	0.0960904	AT2G29380	HAI3	HAI3 [Source:UniProtKB/TrEMBL;Acc:A0A178VWK9]	Sobic.002G172000
343	SORBI_3002G174000	AT1G15520	63.027	99	1932	5006	0	-0.78339	4.50222	0.0307873	AT1G15520	ABCG40	ABC transporter G family member 40 [Source:UniProtKB/Swiss-Prot;Acc:Q9M9E1]	Sobic.002G174000
344	SORBI_3002G175500	AT3G12203	47.651	92	433	1113	1.73e-149	-0.709742	4.84307	0.0356304	AT3G12203	SCPL17	Serine carboxypeptidase-like 17 [Source:UniProtKB/Swiss-Prot;Acc:Q9C7D6]	Sobic.002G175500
345	SORBI_3002G181800	AT1G72970	59.375	96	701	1810	0	1.66993	-1.49373	0.0884531	AT1G72970	HTH	HTH [Source:UniProtKB/TrEMBL;Acc:A0A178WG21]	Sobic.002G181800
346	SORBI_3002G184600	AT5G10100	67.857	81	442	1138	1.42e-155	-1.03134	3.03238	0.0612875	AT5G10100	TPPI	Trehalose 6-phosphate phosphatase [Source:UniProtKB/TrEMBL;Acc:A0A178UDH6]	Sobic.002G184600
347	SORBI_3002G186200	AT1G13580	68.627	97	442	1138	1.37e-157	0.910581	1.83676	0.0864031	AT1G13580	LAG13	LOH3 [Source:UniProtKB/TrEMBL;Acc:A0A178WFM1]	Sobic.002G186200
348	SORBI_3002G193600	AT2G32990	67.134	92	697	1799	0	1.14927	1.62718	0.0544025	AT2G32990	AtGH9B8	Endoglucanase 11 [Source:UniProtKB/Swiss-Prot;Acc:O48766]	Sobic.002G193600
349	SORBI_3002G197300	AT4G02070	52.981	97	1297	3357	0	-0.501607	4.98797	0.049747	AT4G02070	MSH6	DNA mismatch repair protein MSH6 [Source:UniProtKB/Swiss-Prot;Acc:O04716]	Sobic.002G197300
350	SORBI_3002G197500	AT3G25860	66.815	96	545	1403	0	0.769232	3.45493	0.071268	AT3G25860	LTA2	Dihydrolipoyllysine-residue acetyltransferase component 4 of pyruvate dehydrogenase complex, chloroplastic [Source:UniProtKB/Swiss-Prot;Acc:Q9SQI8]	Sobic.002G197500
351	SORBI_3002G202700	AT4G31800	43.003	82	178	452	1.27e-53	1.93724	4.40852	0.0250689	AT4G31800	WRKY18	WRKY like transcription factor [Source:UniProtKB/TrEMBL;Acc:Q0WTZ3]	Sobic.002G202700
352	SORBI_3002G202800	AT1G80840	33.775	92	137	346	2.14e-38	3.13849	0.608385	0.00785965	AT1G80840	WRKY40	Probable WRKY transcription factor 40 [Source:UniProtKB/Swiss-Prot;Acc:Q9SAH7]	Sobic.002G202800
353	SORBI_3002G203900	AT5G57970	47.393	64	181	460	2.27e-54	2.0698	-1.80982	0.0594865	AT5G57970	NA	At5g57970 [Source:UniProtKB/TrEMBL;Acc:Q9FJL9]	Sobic.002G203900
354	SORBI_3002G206700	AT3G02470	53.482	89	356	914	1.83e-121	1.01142	3.14566	0.0222541	AT3G02470	SAMDC1	S-adenosylmethionine decarboxylase proenzyme 1 [Source:UniProtKB/Swiss-Prot;Acc:Q96286]	Sobic.002G206700
355	SORBI_3002G208200	AT4G31590	70.438	100	990	2559	0	0.748451	4.71562	0.0861351	AT4G31590	CSLC5	CSLC5 [Source:UniProtKB/TrEMBL;Acc:A0A178UYZ0]	Sobic.002G208200
356	SORBI_3002G209200	AT2G29100	43.164	89	677	1748	0	0.583891	5.11806	0.0847437	AT2G29100	ATGLR2.9	Glutamate receptor [Source:UniProtKB/TrEMBL;Acc:A0A178VR79]	Sobic.002G209200
357	SORBI_3002G214600	AT5G20720	63.636	96	315	808	3.44e-109	-0.567657	6.45141	0.0963244	AT5G20720	CPN20	20 kDa chaperonin, chloroplastic [Source:UniProtKB/Swiss-Prot;Acc:O65282]	Sobic.002G214600
359	SORBI_3002G215200	AT1G72480	60.474	97	635	1639	0	0.665836	3.51105	0.0691872	AT1G72480	NA	Lung seven transmembrane receptor family protein [Source:UniProtKB/TrEMBL;Acc:Q9C9E6]	Sobic.002G215200
360	SORBI_3002G224100	AT3G48850	65.826	96	492	1267	1.04e-175	2.63565	0.741673	0.0177096	AT3G48850	MPT2	Mitochondrial phosphate carrier protein 2, mitochondrial [Source:UniProtKB/Swiss-Prot;Acc:Q9M2Z8]	Sobic.002G224100
361	SORBI_3002G224500	AT5G67060	85.263	36	145	365	2.72e-42	1.23818	0.854725	0.0989556	AT5G67060	HEC1	HEC1 [Source:UniProtKB/TrEMBL;Acc:A0A178UR10]	Sobic.002G224500
362	SORBI_3002G226400	AT5G37780	39.655	76	44.7	104	9.28e-07	-0.606613	3.89319	0.0973999	AT5G37780	CAM1	Calmodulin 1 [Source:UniProtKB/TrEMBL;Acc:F4K8M2]	Sobic.002G226400
363	SORBI_3002G227700	AT1G47480	41.346	81	252	644	1.55e-81	-0.68554	5.06726	0.0475409	AT1G47480	CXE2	Probable carboxylesterase 2 [Source:UniProtKB/Swiss-Prot;Acc:Q9SX78]	Sobic.002G227700
364	SORBI_3002G232400	AT3G09800	74.242	98	205	522	6.88e-69	0.608639	4.3879	0.0670836	AT3G09800	NA	SNARE-like superfamily protein [Source:UniProtKB/TrEMBL;Acc:A0A1I9LRF9]	Sobic.002G232400
365	SORBI_3002G233300	AT1G72230	45.113	75	105	261	1.31e-28	-2.50651	-0.795087	0.028316	AT1G72230	NA	At1g72230/T9N14_17 [Source:UniProtKB/TrEMBL;Acc:Q9C7T2]	Sobic.002G233300
366	SORBI_3002G234200	AT2G22420	68.712	96	457	1175	1.79e-162	-1.4776	1.79275	0.0832593	AT2G22420	PER17	Peroxidase 17 [Source:UniProtKB/Swiss-Prot;Acc:Q9SJZ2]	Sobic.002G234200
367	SORBI_3002G244400	AT2G44310	46.617	90	130	326	1.91e-39	-2.30596	-0.327567	0.023196	AT2G44310	NA	Calcium-binding EF-hand family protein [Source:UniProtKB/TrEMBL;Acc:O64866]	Sobic.002G244400
368	SORBI_3002G244600	AT3G52590	78.195	94	210	535	1.98e-71	-3.71261	-3.0499	0.0166035	AT3G52590	RPL40B	Ubiquitin-60S ribosomal protein L40-1 [Source:UniProtKB/Swiss-Prot;Acc:B9DHA6]	Sobic.002G244600
369	SORBI_3002G246900	AT5G12930	34.694	94	189	481	3.81e-55	3.04011	-1.48232	0.0653884	AT5G12930	NA	At5g12930 [Source:UniProtKB/TrEMBL;Acc:Q9LXU6]	Sobic.002G246900
370	SORBI_3002G250300	AT2G33590	48.084	93	260	664	1.28e-85	-1.99426	-0.394192	0.0962666	AT2G33590	NA	CRL1 [Source:UniProtKB/TrEMBL;Acc:A0A178VRE7]	Sobic.002G250300
371	SORBI_3002G252900	AT4G31340	46.439	89	313	802	1.11e-103	0.805338	4.44287	0.0293216	AT4G31340	NA	AT4G31340 protein [Source:UniProtKB/TrEMBL;Acc:Q8GUN1]	Sobic.002G252900
372	SORBI_3002G260600	AT5G50915	43.396	91	174	440	9.5e-53	1.13404	2.16962	0.0679752	AT5G50915	BHLH137	Transcription factor bHLH137 [Source:UniProtKB/Swiss-Prot;Acc:Q93W88]	Sobic.002G260600
373	SORBI_3002G261200	AT5G47920	25.882	86	56.2	134	6.97e-10	2.11737	-1.55218	0.0471811	AT5G47920	NA	Emb [Source:UniProtKB/TrEMBL;Acc:Q9FII9]	Sobic.002G261200
374	SORBI_3002G261800	AT5G47870	62.759	69	198	504	7.03e-65	0.961619	4.43651	0.0269844	AT5G47870	RAD52-2	DNA repair RAD52-like protein 2, chloroplastic [Source:UniProtKB/Swiss-Prot;Acc:Q9FIJ4]	Sobic.002G261800
375	SORBI_3002G264800	AT1G21500	56.579	66	65.1	157	1.57e-14	-0.822048	6.60438	0.0274601	AT1G21500	NA	F24J8.11 protein [Source:UniProtKB/TrEMBL;Acc:Q9LPK9]	Sobic.002G264800
376	SORBI_3002G271000	AT2G45760	31.515	79	70.5	171	7.52e-15	-3.01104	-2.92077	0.0518181	AT2G45760	BAP2	BON1-associated protein 2 [Source:UniProtKB/Swiss-Prot;Acc:Q58FX0]	Sobic.002G271000
377	SORBI_3002G271200	AT1G12780	74.194	94	554	1427	0	-1.00115	4.48535	0.0377694	AT1G12780	UGE1	Bifunctional UDP-glucose 4-epimerase and UDP-xylose 4-epimerase 1 [Source:UniProtKB/Swiss-Prot;Acc:Q42605]	Sobic.002G271200
378	SORBI_3002G272700	AT3G61880	61.265	91	607	1565	0	-1.29149	3.30699	0.0527559	AT3G61880	CYP78A9	Cytochrome p450 78a9 [Source:UniProtKB/TrEMBL;Acc:F4IX02]	Sobic.002G272700
379	SORBI_3002G275300	AT4G25290	49.927	96	676	1743	0	-0.587924	5.94561	0.0691672	AT4G25290	NA	DNA photolyase [Source:UniProtKB/TrEMBL;Acc:F4JSJ6]	Sobic.002G275300
380	SORBI_3002G276000	AT5G02560	85.294	87	225	574	9.09e-77	1.84945	1.60758	0.0764172	AT5G02560	HTA12	Histone H2A [Source:UniProtKB/TrEMBL;Acc:F4KCF4]	Sobic.002G276000
381	SORBI_3002G278700	AT1G14220	36.564	90	157	398	1.46e-47	0.892322	6.72781	0.0908756	AT1G14220	NA	F7A19.32 protein [Source:UniProtKB/TrEMBL;Acc:Q9XI64]	Sobic.002G278700
382	SORBI_3002G280100	AT2G20980	43.97	94	315	807	1.45e-104	1.31772	2.30386	0.0212215	AT2G20980	MCM10	Minichromosome maintenance 10 [Source:UniProtKB/TrEMBL;Acc:Q5XVE2]	Sobic.002G280100
383	SORBI_3002G280400	AT1G54580	54.622	86	122	306	1.45e-36	0.731559	6.7097	0.00609372	AT1G54580	ACP2	Acyl carrier protein 2, chloroplastic [Source:UniProtKB/Swiss-Prot;Acc:P25701]	Sobic.002G280400
384	SORBI_3002G285300	AT1G29500	35.2	85	87	214	1.61e-22	1.77206	-0.607522	0.0559517	AT1G29500	SAUR66	Auxin-responsive protein SAUR66 [Source:UniProtKB/Swiss-Prot;Acc:Q9C7Q1]	Sobic.002G285300
385	SORBI_3002G287000	AT1G19250	37.833	99	363	933	3.83e-120	-0.578396	6.75787	0.05119	AT1G19250	FMO1	Probable flavin-containing monooxygenase 1 [Source:UniProtKB/Swiss-Prot;Acc:Q9LMA1]	Sobic.002G287000
386	SORBI_3002G288700	ATCG00550	92.5	100	72.8	177	8.82e-20	1.6706	2.10952	0.0119055	NA	NA	NA	Sobic.002G288700
387	SORBI_3002G289100	AT2G34430	93.567	99	323	827	2.71e-113	-4.08389	1.69151	0.0225272	AT2G34430	LHB1B1	Chlorophyll a-b binding protein, chloroplastic [Source:UniProtKB/TrEMBL;Acc:Q39142]	Sobic.002G289100
388	SORBI_3002G290000	AT1G20720	58.44	90	933	2411	0	2.98825	1.40632	0.00577163	AT1G20720	NA	RAD3-like DNA-binding helicase protein [Source:TAIR;Acc:AT1G20720]	Sobic.002G290000
390	SORBI_3002G293000	AT2G02080	43.785	95	357	917	8.73e-118	-1.02252	5.45685	0.0133304	AT2G02080	IDD4	Protein indeterminate-domain 4, chloroplastic [Source:UniProtKB/Swiss-Prot;Acc:Q8GYC1]	Sobic.002G293000
391	SORBI_3002G293200	AT5G27430	76.647	100	279	713	1.49e-97	0.686888	6.06502	0.0219134	AT5G27430	NA	Signal peptidase complex subunit 3B [Source:UniProtKB/Swiss-Prot;Acc:Q53YF3]	Sobic.002G293200
392	SORBI_3002G297500	AT5G52800	52.705	83	601	1549	0	1.92426	1.67636	0.032591	AT5G52800	NA	DNA primase [Source:UniProtKB/TrEMBL;Acc:F4KHM4]	Sobic.002G297500
393	SORBI_3002G297700	AT1G12450	42.908	97	249	637	4.87e-82	0.609235	4.94392	0.0232895	AT1G12450	NA	At1g12450 [Source:UniProtKB/TrEMBL;Acc:Q6NQK3]	Sobic.002G297700
394	SORBI_3002G298400	AT5G58770	45.417	75	227	579	8.81e-73	3.89836	0.516562	2.94226e-05	AT5G58770	NA	Dehydrodolichyl diphosphate synthase 2 [Source:UniProtKB/Swiss-Prot;Acc:Q56Y11]	Sobic.002G298400
395	SORBI_3002G302400	AT4G36470	36.193	99	243	619	2.89e-77	2.79231	-2.04172	0.0368693	AT4G36470	NA	At4g36470 [Source:UniProtKB/TrEMBL;Acc:O23234]	Sobic.002G302400
396	SORBI_3002G310600	AT5G13930	54.453	96	424	1090	1.96e-147	-2.64003	-2.24597	0.0736079	AT5G13930	CHS	TT4 [Source:UniProtKB/TrEMBL;Acc:A0A178UKS9]	Sobic.002G310600
397	SORBI_3002G315400	AT3G53320	36.364	23	87.8	216	9.44e-18	1.93611	0.288377	0.00495316	AT3G53320	NA	At3g53320 [Source:UniProtKB/TrEMBL;Acc:Q9LFI5]	Sobic.002G315400
398	SORBI_3002G321500	AT5G54840	55.319	88	298	764	4.6e-101	0.766075	2.77391	0.0847893	AT5G54840	SGP1	Ras-related small GTP-binding family protein [Source:UniProtKB/TrEMBL;Acc:Q9SUJ6]	Sobic.002G321500
399	SORBI_3002G324700	AT4G21210	54.25	76	439	1130	1.68e-151	0.689429	4.24599	0.0170128	AT4G21210	RP1	Pyruvate, phosphate dikinase regulatory protein 1, chloroplastic [Source:UniProtKB/Swiss-Prot;Acc:O49562]	Sobic.002G324700
400	SORBI_3002G327201	AT4G11521	27.027	40	47	110	6.22e-06	1.58345	1.62991	0.0719862	AT4G11521	CRK34	Putative cysteine-rich receptor-like protein kinase 34 [Source:UniProtKB/Swiss-Prot;Acc:Q8LPI0]	Sobic.002G327201
401	SORBI_3002G327300	AT1G61750	31	56	47.8	112	1.46e-06	1.63572	2.74114	0.0059269	AT1G61750	CRRSP1	Cysteine-rich repeat secretory protein 1 [Source:UniProtKB/Swiss-Prot;Acc:Q9SYB1]	Sobic.002G327300
402	SORBI_3002G327400	AT4G23180	32.941	46	52	123	6.48e-08	1.65005	-1.7467	0.0852215	AT4G23180	CRK10	Cysteine-rich receptor-like protein kinase 10 [Source:UniProtKB/Swiss-Prot;Acc:Q8GYA4]	Sobic.002G327400
403	SORBI_3002G327800	AT4G05200	42.296	94	486	1250	1.41e-163	1.83499	4.36225	0.0608549	AT4G05200	CRK25	cysteine-rich RLK (RECEPTOR-like protein kinase) 25 [Source:TAIR;Acc:AT4G05200]	Sobic.002G327800
404	SORBI_3002G327900	AT5G55180	46.593	95	392	1007	9.39e-132	2.85551	4.17489	0.0241552	AT5G55180	NA	O-Glycosyl hydrolases family 17 protein [Source:UniProtKB/TrEMBL;Acc:F4K3D8]	Sobic.002G327900
406	SORBI_3002G329900	AT4G27230	88.55	98	231	589	8.16e-80	1.20028	4.10342	0.0975127	AT4G27230	HTA2	Probable histone H2A.3 [Source:UniProtKB/Swiss-Prot;Acc:O81826]	Sobic.002G329900
407	SORBI_3002G333300	AT4G21380	48.421	97	808	2088	0	2.09316	1.71101	0.0636254	AT4G21380	SD18	Receptor-like serine/threonine-protein kinase SD1-8 [Source:UniProtKB/Swiss-Prot;Acc:O81905]	Sobic.002G333300
408	SORBI_3002G333700	AT2G14095	28.455	54	54.7	130	5.63e-09	0.937296	4.32318	0.0175697	AT2G14095	NA	Expressed protein [Source:UniProtKB/TrEMBL;Acc:Q8S8A5]	Sobic.002G333700
409	SORBI_3002G334500	AT5G16910	43.986	89	768	1983	0	1.64847	1.16361	0.0334855	AT5G16910	CSLD2	CSLD2 [Source:UniProtKB/TrEMBL;Acc:A0A178UAL6]	Sobic.002G334500
410	SORBI_3002G338500	AT1G11260	68.616	96	682	1759	0	1.05429	4.46802	0.0253283	AT1G11260	STP1	STP1 [Source:UniProtKB/TrEMBL;Acc:A0A178WJ63]	Sobic.002G338500
411	SORBI_3002G351400	AT4G11650	59.276	95	266	679	3.47e-90	2.73333	5.65881	0.0372472	AT4G11650	OSM34	OSM34 [Source:UniProtKB/TrEMBL;Acc:A0A178V0T2]	Sobic.002G351400
412	SORBI_3002G367700	AT2G02040	42.759	99	488	1255	4.84e-167	-0.567133	6.82477	0.035526	AT2G02040	NPF8.3	Protein NRT1/ PTR FAMILY 8.3 [Source:UniProtKB/Swiss-Prot;Acc:P46032]	Sobic.002G367700
413	SORBI_3002G369800	AT4G14540	62.766	86	209	533	1.95e-69	-0.84816	3.1399	0.0788216	AT4G14540	NFYB3	Nuclear transcription factor Y subunit B-3 [Source:UniProtKB/Swiss-Prot;Acc:O23310]	Sobic.002G369800
414	SORBI_3002G371900	AT2G37820	34.375	68	84.7	208	1.05e-18	1.01493	2.4287	0.0689432	AT2G37820	NA	At2g37820 [Source:UniProtKB/TrEMBL;Acc:Q6NM27]	Sobic.002G371900
415	SORBI_3002G374100	AT1G74950	37.553	90	114	284	1.26e-30	1.11117	7.00455	0.000756009	AT1G74950	TIFY10B	TIFY10B [Source:UniProtKB/TrEMBL;Acc:A0A178WA69]	Sobic.002G374100
416	SORBI_3002G378401	AT3G09455	94.286	95	68.6	166	3.31e-18	0.607976	4.04325	0.0817771	AT3G09455	OST4C	Dolichyl-diphosphooligosaccharide--protein glycosyltransferase subunit 4C [Source:UniProtKB/Swiss-Prot;Acc:Q9SF57]	Sobic.002G378401
417	SORBI_3002G379600	AT1G22410	86.637	83	838	2166	0	0.598412	6.48568	0.0213878	AT1G22410	NA	Phospho-2-dehydro-3-deoxyheptonate aldolase [Source:UniProtKB/TrEMBL;Acc:Q9SK84]	Sobic.002G379600
418	SORBI_3002G381400	AT5G10100	62.893	89	409	1050	1.51e-142	2.25407	-0.845127	0.0359829	AT5G10100	TPPI	Trehalose 6-phosphate phosphatase [Source:UniProtKB/TrEMBL;Acc:A0A178UDH6]	Sobic.002G381400
419	SORBI_3002G381500	AT4G39770	68.775	99	360	924	1.72e-125	2.8546	-1.71082	0.0294906	AT4G39770	TPPH	Probable trehalose-phosphate phosphatase H [Source:UniProtKB/Swiss-Prot;Acc:Q8GWG2]	Sobic.002G381500
420	SORBI_3002G385400	AT1G26840	63.066	98	363	933	3.33e-127	1.81187	1.9879	0.0496471	AT1G26840	ORC6	Origin of replication complex subunit 6 [Source:UniProtKB/Swiss-Prot;Acc:Q9ZVH3]	Sobic.002G385400
421	SORBI_3002G395900	AT2G15730	55.521	97	379	974	9.08e-132	0.97968	1.84332	0.0642741	AT2G15730	NA	At2g15730 [Source:UniProtKB/TrEMBL;Acc:Q6NM29]	Sobic.002G395900
422	SORBI_3002G396500	AT2G17930	72.205	100	5654	14668	0	-0.601343	8.18504	0.0390627	AT2G17930	NA	Phosphatidylinositol 3-and 4-kinase family protein with FAT domain-containing protein [Source:UniProtKB/TrEMBL;Acc:F4IPJ1]	Sobic.002G396500
423	SORBI_3002G400300	AT2G42720	33.333	26	48.9	115	6.39e-06	1.59216	-1.63385	0.0726613	AT2G42720	NA	F-box/LRR-repeat protein At2g42720 [Source:UniProtKB/Swiss-Prot;Acc:Q6DR13]	Sobic.002G400300
424	SORBI_3002G402700	AT5G04140	82.954	95	2710	7025	0	-0.574071	9.32933	0.0474291	AT5G04140	GLU1	glutamate synthase 1 [Source:TAIR;Acc:AT5G04140]	Sobic.002G402700
425	SORBI_3002G403700	AT3G57060	65.195	89	1543	3996	0	1.05634	1.93138	0.0912431	AT3G57060	NA	Condensin complex subunit 1 [Source:UniProtKB/TrEMBL;Acc:F4J246]	Sobic.002G403700
426	SORBI_3002G407400	AT3G26760	47.426	90	246	629	7.62e-81	-1.45897	0.996691	0.0245652	AT3G26760	NA	Alcohol dehydrogenase-like protein [Source:UniProtKB/TrEMBL;Acc:Q9LW35]	Sobic.002G407400
427	SORBI_3002G416700	AT5G05340	62.333	94	384	985	3.78e-134	2.07209	4.84036	0.00560013	AT5G05340	PER52	Peroxidase 52 [Source:UniProtKB/Swiss-Prot;Acc:Q9FLC0]	Sobic.002G416700
428	SORBI_3002G418500	AT2G46400	59.091	19	101	252	1.78e-24	4.20392	-0.025396	0.00815012	AT2G46400	WRKY46	Probable WRKY transcription factor 46 [Source:UniProtKB/Swiss-Prot;Acc:Q9SKD9]	Sobic.002G418500
429	SORBI_3002G420000	AT1G60930	30.993	66	257	657	6.07e-72	2.46685	1.22529	0.00604302	AT1G60930	RECQL4B	RECQ helicase L4B [Source:TAIR;Acc:AT1G60930]	Sobic.002G420000
430	SORBI_3002G420600	AT5G18280	63.441	98	558	1439	0	0.610162	4.13831	0.0563601	AT5G18280	APY2	Apyrase 2 [Source:UniProtKB/Swiss-Prot;Acc:Q9SPM5]	Sobic.002G420600
431	SORBI_3002G420800	AT2G39050	62.838	58	211	538	1.71e-66	2.45035	2.64469	0.0150675	AT2G39050	EULS3	Ricin B-like lectin EULS3 [Source:UniProtKB/Swiss-Prot;Acc:Q945P1]	Sobic.002G420800
433	SORBI_3002G420900	AT2G39050	62.667	91	209	532	2.15e-65	-0.836941	4.44778	0.0863117	AT2G39050	EULS3	Ricin B-like lectin EULS3 [Source:UniProtKB/Swiss-Prot;Acc:Q945P1]	Sobic.002G420900
435	SORBI_3002G421300	AT2G39050	68	77	221	564	2.71e-72	-0.787288	6.4389	0.0471922	AT2G39050	EULS3	Ricin B-like lectin EULS3 [Source:UniProtKB/Swiss-Prot;Acc:Q945P1]	Sobic.002G421300
436	SORBI_3002G421600	AT1G08570	60.331	86	285	729	5.41e-97	-0.707106	5.60863	0.0243145	AT1G08570	ACHT4	Thioredoxin-like 1-1, chloroplastic [Source:UniProtKB/Swiss-Prot;Acc:O64654]	Sobic.002G421600
437	SORBI_3002G430700	AT2G37090	33.791	88	189	479	1.63e-56	1.51513	1.55989	0.0170961	AT2G37090	IRX9	Glycosyltransferases (Fragment) [Source:UniProtKB/TrEMBL;Acc:W8QNT8]	Sobic.002G430700
438	SORBI_3002G431000	AT3G11320	81.311	96	515	1327	0	0.561607	3.62981	0.0913358	AT3G11320	NA	Probable sugar phosphate/phosphate translocator At3g11320 [Source:UniProtKB/Swiss-Prot;Acc:Q5XF09]	Sobic.002G431000
439	SORBI_3003G005700	AT1G79250	73.858	72	599	1545	0	-1.1827	1.05882	0.0718087	AT1G79250	AGC1-7	Serine/threonine-protein kinase AGC1-7 [Source:UniProtKB/Swiss-Prot;Acc:Q1PFB9]	Sobic.003G005700
440	SORBI_3003G007700	AT4G29100	51.832	47	160	406	3.36e-45	-0.665886	4.90603	0.0376563	AT4G29100	BHLH68	Transcription factor bHLH68 [Source:UniProtKB/Swiss-Prot;Acc:Q8S3D1]	Sobic.003G007700
441	SORBI_3003G007800	AT4G28940	57.864	93	423	1087	1.82e-148	1.09301	5.72802	0.0123631	AT4G28940	NA	Phosphorylase superfamily protein [Source:UniProtKB/TrEMBL;Acc:F4JM51]	Sobic.003G007800
442	SORBI_3003G009900	AT3G48280	42.27	91	379	974	2.72e-126	-3.65174	-3.09439	0.0407626	AT3G48280	CYP71A25	Cytochrome P450 71A25 [Source:UniProtKB/Swiss-Prot;Acc:Q9STK8]	Sobic.003G009900
443	SORBI_3003G010200	AT3G48280	41.973	93	402	1034	2.07e-135	-1.17853	1.5394	0.0996447	AT3G48280	CYP71A25	Cytochrome P450 71A25 [Source:UniProtKB/Swiss-Prot;Acc:Q9STK8]	Sobic.003G010200
444	SORBI_3003G010600	AT4G13250	75.962	81	674	1739	0	-0.595206	9.72865	0.0432187	AT4G13250	NYC1	Probable chlorophyll(ide) b reductase NYC1, chloroplastic [Source:UniProtKB/Swiss-Prot;Acc:Q93ZA0]	Sobic.003G010600
445	SORBI_3003G013800	AT5G52950	29.064	98	283	725	3.26e-81	1.99759	-0.259037	0.0415713	AT5G52950	NA	unknown protein; Has 30201 Blast hits to 17322 proteins in 780 species: Archae - 12; Bacteria - 1396; Metazoa - 17338; Fungi - 3422; Plants - 5037; Viruses - 0; Other Eukaryotes - 2996 (source: NCBI BLink). [Source:TAIR;Acc:AT5G52950]	Sobic.003G013800
446	SORBI_3003G024400	AT5G45820	63.063	96	583	1504	0	-1.85823	-0.560697	0.079651	AT5G45820	CIPK20	CBL-interacting serine/threonine-protein kinase 20 [Source:UniProtKB/Swiss-Prot;Acc:Q9FJ54]	Sobic.003G024400
447	SORBI_3003G031100	AT5G56960	31.119	59	110	276	2.43e-26	3.70133	-0.764897	0.0682185	AT5G56960	NA	basic helix-loop-helix (bHLH) DNA-binding family protein [Source:TAIR;Acc:AT5G56960]	Sobic.003G031100
448	SORBI_3003G035700	AT3G16500	47.679	91	181	458	2.67e-56	1.08055	2.00374	0.0852956	AT3G16500	IAA26	Auxin-responsive protein IAA26 [Source:UniProtKB/Swiss-Prot;Acc:Q8LAL2]	Sobic.003G035700
449	SORBI_3003G036300	AT1G35190	69.811	97	478	1229	7.22e-171	0.584491	4.53188	0.042931	AT1G35190	NA	2-oxoglutarate (2OG) and Fe(II)-dependent oxygenase superfamily protein [Source:UniProtKB/TrEMBL;Acc:Q9C6F0]	Sobic.003G036300
450	SORBI_3003G039700	AT5G59530	39.623	95	273	697	5.55e-89	1.70479	3.54856	0.0137422	AT5G59530	NA	1-aminocyclopropane-1-carboxylate oxidase homolog 11 [Source:UniProtKB/Swiss-Prot;Acc:Q9LTH8]	Sobic.003G039700
451	SORBI_3003G041700	AT3G24495	57.037	75	1081	2795	0	2.68717	0.881258	0.0929654	AT3G24495	MSH7	DNA mismatch repair protein MSH7 [Source:UniProtKB/Swiss-Prot;Acc:Q9SMV7]	Sobic.003G041700
452	SORBI_3003G051800	AT4G01590	37.671	69	86.3	212	7.08e-21	0.730791	2.95353	0.0816389	AT4G01590	NA	DNA-directed RNA polymerase III subunit [Source:UniProtKB/TrEMBL;Acc:Q9M123]	Sobic.003G051800
453	SORBI_3003G052500	AT4G12800	69.406	100	263	671	1.22e-89	-0.966513	10.03	0.0109254	AT4G12800	PSAL	photosystem I subunit l [Source:TAIR;Acc:AT4G12800]	Sobic.003G052500
454	SORBI_3003G055600	AT2G40550	51.741	100	586	1510	0	2.33878	3.4814	0.00748678	AT2G40550	ETG1	Mini-chromosome maintenance complex-binding protein [Source:UniProtKB/Swiss-Prot;Acc:Q501D5]	Sobic.003G055600
455	SORBI_3003G057900	AT5G45775	94.737	78	81.6	200	1.13e-21	-3.21315	-3.33048	0.0521696	AT5G45775	RPL11C	60S ribosomal protein L11-2 [Source:UniProtKB/Swiss-Prot;Acc:P42794]	Sobic.003G057900
456	SORBI_3003G058001	AT1G47890	32.143	98	397	1020	5.58e-122	-0.756536	6.15848	0.01466	AT1G47890	AtRLP7	Disease resistance protein, putative; 3954-7013 [Source:UniProtKB/TrEMBL;Acc:Q9C699]	Sobic.003G058001
457	SORBI_3003G059400	AT3G06530	39.433	99	1464	3790	0	-0.529349	7.47587	0.0491865	AT3G06530	NA	ARM repeat superfamily protein [Source:UniProtKB/TrEMBL;Acc:A0A1I9LP28]	Sobic.003G059400
458	SORBI_3003G068200	AT3G47570	43.206	96	754	1948	0	0.662463	3.45669	0.0611947	AT3G47570	NA	Probable LRR receptor-like serine/threonine-protein kinase At3g47570 [Source:UniProtKB/Swiss-Prot;Acc:C0LGP4]	Sobic.003G068200
459	SORBI_3003G068400	AT3G47090	43.028	95	226	575	1.24e-67	3.18993	-1.97213	0.00544081	AT3G47090	NA	Leucine-rich repeat protein kinase family protein [Source:UniProtKB/TrEMBL;Acc:Q9SD64]	Sobic.003G068400
460	SORBI_3003G068800	AT5G48930	36.219	96	241	616	3.81e-75	-1.19933	6.11394	0.0276281	AT5G48930	HST	Shikimate O-hydroxycinnamoyltransferase [Source:UniProtKB/Swiss-Prot;Acc:Q9FI78]	Sobic.003G068800
461	SORBI_3003G068950	AT5G48930	33.79	80	90.9	224	7.23e-21	-5.55952	-3.41708	0.0644089	AT5G48930	HST	Shikimate O-hydroxycinnamoyltransferase [Source:UniProtKB/Swiss-Prot;Acc:Q9FI78]	Sobic.003G068950
462	SORBI_3003G069000	AT5G48930	35.65	96	241	614	6.58e-75	-2.22876	1.06409	0.00789531	AT5G48930	HST	Shikimate O-hydroxycinnamoyltransferase [Source:UniProtKB/Swiss-Prot;Acc:Q9FI78]	Sobic.003G069000
463	SORBI_3003G069200	AT5G48930	33.531	84	161	407	2.93e-45	-1.02799	2.39583	0.0407836	AT5G48930	HST	Shikimate O-hydroxycinnamoyltransferase [Source:UniProtKB/Swiss-Prot;Acc:Q9FI78]	Sobic.003G069200
464	SORBI_3003G072200	AT5G02310	43.537	94	1014	2622	0	-0.544059	7.72578	0.0452377	AT5G02310	PRT6	E3 ubiquitin-protein ligase PRT6 [Source:UniProtKB/Swiss-Prot;Acc:F4KCC2]	Sobic.003G072200
466	SORBI_3003G072900	AT2G29050	61.667	86	451	1161	3.98e-158	1.15654	1.11454	0.0386244	AT2G29050	RBL1	RHOMBOID-like protein 1 [Source:UniProtKB/Swiss-Prot;Acc:Q0WQX7]	Sobic.003G072900
467	SORBI_3003G077100	AT1G32640	34.783	83	107	268	2.07e-26	1.95948	-1.27893	0.0456994	AT1G32640	MYC2	ZBF1 [Source:UniProtKB/TrEMBL;Acc:A0A178W7C3]	Sobic.003G077100
468	SORBI_3003G079700	AT1G66910	37.638	88	360	923	3.41e-115	6.98566	-2.8796	6.15823e-05	AT1G66910	LRK10L-2.5	LEAF RUST 10 DISEASE-RESISTANCE LOCUS RECEPTOR-LIKE PROTEIN KINASE-like 2.5 [Source:UniProtKB/Swiss-Prot;Acc:F4HQ20]	Sobic.003G079700
469	SORBI_3003G082300	AT1G53540	46.617	81	117	292	8.3e-34	-1.37786	3.97213	0.00841298	AT1G53540	HSP17.6C	17.6 kDa class I heat shock protein 3 [Source:UniProtKB/Swiss-Prot;Acc:P13853]	Sobic.003G082300
470	SORBI_3003G083200	AT5G57580	43.316	80	318	815	3.59e-102	1.39215	2.54337	0.0425384	AT5G57580	CBP60B	Calmodulin-binding protein 60 B [Source:UniProtKB/Swiss-Prot;Acc:Q9FKL6]	Sobic.003G083200
471	SORBI_3003G083300	AT3G02580	69.853	99	405	1041	6.4e-144	0.656131	5.29306	0.0660274	AT3G02580	STE1	Delta(7)-sterol-C5(6)-desaturase 1 [Source:UniProtKB/Swiss-Prot;Acc:Q39208]	Sobic.003G083300
472	SORBI_3003G092500	AT5G37890	28.421	66	85.1	209	4.83e-19	-1.10951	3.38422	0.0185628	AT5G37890	NA	E3 ubiquitin-protein ligase SINA-like 7 [Source:UniProtKB/Swiss-Prot;Acc:Q9FKD7]	Sobic.003G092500
473	SORBI_3003G094000	AT1G15140	43.842	93	140	352	8.9e-41	0.675041	4.19134	0.0484992	AT1G15140	NA	F9L1.8 protein [Source:UniProtKB/TrEMBL;Acc:Q9XI55]	Sobic.003G094000
474	SORBI_3003G102300	AT4G20970	32.057	96	92	227	5.24e-23	3.98622	-1.13063	0.034053	AT4G20970	BHLH162	Transcription factor bHLH162 [Source:UniProtKB/Swiss-Prot;Acc:F4JIJ7]	Sobic.003G102300
475	SORBI_3003G107600	AT1G20050	58.621	95	232	592	1.41e-77	0.754739	4.56866	0.0663809	AT1G20050	HYD1	Probable 3-beta-hydroxysteroid-Delta(8),Delta(7)-isomerase [Source:UniProtKB/Swiss-Prot;Acc:O48962]	Sobic.003G107600
476	SORBI_3003G121700	AT5G04190	29.167	85	78.6	192	1.91e-15	4.37404	-3.38676	0.00416679	AT5G04190	PKS4	Protein PHYTOCHROME KINASE SUBSTRATE 4 [Source:UniProtKB/Swiss-Prot;Acc:Q9FYE2]	Sobic.003G121700
477	SORBI_3003G124100	AT4G02860	51.366	77	166	421	2.4e-50	0.572618	3.70689	0.0815655	AT4G02860	NA	Phenazine biosynthesis PhzC/PhzF protein [Source:UniProtKB/TrEMBL;Acc:F4JHW1]	Sobic.003G124100
478	SORBI_3003G126300	AT3G56740	64.626	100	363	931	9.21e-127	0.514139	5.81516	0.032558	AT3G56740	RBL20	Rhomboid-like protein 20 [Source:UniProtKB/Swiss-Prot;Acc:Q9LET3]	Sobic.003G126300
479	SORBI_3003G128100	AT5G13500	67.403	95	501	1291	5.62e-179	0.870278	3.22124	0.0172758	AT5G13500	HPAT3	Hydroxyproline O-arabinosylatransferase 3 (Fragment) [Source:UniProtKB/TrEMBL;Acc:A0A1W6AK51]	Sobic.003G128100
480	SORBI_3003G128700	AT1G48910	45.144	94	363	933	6.29e-124	2.70107	-2.66688	0.0535119	AT1G48910	YUC10	Probable indole-3-pyruvate monooxygenase YUCCA10 [Source:UniProtKB/Swiss-Prot;Acc:Q9FVQ0]	Sobic.003G128700
481	SORBI_3003G129500	AT2G27040	67.235	97	1267	3279	0	-0.562873	6.95087	0.0286302	AT2G27040	AGO4	Protein argonaute 4 [Source:UniProtKB/Swiss-Prot;Acc:Q9ZVD5]	Sobic.003G129500
482	SORBI_3003G139600	AT1G09520	27.602	51	55.5	132	2e-08	-1.50191	-1.221	0.079505	AT1G09520	NA	At1g09520/F14J9_18 [Source:UniProtKB/TrEMBL;Acc:O80535]	Sobic.003G139600
483	SORBI_3003G146000	AT2G41380	51.515	99	282	722	8.57e-96	2.53229	-0.0557044	0.0809901	AT2G41380	NA	At2g41380 [Source:UniProtKB/TrEMBL;Acc:Q9ZVC3]	Sobic.003G146000
484	SORBI_3003G150600	AT2G46930	61.801	74	439	1129	1.52e-152	-0.681941	5.01766	0.0333581	AT2G46930	PAE3	Pectin acetylesterase 3 [Source:UniProtKB/Swiss-Prot;Acc:O80731]	Sobic.003G150600
485	SORBI_3003G150800	AT4G01800	78.749	99	1634	4230	0	-0.547232	8.89623	0.0898798	AT4G01800	AGY1	Albino or Glassy Yellow 1 [Source:UniProtKB/TrEMBL;Acc:F4JG57]	Sobic.003G150800
486	SORBI_3003G151600	AT3G17390	91.837	99	728	1880	0	0.635012	6.65296	0.0589283	AT3G17390	METK4	S-adenosylmethionine synthase [Source:UniProtKB/TrEMBL;Acc:A0A178VIP8]	Sobic.003G151600
487	SORBI_3003G159101	ATCG00480	62.286	98	207	526	1.62e-65	3.16298	3.83699	1.58848e-06	NA	NA	NA	Sobic.003G159101
488	SORBI_3003G163500	AT3G21460	59.223	100	124	310	3.1e-38	-3.40265	-0.0029993	0.00147499	AT3G21460	GRXS10	Monothiol glutaredoxin-S10 [Source:UniProtKB/Swiss-Prot;Acc:Q9LIF1]	Sobic.003G163500
489	SORBI_3003G168425	ATCG00650	71.605	68	106	265	3.82e-31	3.63537	3.08145	8.98348e-05	NA	NA	NA	Sobic.003G168425
490	SORBI_3003G168500	ATCG00660	60.345	97	130	328	9.36e-41	2.37169	1.81083	0.0142821	NA	NA	NA	Sobic.003G168500
491	SORBI_3003G168600	ATCG00730	97.163	90	276	705	1.2e-96	1.83559	3.71134	0.00609796	NA	NA	NA	Sobic.003G168600
492	SORBI_3003G168700	ATCG00720	97.209	93	429	1103	4.72e-155	2.11413	4.45857	0.00174782	NA	NA	NA	Sobic.003G168700
493	SORBI_3003G168800	ATCG00710	84.932	100	127	318	3.16e-40	2.21264	3.36181	0.00181996	NA	NA	NA	Sobic.003G168800
494	SORBI_3003G169000	ATCG00690	93.939	100	63.2	152	3.9e-16	2.53136	2.51021	0.00250004	NA	NA	NA	Sobic.003G169000
495	SORBI_3003G169100	ATCG00680	96.273	99	953	2464	0	2.06411	5.5859	0.000636607	NA	NA	NA	Sobic.003G169100
496	SORBI_3003G169200	ATCG00150	90.361	100	426	1096	2.94e-153	3.08653	4.8074	0.000384796	NA	NA	NA	Sobic.003G169200
497	SORBI_3003G169300	ATCG00160	77.447	99	392	1007	4.04e-140	2.32495	1.72407	0.00537216	NA	NA	NA	Sobic.003G169300
498	SORBI_3003G169400	ATCG00170	69.306	95	1004	2596	0	2.10628	3.53563	0.00584188	NA	NA	NA	Sobic.003G169400
500	SORBI_3003G171900	ATCG00210	100	78	57	136	1.53e-13	2.21559	-0.267394	0.0376734	NA	NA	NA	Sobic.003G171900
501	SORBI_3003G172200	ATCG00680	95.156	100	545	1404	0	2.21582	0.845148	0.0264026	NA	NA	NA	Sobic.003G172200
502	SORBI_3003G172300	ATCG00680	95.652	99	614	1584	0	1.95117	3.59243	0.000807792	NA	NA	NA	Sobic.003G172300
503	SORBI_3003G172800	ATCG00490	94.488	89	261	666	1.43e-86	1.87114	4.18353	0.0003282	NA	NA	NA	Sobic.003G172800
504	SORBI_3003G172850	ATCG00190	76.206	73	463	1192	5.67e-154	1.91419	2.44915	0.0158891	NA	NA	NA	Sobic.003G172850
505	SORBI_3003G172900	ATCG00420	81.529	99	275	703	2.74e-96	1.49944	3.23224	0.0261398	NA	NA	NA	Sobic.003G172900
506	SORBI_3003G172966	ATCG00430	83.7	100	387	994	2.08e-138	1.50332	3.92742	0.0111649	NA	NA	NA	Sobic.003G172966
507	SORBI_3003G173116	ATCG00300	90.323	100	107	266	1e-32	2.15355	3.97483	0.00224977	NA	NA	NA	Sobic.003G173116
508	SORBI_3003G173200	ATMG00580	88.571	76	122	307	2.25e-34	1.72604	-0.579216	0.0677736	NA	NA	NA	Sobic.003G173200
509	SORBI_3003G173266	ATCG01120	79.167	83	82.4	202	1.24e-22	4.46353	1.95758	0.000401439	NA	NA	NA	Sobic.003G173266
510	SORBI_3003G179500	AT2G32590	50.667	97	590	1521	0	1.79479	0.325703	0.0470714	AT2G32590	CAPH	Condensin complex subunit 2 [Source:UniProtKB/Swiss-Prot;Acc:Q564K3]	Sobic.003G179500
511	SORBI_3003G183700	AT2G16440	67.705	100	1152	2981	0	2.8688	4.23407	0.00819391	AT2G16440	MCM4	DNA replication licensing factor MCM4 [Source:UniProtKB/Swiss-Prot;Acc:Q0WVF5]	Sobic.003G183700
512	SORBI_3003G191000	AT5G54770	74.719	100	523	1346	0	-1.00255	8.89479	0.0918872	AT5G54770	THI1	Thiamine thiazole synthase, chloroplastic [Source:UniProtKB/TrEMBL;Acc:A0A178UNL2]	Sobic.003G191000
513	SORBI_3003G191500	AT3G60540	69.863	90	92.8	229	2e-26	1.08757	4.21605	0.00241096	AT3G60540	NA	Protein transport protein Sec61 subunit beta [Source:UniProtKB/TrEMBL;Acc:Q9M206]	Sobic.003G191500
514	SORBI_3003G198200	AT1G72770	61.891	72	447	1151	7.29e-154	0.801477	3.47589	0.0309027	AT1G72770	HAB1	Protein phosphatase 2C 16 [Source:UniProtKB/Swiss-Prot;Acc:Q9CAJ0]	Sobic.003G198200
515	SORBI_3003G199800	AT1G74730	70.253	83	187	476	1.22e-60	-1.00193	4.06014	0.059171	AT1G74730	NA	Putative uncharacterized protein [Source:UniProtKB/TrEMBL;Acc:Q94F10]	Sobic.003G199800
516	SORBI_3003G207900	AT5G15240	48.148	96	401	1031	1.3e-137	-1.71572	-1.64276	0.0886315	AT5G15240	AVT1J	Amino acid transporter AVT1J [Source:UniProtKB/Swiss-Prot;Acc:Q9LXF8]	Sobic.003G207900
517	SORBI_3003G212600	AT3G24515	73.837	30	267	682	1.34e-83	0.612528	3.24601	0.094068	AT3G24515	UBC37	Ubiquitin-conjugating enzyme 37 [Source:UniProtKB/TrEMBL;Acc:A0A1I9LLL0]	Sobic.003G212600
518	SORBI_3003G215600	AT1G15520	66.254	99	2016	5222	0	2.63731	-2.76599	0.0246441	AT1G15520	ABCG40	ABC transporter G family member 40 [Source:UniProtKB/Swiss-Prot;Acc:Q9M9E1]	Sobic.003G215600
519	SORBI_3003G216166	AT1G15520	75.98	100	950	2456	0	2.42411	1.59501	0.0203461	AT1G15520	ABCG40	ABC transporter G family member 40 [Source:UniProtKB/Swiss-Prot;Acc:Q9M9E1]	Sobic.003G216166
521	SORBI_3003G217100	AT5G27490	70.103	100	421	1083	6.08e-150	0.545391	4.87729	0.0368141	AT5G27490	NA	Protein YIPF [Source:UniProtKB/TrEMBL;Acc:F4K4B8]	Sobic.003G217100
522	SORBI_3003G217800	AT5G55190	94.037	99	437	1124	1.72e-158	1.93064	-1.69314	0.0699973	AT5G55190	RAN3	GTP-binding nuclear protein [Source:UniProtKB/TrEMBL;Acc:A0A178UD71]	Sobic.003G217800
523	SORBI_3003G219600	AT5G45900	49.04	96	587	1513	0	-0.540687	5.05737	0.0477185	AT5G45900	ATG7	Ubiquitin-like modifier-activating enzyme atg7 [Source:UniProtKB/Swiss-Prot;Acc:Q94CD5]	Sobic.003G219600
525	SORBI_3003G224100	AT2G46370	60.243	98	744	1921	0	-0.513235	4.63521	0.0978353	AT2G46370	JAR1	Auxin-responsive GH3 family protein [Source:UniProtKB/TrEMBL;Acc:F4II77]	Sobic.003G224100
526	SORBI_3003G228200	AT3G14690	52	98	556	1432	0	1.57489	3.51185	0.070993	AT3G14690	CYP72A15	Cytochrome P450, family 72, subfamily A, polypeptide 15 [Source:UniProtKB/TrEMBL;Acc:A0A1I9LLM3]	Sobic.003G228200
527	SORBI_3003G244100	AT2G46270	42.173	55	190	482	2.57e-55	2.35961	-0.703498	0.0101241	AT2G46270	GBF3	G-box-binding factor 3 [Source:UniProtKB/Swiss-Prot;Acc:P42776]	Sobic.003G244100
528	SORBI_3003G244600	AT5G24090	55.596	80	331	848	2.97e-113	1.93911	6.66785	0.08794	AT5G24090	CHIB1	Acidic endochitinase [Source:UniProtKB/Swiss-Prot;Acc:P19172]	Sobic.003G244600
529	SORBI_3003G246300	AT3G01516	32.298	53	81.3	199	3.2e-18	2.61706	-3.50062	0.0771286	AT3G01516	NA	At3g01516 [Source:UniProtKB/TrEMBL;Acc:Q6NLE5]	Sobic.003G246300
530	SORBI_3003G250600	AT1G28480	53.543	71	119	298	6.15e-35	1.13637	0.96597	0.0982701	AT1G28480	GRXC9	Glutaredoxin-C9 [Source:UniProtKB/Swiss-Prot;Acc:Q9SGP6]	Sobic.003G250600
531	SORBI_3003G252200	AT5G44180	51.282	99	1025	2649	0	-0.77376	5.43902	0.0174967	AT5G44180	RLT2	Homeobox-DDT domain protein RLT2 [Source:UniProtKB/Swiss-Prot;Acc:Q9FFH1]	Sobic.003G252200
532	SORBI_3003G258800	AT5G53460	79.032	96	3461	8974	0	-0.680132	6.5799	0.0157453	AT5G53460	GLT1	Glutamate synthase 1 [NADH], chloroplastic [Source:UniProtKB/Swiss-Prot;Acc:Q9LV03]	Sobic.003G258800
533	SORBI_3003G264500	AT1G10370	46.083	91	215	548	1.78e-70	2.68821	1.29055	0.0524221	AT1G10370	GSTU17	Glutathione S-transferase U17 [Source:UniProtKB/Swiss-Prot;Acc:Q9FUS8]	Sobic.003G264500
534	SORBI_3003G269500	AT2G26170	58.317	95	617	1592	0	-2.43109	-2.64553	0.0821026	AT2G26170	CYP711A1	Cytochrome P450 711A1 [Source:UniProtKB/Swiss-Prot;Acc:B9DFU2]	Sobic.003G269500
535	SORBI_3003G270200	AT3G50980	58.108	35	68.2	165	1.26e-14	1.73976	-0.603506	0.0507113	AT3G50980	XERO1	Dehydrin Xero 1 [Source:UniProtKB/Swiss-Prot;Acc:P25863]	Sobic.003G270200
536	SORBI_3003G276000	AT5G64810	40.462	74	127	320	1.2e-36	3.46378	2.12899	0.0626845	AT5G64810	WRKY51	Probable WRKY transcription factor 51 [Source:UniProtKB/Swiss-Prot;Acc:Q93WU9]	Sobic.003G276000
537	SORBI_3003G281400	AT3G28345	51.744	98	1293	3346	0	0.88332	6.38822	0.00912903	AT3G28345	ABCB15	ABC transporter B family member 15 [Source:UniProtKB/Swiss-Prot;Acc:Q9LHD1]	Sobic.003G281400
538	SORBI_3003G284800	AT2G42750	62.865	99	401	1030	3.51e-140	-0.652721	5.68005	0.007617	AT2G42750	NA	At2g42750/F7D19.25 [Source:UniProtKB/TrEMBL;Acc:Q9SJI1]	Sobic.003G284800
539	SORBI_3003G286000	AT2G37950	56.897	48	68.6	166	4.49e-15	2.10046	-2.8391	0.0950267	AT2G37950	NA	At2g37950 [Source:UniProtKB/TrEMBL;Acc:Q5XEN4]	Sobic.003G286000
540	SORBI_3003G286600	AT1G14290	49.049	96	273	698	4.52e-92	1.62378	-0.505942	0.0311728	AT1G14290	SBH2	SBH2 [Source:UniProtKB/TrEMBL;Acc:A0A178WPE2]	Sobic.003G286600
541	SORBI_3003G291500	AT1G56070	91.815	100	1628	4215	0	-0.626351	9.72358	0.0329062	AT1G56070	LOS1	Elongation factor 2 [Source:UniProtKB/Swiss-Prot;Acc:Q9ASR1]	Sobic.003G291500
542	SORBI_3003G292932	AT2G25760	41.667	100	118	295	3.07e-31	-3.0577	-3.48764	0.0956983	AT2G25760	NA	Protein kinase family protein [Source:UniProtKB/TrEMBL;Acc:F4ISN5]	Sobic.003G292932
543	SORBI_3003G293100	AT5G25830	43.081	92	230	586	3.13e-72	2.24756	-1.86082	0.056928	AT5G25830	GATA12	GATA transcription factor 12 [Source:UniProtKB/Swiss-Prot;Acc:P69781]	Sobic.003G293100
544	SORBI_3003G297200	AT5G50890	54.545	78	457	1176	5.58e-159	2.39863	-2.9928	0.0731578	AT5G50890	NA	Alpha/beta-Hydrolases superfamily protein [Source:UniProtKB/TrEMBL;Acc:Q9FI59]	Sobic.003G297200
545	SORBI_3003G300000	AT2G42370	24.405	57	43.9	102	0.000255	-1.5573	-0.850326	0.0764688	AT2G42370	NA	Putative uncharacterized protein At2g42370 [Source:UniProtKB/TrEMBL;Acc:Q9SLC2]	Sobic.003G300000
546	SORBI_3003G306700	AT4G37560	77.827	99	748	1931	0	0.849521	7.03876	0.00601308	AT4G37560	NA	Acetamidase/Formamidase family protein [Source:UniProtKB/TrEMBL;Acc:Q8H1G4]	Sobic.003G306700
547	SORBI_3003G319900	AT5G54510	67.48	99	858	2217	0	3.70264	-2.67203	0.00587396	AT5G54510	GH3.6	GH3.6 [Source:UniProtKB/TrEMBL;Acc:A0A178UBG0]	Sobic.003G319900
548	SORBI_3003G320600	AT4G21250	46.288	87	328	841	2.05e-107	-0.523653	4.40777	0.0985453	AT4G21250	NA	Sulfite exporter TauE/SafE family protein 5 [Source:UniProtKB/Swiss-Prot;Acc:F4JIP9]	Sobic.003G320600
549	SORBI_3003G327600	AT2G25520	77.937	97	553	1424	0	0.826984	3.83413	0.0481991	AT2G25520	NA	Probable sugar phosphate/phosphate translocator At2g25520 [Source:UniProtKB/Swiss-Prot;Acc:Q9SKJ7]	Sobic.003G327600
550	SORBI_3003G329000	AT2G26850	48.083	81	335	858	1.4e-112	0.991431	5.77523	0.0897948	AT2G26850	NA	F-box protein At2g26850 [Source:UniProtKB/Swiss-Prot;Acc:Q6NLB1]	Sobic.003G329000
551	SORBI_3003G329800	AT5G21090	81.553	95	338	868	1.67e-119	0.536614	6.29424	0.0209731	AT5G21090	LRR1	Leucine-rich repeat protein 1 [Source:UniProtKB/Swiss-Prot;Acc:Q9FPJ5]	Sobic.003G329800
552	SORBI_3003G333900	AT3G01170	39.269	92	137	344	4.31e-40	0.889512	1.37722	0.0976195	AT3G01170	NA	At3g01170 [Source:UniProtKB/TrEMBL;Acc:Q6NLZ8]	Sobic.003G333900
553	SORBI_3003G336000	AT3G08590	84.436	99	988	2554	0	-0.617048	8.7252	0.0210921	AT3G08590	NA	IPGAM2 [Source:UniProtKB/TrEMBL;Acc:A0A178VFA2]	Sobic.003G336000
554	SORBI_3003G337400	AT2G30490	82.54	99	865	2236	0	1.29491	-0.119848	0.0768713	AT2G30490	CYP73A5	Cinnamate-4-hydroxylase [Source:UniProtKB/TrEMBL;Acc:B1GV49]	Sobic.003G337400
555	SORBI_3003G337500	AT1G66550	38.583	52	84.7	208	1.54e-19	1.63371	1.50587	0.00341846	AT1G66550	WRKY67	Probable WRKY transcription factor 67 [Source:UniProtKB/Swiss-Prot;Acc:Q93WV7]	Sobic.003G337500
556	SORBI_3003G337800	AT5G22570	27.604	56	83.6	205	3.76e-18	2.79684	-2.30317	0.0424879	AT5G22570	WRKY38	Probable WRKY transcription factor 38 [Source:UniProtKB/Swiss-Prot;Acc:Q8GWF1]	Sobic.003G337800
557	SORBI_3003G339300	AT2G45260	35.337	88	243	621	4.26e-76	-2.56107	-1.92135	0.0477547	AT2G45260	NA	Myosin-4 protein (DUF641) [Source:UniProtKB/TrEMBL;Acc:O22146]	Sobic.003G339300
558	SORBI_3003G340700	AT1G47420	63.158	75	236	603	1.45e-78	0.57687	3.96991	0.0816152	AT1G47420	SDH5	Succinate dehydrogenase subunit 5, mitochondrial [Source:UniProtKB/Swiss-Prot;Acc:Q9SX77]	Sobic.003G340700
559	SORBI_3003G341400	AT5G07120	42.694	95	397	1020	9.67e-133	0.52044	4.60102	0.0616723	AT5G07120	SNX2B	Sorting nexin 2B [Source:UniProtKB/Swiss-Prot;Acc:B9DFS6]	Sobic.003G341400
560	SORBI_3003G348400	AT3G12360	65.823	98	731	1888	0	1.09243	4.38114	0.0676159	AT3G12360	ITN1	Ankyrin repeat-containing protein ITN1 [Source:UniProtKB/Swiss-Prot;Acc:Q9C7A2]	Sobic.003G348400
561	SORBI_3003G350100	AT3G45980	78.667	100	210	535	3.81e-71	2.59181	2.63206	0.0190712	AT3G45980	H2B	Histone H2B [Source:UniProtKB/TrEMBL;Acc:A0A178V9F6]	Sobic.003G350100
562	SORBI_3003G356600	AT5G02010	69.928	77	615	1585	0	1.88623	3.34629	0.00862732	AT5G02010	ROPGEF7	Rop guanine nucleotide exchange factor 7 [Source:UniProtKB/Swiss-Prot;Acc:Q9LZN0]	Sobic.003G356600
563	SORBI_3003G357232	AT5G05830	49.55	19	95.9	237	2.21e-22	-0.776142	2.62599	0.0987835	AT5G05830	NA	At5g05830 [Source:UniProtKB/TrEMBL;Acc:Q9FFJ5]	Sobic.003G357232
564	SORBI_3003G357600	AT5G05390	49.446	80	513	1320	4.23e-176	-0.948041	8.0549	0.0174365	AT5G05390	LAC12	Laccase-12 [Source:UniProtKB/Swiss-Prot;Acc:Q9FLB5]	Sobic.003G357600
565	SORBI_3003G361200	AT2G29680	50.884	99	499	1284	8.65e-174	2.67003	0.111888	0.012478	AT2G29680	CDC6	Cell division control protein 6 homolog [Source:UniProtKB/Swiss-Prot;Acc:O82387]	Sobic.003G361200
566	SORBI_3003G368500	AT2G18840	76.868	99	375	964	3.25e-132	0.555239	4.46677	0.0686081	AT2G18840	NA	Protein YIPF [Source:UniProtKB/TrEMBL;Acc:O64614]	Sobic.003G368500
567	SORBI_3003G368901	AT4G32160	77.143	19	65.1	157	2.24e-12	0.643678	3.8422	0.0833498	AT4G32160	EREL1	PX domain-containing protein EREL1 [Source:UniProtKB/Swiss-Prot;Acc:F4JTJ2]	Sobic.003G368901
568	SORBI_3003G369200	AT5G67100	60.092	99	1596	4132	0	1.75729	3.77037	0.0427181	AT5G67100	POLA	DNA polymerase alpha catalytic subunit [Source:UniProtKB/Swiss-Prot;Acc:Q9FHA3]	Sobic.003G369200
569	SORBI_3003G370300	AT5G64520	35.92	98	201	510	5.57e-62	0.838799	1.92939	0.0956514	AT5G64520	XRCC2	homolog of X-ray repair cross complementing 2 (XRCC2) [Source:TAIR;Acc:AT5G64520]	Sobic.003G370300
570	SORBI_3003G371250	AT1G22540	46.183	94	406	1044	1.47e-136	-1.31706	0.278162	0.0721042	AT1G22540	NPF5.10	Protein NRT1/ PTR FAMILY 5.10 [Source:UniProtKB/Swiss-Prot;Acc:Q0WP01]	Sobic.003G371250
571	SORBI_3003G374100	AT5G63810	62.862	84	801	2070	0	1.80531	1.19273	0.030228	AT5G63810	BGAL10	Beta-galactosidase 10 [Source:UniProtKB/Swiss-Prot;Acc:Q9FN08]	Sobic.003G374100
572	SORBI_3003G374600	AT5G07610	30.583	52	69.7	169	7.33e-13	-0.690606	4.49495	0.0543434	AT5G07610	NA	F-box protein At5g07610 [Source:UniProtKB/Swiss-Prot;Acc:Q9FLS0]	Sobic.003G374600
573	SORBI_3003G386000	AT2G31390	75	98	501	1290	2.27e-180	0.71434	4.77583	0.0538807	AT2G31390	NA	Probable fructokinase-1 [Source:UniProtKB/Swiss-Prot;Acc:Q9SID0]	Sobic.003G386000
574	SORBI_3003G387600	AT1G65470	41.549	88	518	1333	1.2e-170	2.60569	2.39848	0.00499129	AT1G65470	FAS1	Chromatin assembly factor 1 subunit FAS1 [Source:UniProtKB/Swiss-Prot;Acc:Q9SXY0]	Sobic.003G387600
575	SORBI_3003G389100	AT3G25500	66.598	59	642	1655	0	0.623041	5.21949	0.0860286	AT3G25500	FH1	Formin-like protein [Source:UniProtKB/TrEMBL;Acc:A0A178VBY1]	Sobic.003G389100
577	SORBI_3003G391000	AT1G05800	47.792	83	378	971	1.07e-127	-3.5122	-3.19623	0.0313723	AT1G05800	DGL	Galactolipase DONGLE, chloroplastic [Source:UniProtKB/Swiss-Prot;Acc:Q9MA46]	Sobic.003G391000
578	SORBI_3003G391500	AT5G55120	55.455	94	391	1004	7.36e-135	1.66064	1.75146	0.0855077	AT5G55120	VTC5	VTC5 [Source:UniProtKB/TrEMBL;Acc:A0A178UIM1]	Sobic.003G391500
579	SORBI_3003G393001	AT3G27340	74.713	55	145	367	1.72e-45	0.951557	1.52805	0.0675544	AT3G27340	NA	At3g27340 [Source:UniProtKB/TrEMBL;Acc:Q1H557]	Sobic.003G393001
580	SORBI_3003G393800	AT2G38140	68.75	49	79.7	195	4.65e-20	-0.53089	6.89515	0.0898564	AT2G38140	RPS31	30S ribosomal protein S31, chloroplastic [Source:UniProtKB/Swiss-Prot;Acc:O80439]	Sobic.003G393800
581	SORBI_3003G396000	AT5G14420	70.098	88	573	1477	0	0.615712	4.82673	0.0278928	AT5G14420	RGLG2	E3 ubiquitin-protein ligase RGLG2 [Source:UniProtKB/Swiss-Prot;Acc:Q9LY87]	Sobic.003G396000
582	SORBI_3003G397100	AT1G67850	71.618	93	575	1481	0	0.606685	4.14063	0.067734	AT1G67850	NA	AT1G67850 protein [Source:UniProtKB/TrEMBL;Acc:Q94F37]	Sobic.003G397100
583	SORBI_3003G401400	AT4G13850	59.504	82	141	355	1.12e-43	-0.582353	8.45015	0.0186537	AT4G13850	RBG2	Glycine-rich RNA-binding protein 2, mitochondrial [Source:UniProtKB/Swiss-Prot;Acc:Q9SVM8]	Sobic.003G401400
584	SORBI_3003G403300	AT1G04920	67.276	99	1474	3815	0	-0.505874	8.31632	0.0873313	AT1G04920	SPS3	SPS3F [Source:UniProtKB/TrEMBL;Acc:A0A178WKI5]	Sobic.003G403300
585	SORBI_3003G412800	AT3G19340	69.375	99	727	1877	0	1.3174	0.388419	0.053839	AT3G19340	NA	Aminopeptidase (DUF3754) [Source:UniProtKB/TrEMBL;Acc:Q8RWC3]	Sobic.003G412800
586	SORBI_3003G419100	AT1G08820	57.664	64	168	425	2.54e-48	0.591357	5.29573	0.0512363	AT1G08820	PVA22	VAP27-2 [Source:UniProtKB/TrEMBL;Acc:A0A178WBB7]	Sobic.003G419100
588	SORBI_3003G421201	AT1G50460	60.794	67	493	1268	3.75e-171	0.590624	3.85167	0.0670589	AT1G50460	HKL1	Hexokinase-3 [Source:UniProtKB/Swiss-Prot;Acc:Q9LPS1]	Sobic.003G421201
589	SORBI_3003G422200	AT3G57260	47.605	97	278	710	1.03e-91	2.46665	3.40055	0.0572323	AT3G57260	BGL2	Beta-1,3-glucanase 2 [Source:UniProtKB/TrEMBL;Acc:A0A1I9LMG6]	Sobic.003G422200
590	SORBI_3003G422800	AT2G01170	60.052	99	447	1150	3.68e-156	-0.86508	4.36376	0.0852439	AT2G01170	BAT1	Amino-acid permease BAT1 [Source:UniProtKB/Swiss-Prot;Acc:Q9ZU50]	Sobic.003G422800
591	SORBI_3003G423600	AT1G50240	52.534	99	1309	3387	0	0.933487	1.54568	0.0950478	AT1G50240	TIO	Serine/threonine-protein kinase TIO [Source:UniProtKB/Swiss-Prot;Acc:Q2QAV0]	Sobic.003G423600
592	SORBI_3003G427000	AT3G54510	56.206	99	805	2079	0	2.89571	-3.13539	0.0597635	AT3G54510	NA	Hyperosmolality-gated Ca2+ permeable channel 2.5 [Source:UniProtKB/TrEMBL;Acc:A0A097NUQ7]	Sobic.003G427000
593	SORBI_3003G430900	AT5G19380	60.553	89	432	1110	3.63e-149	0.79272	2.39749	0.094604	AT5G19380	CLT1	CRT (Chloroquine-resistance transporter)-like transporter 1 [Source:UniProtKB/TrEMBL;Acc:F4K139]	Sobic.003G430900
594	SORBI_3003G431700	AT5G66190	76.63	100	557	1436	0	-0.585723	11.0845	0.0638503	AT5G66190	LFNR1	Ferredoxin--NADP reductase, leaf isozyme 1, chloroplastic [Source:UniProtKB/Swiss-Prot;Acc:Q9FKW6]	Sobic.003G431700
595	SORBI_3003G436000	AT1G32530	30.233	25	47.8	112	2.19e-05	0.828933	1.7727	0.0976993	AT1G32530	MIP1	MND1-interacting protein 1 [Source:UniProtKB/Swiss-Prot;Acc:Q8RX22]	Sobic.003G436000
596	SORBI_3003G436800	AT1G71695	59.016	81	397	1021	4.93e-138	1.45889	3.76973	0.0848301	AT1G71695	PER12	Peroxidase [Source:UniProtKB/TrEMBL;Acc:A0A178WB34]	Sobic.003G436800
597	SORBI_3003G444200	AT5G59480	55.914	96	336	861	2.77e-116	0.632647	3.72875	0.0736474	AT5G59480	NA	Haloacid dehalogenase-like hydrolase (HAD) superfamily protein [Source:UniProtKB/TrEMBL;Acc:Q9LTI2]	Sobic.003G444200
598	SORBI_3004G000400	AT5G60640	54.365	84	564	1454	0	0.535445	5.85044	0.0539146	AT5G60640	PDIL1-4	Protein disulfide-isomerase [Source:UniProtKB/TrEMBL;Acc:A0A178UQB2]	Sobic.004G000400
599	SORBI_3004G001300	AT1G68010	83.684	99	659	1701	0	-0.582527	9.20746	0.0684882	AT1G68010	HPR	hydroxypyruvate reductase [Source:TAIR;Acc:AT1G68010]	Sobic.004G001300
600	SORBI_3004G008900	AT1G14290	48.235	95	253	645	3.62e-84	2.43636	-0.525252	0.0351871	AT1G14290	SBH2	SBH2 [Source:UniProtKB/TrEMBL;Acc:A0A178WPE2]	Sobic.004G008900
601	SORBI_3004G013000	AT1G42480	58.915	90	154	390	1.23e-48	0.799063	4.06284	0.0406891	AT1G42480	NA	Putative uncharacterized protein At1g42480 [Source:UniProtKB/TrEMBL;Acc:Q680L3]	Sobic.004G013000
602	SORBI_3004G015700	AT4G21380	35.917	84	478	1231	7.94e-156	-0.514894	5.82377	0.0437986	AT4G21380	SD18	Receptor-like serine/threonine-protein kinase SD1-8 [Source:UniProtKB/Swiss-Prot;Acc:O81905]	Sobic.004G015700
603	SORBI_3004G017000	AT2G34930	34.513	90	348	892	1.07e-106	-1.0913	2.13793	0.0685767	AT2G34930	NA	Disease resistance family protein / LRR family protein [Source:UniProtKB/TrEMBL;Acc:O64757]	Sobic.004G017000
608	SORBI_3004G017800	AT1G64230	90.756	100	234	598	3.64e-81	-0.720638	3.66058	0.0371925	AT1G64230	UBC28	Ubiquitin-conjugating enzyme 28 [Source:UniProtKB/TrEMBL;Acc:F4I5B8]	Sobic.004G017800
609	SORBI_3004G024200	AT5G47120	71.66	96	328	841	3.02e-114	1.19197	2.68563	0.0611016	AT5G47120	BI-1	Bax inhibitor 1 [Source:UniProtKB/Swiss-Prot;Acc:Q9LD45]	Sobic.004G024200
610	SORBI_3004G025900	AT1G32170	59.744	84	402	1033	3.64e-140	-3.42149	-3.25135	0.036733	AT1G32170	XTH30	Probable xyloglucan endotransglucosylase/hydrolase protein 30 [Source:UniProtKB/Swiss-Prot;Acc:Q38908]	Sobic.004G025900
611	SORBI_3004G030900	AT1G50440	64.981	93	342	876	2.82e-119	0.527605	5.30685	0.0324991	AT1G50440	NA	At1g50440 [Source:UniProtKB/TrEMBL;Acc:Q9LPR9]	Sobic.004G030900
612	SORBI_3004G032400	AT5G14760	74.399	89	898	2320	0	1.52831	1.31141	0.0740681	AT5G14760	AO	L-aspartate oxidase, chloroplastic [Source:UniProtKB/Swiss-Prot;Acc:Q94AY1]	Sobic.004G032400
613	SORBI_3004G032900	AT1G02970	54.353	78	461	1185	2.55e-158	2.76495	0.0902874	0.00706882	AT1G02970	WEE1	Wee1-like protein kinase [Source:UniProtKB/Swiss-Prot;Acc:Q8L4H0]	Sobic.004G032900
614	SORBI_3004G036100	AT5G04370	37.158	100	228	581	2.38e-71	-5.96361	2.43763	0.0102019	AT5G04370	NAMT1	S-adenosyl-L-methionine-dependent methyltransferases superfamily protein [Source:UniProtKB/TrEMBL;Acc:Q0WL44]	Sobic.004G036100
615	SORBI_3004G036600	AT5G58110	60	93	232	591	7.45e-78	0.930584	3.97788	0.016358	AT5G58110	NA	AT5g58110/k21l19_90 [Source:UniProtKB/TrEMBL;Acc:Q9FGT3]	Sobic.004G036600
616	SORBI_3004G037300	AT2G07050	58.73	98	811	2094	0	0.898907	2.86902	0.056767	AT2G07050	CAS1	Cycloartenol synthase [Source:UniProtKB/Swiss-Prot;Acc:P38605]	Sobic.004G037300
617	SORBI_3004G037900	AT4G16130	73.134	99	1533	3969	0	-0.505963	6.61581	0.0273332	AT4G16130	ARA1	L-arabinokinase [Source:UniProtKB/Swiss-Prot;Acc:O23461]	Sobic.004G037900
618	SORBI_3004G045100	AT1G17240	38.897	96	451	1161	5.02e-149	1.23587	1.62118	0.0877762	AT1G17240	AtRLP2	receptor like protein 2 [Source:TAIR;Acc:AT1G17240]	Sobic.004G045100
619	SORBI_3004G045566	AT4G17170	71.429	22	50.1	118	4.84e-08	1.45901	0.97699	0.0586084	AT4G17170	RABB1C	RABB1C [Source:UniProtKB/TrEMBL;Acc:A0A178V4V1]	Sobic.004G045566
620	SORBI_3004G046400	AT2G17850	43.697	62	107	266	1.74e-29	-1.32301	0.0389216	0.0831621	AT2G17850	NA	Rhodanese/Cell cycle control phosphatase superfamily protein [Source:TAIR;Acc:AT2G17850]	Sobic.004G046400
621	SORBI_3004G049800	AT4G11290	52.923	92	377	969	6.02e-131	2.82243	-2.76827	0.0855857	AT4G11290	PER39	Peroxidase 39 [Source:UniProtKB/Swiss-Prot;Acc:Q9SUT2]	Sobic.004G049800
622	SORBI_3004G049900	AT5G20620	100	99	751	1940	0	-0.551866	7.86067	0.0697681	AT5G20620	UBQ4	Polyubiquitin 4 [Source:UniProtKB/Swiss-Prot;Acc:P0CH32]	Sobic.004G049900
623	SORBI_3004G050000	AT5G20620	100	99	751	1940	0	-0.520564	7.78287	0.0657544	AT5G20620	UBQ4	Polyubiquitin 4 [Source:UniProtKB/Swiss-Prot;Acc:P0CH32]	Sobic.004G050000
624	SORBI_3004G053400	AT1G56150	48.673	90	99.4	246	5.06e-28	-1.97789	-1.7701	0.0659537	AT1G56150	SAUR71	Auxin-responsive protein SAUR71 [Source:UniProtKB/Swiss-Prot;Acc:Q9SGU2]	Sobic.004G053400
625	SORBI_3004G053500	AT2G02560	76.986	100	1896	4912	0	-0.507463	7.45414	0.0732382	AT2G02560	CAND1	Cullin-associated NEDD8-dissociated protein 1 [Source:UniProtKB/Swiss-Prot;Acc:Q8L5Y6]	Sobic.004G053500
626	SORBI_3004G054000	AT3G06880	24.468	78	132	332	6.39e-31	1.32984	1.60843	0.0613375	AT3G06880	NA	Transducin/WD40 repeat-like superfamily protein [Source:UniProtKB/TrEMBL;Acc:A0A1I9LN87]	Sobic.004G054000
628	SORBI_3004G062500	AT3G21240	63.925	95	711	1834	0	1.05695	4.84217	0.0110115	AT3G21240	4CL2	Cinnamyl alcohol dehydrogenase [Source:UniProtKB/TrEMBL;Acc:B1GUZ3]	Sobic.004G062500
629	SORBI_3004G063200	AT5G57660	36.75	98	204	518	4.36e-62	-1.07737	2.77467	0.080629	AT5G57660	COL5	Zinc finger protein CONSTANS-LIKE 5 [Source:UniProtKB/Swiss-Prot;Acc:Q9FHH8]	Sobic.004G063200
630	SORBI_3004G063400	AT2G24762	47.015	66	95.9	237	5.48e-25	1.7744	-1.31322	0.038308	AT2G24762	GDU4	Protein GLUTAMINE DUMPER 4 [Source:UniProtKB/Swiss-Prot;Acc:Q8S8A0]	Sobic.004G063400
631	SORBI_3004G066100	AT1G14315	30.769	43	52.8	125	1.09e-07	2.23391	-1.23548	0.092813	AT1G14315	NA	F-box and associated interaction domains-containing protein [Source:UniProtKB/TrEMBL;Acc:F4HUI9]	Sobic.004G066100
632	SORBI_3004G073500	AT3G28345	61.681	97	1553	4021	0	-0.7938	5.3692	0.0211532	AT3G28345	ABCB15	ABC transporter B family member 15 [Source:UniProtKB/Swiss-Prot;Acc:Q9LHD1]	Sobic.004G073500
633	SORBI_3004G074900	AT5G28900	64.209	100	724	1869	0	0.766905	3.18248	0.0531085	AT5G28900	B''GAMMA	Probable serine/threonine protein phosphatase 2A regulatory subunit B''gamma [Source:UniProtKB/Swiss-Prot;Acc:Q8VZQ4]	Sobic.004G074900
634	SORBI_3004G075800	AT5G33280	63.722	94	954	2465	0	-1.57071	2.66633	0.00466466	AT5G33280	CLC-G	Putative chloride channel-like protein CLC-g [Source:UniProtKB/Swiss-Prot;Acc:P60300]	Sobic.004G075800
635	SORBI_3004G076300	AT3G50800	40.164	56	79.7	195	7.54e-19	3.23663	-2.05543	0.0920504	AT3G50800	NA	Putative uncharacterized protein At3g50800 [Source:UniProtKB/TrEMBL;Acc:Q9SVL8]	Sobic.004G076300
636	SORBI_3004G086000	AT3G15680	60.606	91	177	449	2.55e-57	-0.640046	5.34702	0.0257252	AT3G15680	NA	At3g15680 [Source:UniProtKB/TrEMBL;Acc:Q9LW11]	Sobic.004G086000
637	SORBI_3004G087000	ATCG00480	95.395	60	295	756	5.38e-98	2.47935	4.64841	0.000270888	NA	NA	NA	Sobic.004G087000
638	SORBI_3004G092900	AT4G33090	65.906	99	1214	3141	0	-0.553074	7.11789	0.0316956	AT4G33090	APM1	Aminopeptidase [Source:UniProtKB/TrEMBL;Acc:A0A178UWR6]	Sobic.004G092900
639	SORBI_3004G094600	AT5G56960	27.5	92	126	317	5.12e-31	2.45431	-2.11982	0.0877575	AT5G56960	NA	basic helix-loop-helix (bHLH) DNA-binding family protein [Source:TAIR;Acc:AT5G56960]	Sobic.004G094600
640	SORBI_3004G095200	AT4G22970	32.101	99	954	2466	0	1.49614	2.01896	0.0411132	AT4G22970	ESP	homolog of separase [Source:TAIR;Acc:AT4G22970]	Sobic.004G095200
641	SORBI_3004G099100	AT1G52140	24.436	82	60.1	144	1.93e-10	-2.04268	-2.24529	0.0617089	AT1G52140	NA	Avr9/Cf-9 rapidly elicited protein [Source:UniProtKB/TrEMBL;Acc:Q9ZU12]	Sobic.004G099100
642	SORBI_3004G105800	AT5G05340	61.824	92	375	963	1.21e-130	1.85533	1.39354	0.0660231	AT5G05340	PER52	Peroxidase 52 [Source:UniProtKB/Swiss-Prot;Acc:Q9FLC0]	Sobic.004G105800
643	SORBI_3004G111100	AT5G45910	44.669	89	310	795	1.55e-103	0.623705	5.30131	0.0346656	AT5G45910	NA	GDSL esterase/lipase At5g45910 [Source:UniProtKB/Swiss-Prot;Acc:Q9FJ45]	Sobic.004G111100
644	SORBI_3004G112200	AT1G79580	52.885	84	288	736	3.36e-95	2.7699	-2.53987	0.0528321	AT1G79580	SMB	Protein SOMBRERO [Source:UniProtKB/Swiss-Prot;Acc:Q9MA17]	Sobic.004G112200
645	SORBI_3004G115100	ATCG00190	87.281	70	415	1066	7.09e-137	2.48262	1.12473	0.00273701	NA	NA	NA	Sobic.004G115100
646	SORBI_3004G118000	AT2G29120	43.735	91	706	1821	0	2.76757	-3.00345	0.0248041	AT2G29120	GLR2.7	Glutamate receptor 2.7 [Source:UniProtKB/Swiss-Prot;Acc:Q8LGN0]	Sobic.004G118000
647	SORBI_3004G118400	AT1G07780	54.902	93	275	703	8.32e-93	0.726519	4.01634	0.0751389	AT1G07780	PAI1	N-(5'-phosphoribosyl)anthranilate isomerase 1, chloroplastic [Source:UniProtKB/Swiss-Prot;Acc:Q42440]	Sobic.004G118400
648	SORBI_3004G120100	AT5G26570	61.066	99	769	1985	0	-0.539465	7.79302	0.0521981	AT5G26570	GWD3	Phosphoglucan, water dikinase, chloroplastic [Source:UniProtKB/Swiss-Prot;Acc:Q6ZY51]	Sobic.004G120100
649	SORBI_3004G120150	ATMG01190	91.429	91	134	338	4.87e-39	2.55068	0.565991	0.00209557	NA	NA	NA	Sobic.004G120150
650	SORBI_3004G121400	AT5G01490	46.279	92	345	885	1.9e-115	-0.534396	4.94904	0.0494341	AT5G01490	CAX4	cation exchanger 4 [Source:TAIR;Acc:AT5G01490]	Sobic.004G121400
651	SORBI_3004G122200	AT1G12190	25	47	45.4	106	6.07e-05	-1.10598	4.41327	0.096012	AT1G12190	NA	Putative F-box protein At1g12190 [Source:UniProtKB/Swiss-Prot;Acc:Q9FWW8]	Sobic.004G122200
652	SORBI_3004G124800	AT2G03220	47.059	82	433	1114	4.53e-146	-2.91006	-1.95212	0.0245098	AT2G03220	FUT1	Glycosyltransferase (Fragment) [Source:UniProtKB/TrEMBL;Acc:W8PV36]	Sobic.004G124800
653	SORBI_3004G125400	AT3G16190	62.963	96	245	625	2.64e-83	1.20213	0.79773	0.0431503	AT3G16190	NA	Probable inactive nicotinamidase At3g16190 [Source:UniProtKB/Swiss-Prot;Acc:Q93Z51]	Sobic.004G125400
654	SORBI_3004G126100	AT4G08850	34.715	92	217	552	1.75e-62	2.65025	-2.37429	0.0349643	AT4G08850	MIK2	MDIS1-interacting receptor like kinase 2 [Source:UniProtKB/Swiss-Prot;Acc:Q8VZG8]	Sobic.004G126100
662	SORBI_3004G128400	AT4G35160	32.782	97	200	508	1.25e-60	1.88879	2.52003	0.0759631	AT4G35160	NA	O-methyltransferase family protein [Source:UniProtKB/TrEMBL;Acc:Q9T003]	Sobic.004G128400
663	SORBI_3004G130500	AT4G10950	57.939	91	457	1175	1.77e-160	-6.7132	-2.57706	0.00634187	AT4G10950	NA	SGNH hydrolase-type esterase superfamily protein [Source:TAIR;Acc:AT4G10950]	Sobic.004G130500
664	SORBI_3004G133000	AT5G03040	24.242	80	60.5	145	5.21e-10	2.77801	-2.01576	0.0655757	AT5G03040	iqd2	AT5g03040/F15A17_70 [Source:UniProtKB/TrEMBL;Acc:Q93ZH7]	Sobic.004G133000
665	SORBI_3004G133201	AT1G19260	35.647	87	387	995	1.3e-124	5.54626	-2.53393	0.000150462	AT1G19260	NA	TTF-type zinc finger protein with HAT dimerization domain-containing protein [Source:UniProtKB/TrEMBL;Acc:F4IE28]	Sobic.004G133201
666	SORBI_3004G142400	AT5G50780	50.847	86	691	1784	0	-2.85667	-2.02944	0.0158983	AT5G50780	NA	Histidine kinase-, DNA gyrase B-, and HSP90-like ATPase family protein [Source:TAIR;Acc:AT5G50780]	Sobic.004G142400
667	SORBI_3004G144150	AT3G11980	41.975	87	149	377	2.14e-42	0.818821	2.33528	0.0647634	AT3G11980	FAR2	Fatty acyl-CoA reductase [Source:UniProtKB/TrEMBL;Acc:A0A178VDD9]	Sobic.004G144150
668	SORBI_3004G153100	AT3G14470	28.417	75	322	824	2.73e-92	5.78412	2.5765	6.6007e-10	AT3G14470	RPPL1	Putative disease resistance RPP13-like protein 1 [Source:UniProtKB/Swiss-Prot;Acc:Q9LRR4]	Sobic.004G153100
669	SORBI_3004G153900	AT5G23960	36	99	227	578	6.99e-70	-7.47209	-1.98844	0.00449533	AT5G23960	TPS21	Alpha-humulene/(-)-(E)-beta-caryophyllene synthase [Source:UniProtKB/Swiss-Prot;Acc:Q84UU4]	Sobic.004G153900
670	SORBI_3004G156200	AT1G08260	67.173	99	2910	7545	0	1.11469	3.49088	0.0466211	AT1G08260	POL2A	DNA polymerase epsilon catalytic subunit A [Source:UniProtKB/Swiss-Prot;Acc:F4HW04]	Sobic.004G156200
671	SORBI_3004G156400	AT1G03330	92.473	100	182	462	1.34e-61	-3.23092	3.05327	6.32512e-11	AT1G03330	LSM2	LSM2 [Source:UniProtKB/TrEMBL;Acc:A0A178W785]	Sobic.004G156400
672	SORBI_3004G157300	AT3G02040	55.352	99	431	1108	4.71e-151	-1.48642	3.46578	0.0046274	AT3G02040	GDPD1	Glycerophosphodiester phosphodiesterase GDPD1, chloroplastic [Source:UniProtKB/Swiss-Prot;Acc:Q9SGA2]	Sobic.004G157300
673	SORBI_3004G162400	AT5G51070	62.876	92	1119	2895	0	0.756535	4.71393	0.0987157	AT5G51070	CLPD	Chaperone protein ClpD, chloroplastic [Source:UniProtKB/Swiss-Prot;Acc:P42762]	Sobic.004G162400
674	SORBI_3004G163800	AT5G22510	69.371	98	863	2230	0	-0.511856	6.89448	0.0344001	AT5G22510	INVE	Alkaline/neutral invertase E, chloroplastic [Source:UniProtKB/Swiss-Prot;Acc:Q9FK88]	Sobic.004G163800
675	SORBI_3004G169501	AT3G04830	40.678	51	43.5	101	6.74e-06	1.09214	2.08508	0.0809429	AT3G04830	NA	Contains similarity to O-linked GlcNAc transferases [Source:UniProtKB/TrEMBL;Acc:Q9CAU9]	Sobic.004G169501
676	SORBI_3004G169900	AT5G64660	33.853	96	241	616	3.58e-75	1.33519	0.292383	0.0605893	AT5G64660	PUB27	U-box domain-containing protein 27 [Source:UniProtKB/Swiss-Prot;Acc:Q9FLF4]	Sobic.004G169900
677	SORBI_3004G173700	AT1G72020	60.811	97	97.1	240	4e-28	0.737249	2.66931	0.0752881	AT1G72020	NA	Putative uncharacterized protein At1g72020 [Source:UniProtKB/TrEMBL;Acc:Q9C7G5]	Sobic.004G173700
678	SORBI_3004G178700	AT1G29310	43.966	97	326	835	1.48e-107	1.96432	0.469311	0.00872017	AT1G29310	NA	Putative uncharacterized protein At1g29310 [Source:UniProtKB/TrEMBL;Acc:Q8RWJ5]	Sobic.004G178700
679	SORBI_3004G182300	AT4G02600	58.596	77	468	1204	4.29e-161	1.17507	5.15322	0.0348626	AT4G02600	MLO1	MLO-like protein 1 [Source:UniProtKB/Swiss-Prot;Acc:O49621]	Sobic.004G182300
680	SORBI_3004G182700	AT2G44130	34.834	100	187	476	2.01e-55	-1.81567	-1.67969	0.0904972	AT2G44130	NA	F-box/kelch-repeat protein At2g44130 [Source:UniProtKB/Swiss-Prot;Acc:O80582]	Sobic.004G182700
681	SORBI_3004G185900	AT1G77810	71.282	98	581	1497	0	0.705574	4.04545	0.0804408	AT1G77810	NA	Hexosyltransferase [Source:UniProtKB/TrEMBL;Acc:A0A178WEM8]	Sobic.004G185900
682	SORBI_3004G191700	AT5G61430	45.217	93	273	699	6.45e-90	-0.891526	4.05906	0.0913033	AT5G61430	NAC100	NAC domain-containing protein 100 [Source:UniProtKB/Swiss-Prot;Acc:Q9FLJ2]	Sobic.004G191700
683	SORBI_3004G197400	AT1G69770	50.062	83	766	1979	0	2.20733	1.57399	0.0296408	AT1G69770	CMT3	DNA (cytosine-5)-methyltransferase CMT3 [Source:UniProtKB/Swiss-Prot;Acc:Q94F88]	Sobic.004G197400
684	SORBI_3004G200800	AT5G07990	60.373	93	622	1604	0	2.28675	-0.677923	0.00878904	AT5G07990	CYP75B1	TT7 [Source:UniProtKB/TrEMBL;Acc:A0A178UNZ9]	Sobic.004G200800
685	SORBI_3004G202400	AT5G50200	50	74	151	382	6.29e-46	2.58353	-2.51211	0.0248215	AT5G50200	NRT3.1	High-affinity nitrate transporter 3.1 [Source:UniProtKB/Swiss-Prot;Acc:Q9FGS5]	Sobic.004G202400
686	SORBI_3004G202750	AT1G13120	39.048	80	80.1	196	1.97e-18	0.887301	2.84008	0.0992087	AT1G13120	GLE1	Protein GLE1 [Source:UniProtKB/Swiss-Prot;Acc:Q0WPZ7]	Sobic.004G202750
687	SORBI_3004G205300	AT3G54560	85.507	100	229	583	9.41e-79	2.86187	0.14277	0.0948952	AT3G54560	H2AV	Histone H2A [Source:UniProtKB/TrEMBL;Acc:A0A178V944]	Sobic.004G205300
688	SORBI_3004G207400	AT5G60600	81.099	100	1259	3258	0	-0.696761	9.60763	0.00999129	AT5G60600	ISPG	4-hydroxy-3-methylbut-2-en-1-yl diphosphate synthase (ferredoxin), chloroplastic [Source:UniProtKB/Swiss-Prot;Acc:F4K0E8]	Sobic.004G207400
689	SORBI_3004G213600	AT1G15740	63.293	100	649	1673	0	-0.714235	8.74177	0.00436626	AT1G15740	NA	Leucine-rich repeat family protein [Source:UniProtKB/TrEMBL;Acc:Q8H1Q4]	Sobic.004G213600
690	SORBI_3004G220000	AT5G03300	82.249	99	597	1539	0	0.549482	6.9983	0.0721732	AT5G03300	ADK2	Adenosine kinase 2 [Source:UniProtKB/Swiss-Prot;Acc:Q9LZG0]	Sobic.004G220000
691	SORBI_3004G221900	AT3G45210	31.361	98	65.1	157	1.29e-13	4.6857	-2.13193	0.000506723	AT3G45210	NA	AT3g45210/T14D3_150 [Source:UniProtKB/TrEMBL;Acc:Q9M1T8]	Sobic.004G221900
692	SORBI_3004G228500	AT1G72230	49.593	56	117	293	8.05e-33	-3.71191	-2.33034	0.034049	AT1G72230	NA	At1g72230/T9N14_17 [Source:UniProtKB/TrEMBL;Acc:Q9C7T2]	Sobic.004G228500
693	SORBI_3004G231300	AT1G78240	54.741	100	762	1967	0	0.722774	4.20294	0.0921786	AT1G78240	QUA2	Probable pectin methyltransferase QUA2 [Source:UniProtKB/Swiss-Prot;Acc:Q9C9Q8]	Sobic.004G231300
694	SORBI_3004G232100	AT5G64170	34.109	44	69.3	168	2.07e-12	1.97656	-1.43344	0.0364447	AT5G64170	LNK1	Protein LNK1 [Source:UniProtKB/Swiss-Prot;Acc:A8MQN2]	Sobic.004G232100
695	SORBI_3004G234832	AT3G06910	25.373	44	63.5	153	2.3e-10	-1.92943	3.27023	0.00254426	AT3G06910	ULP1A	Ubiquitin-like-specific protease 1A [Source:UniProtKB/Swiss-Prot;Acc:Q8GYL3]	Sobic.004G234832
696	SORBI_3004G235700	AT1G21150	23.876	84	82.4	202	5.77e-17	-1.19945	3.04804	0.0861746	AT1G21150	NA	Mitochondrial transcription termination factor family protein [Source:TAIR;Acc:AT1G21150]	Sobic.004G235700
697	SORBI_3004G237600	AT1G14290	69.685	98	385	990	8.87e-137	0.757042	4.97363	0.00552632	AT1G14290	SBH2	SBH2 [Source:UniProtKB/TrEMBL;Acc:A0A178WPE2]	Sobic.004G237600
698	SORBI_3004G240500	AT2G33840	40.678	88	152	384	1.54e-44	-0.520083	5.10684	0.0728904	AT2G33840	NA	Tyrosine--tRNA ligase 1, cytoplasmic [Source:UniProtKB/Swiss-Prot;Acc:Q8S9J2]	Sobic.004G240500
699	SORBI_3004G241500	AT1G60060	63.175	78	371	952	2.36e-127	-1.52546	-0.380059	0.0720046	AT1G60060	NA	Putative uncharacterized protein [Source:UniProtKB/TrEMBL;Acc:Q9ZUI7]	Sobic.004G241500
700	SORBI_3004G248000	AT3G17950	27.83	88	58.5	140	1.27e-10	-3.28393	-3.34141	0.047984	AT3G17950	Y-3	Uncharacterized protein At3g17950 [Source:UniProtKB/Swiss-Prot;Acc:Q6DR24]	Sobic.004G248000
701	SORBI_3004G249200	ATMG00513	72.727	93	130	327	2.63e-37	2.33159	-2.7854	0.0229389	NA	NA	NA	Sobic.004G249200
702	SORBI_3004G250700	AT5G14880	67.3	100	1077	2784	0	0.761979	4.00904	0.0375181	AT5G14880	POT8	Potassium transporter [Source:UniProtKB/TrEMBL;Acc:A0A178UBD9]	Sobic.004G250700
703	SORBI_3004G252400	AT1G13580	71.237	98	450	1158	7.7e-161	1.01931	4.39342	0.0133527	AT1G13580	LAG13	LOH3 [Source:UniProtKB/TrEMBL;Acc:A0A178WFM1]	Sobic.004G252400
704	SORBI_3004G254800	AT1G61770	71.071	95	414	1063	1.33e-146	0.500915	5.98263	0.0542292	AT1G61770	C50	Chaperone protein dnaJ 50 [Source:UniProtKB/Swiss-Prot;Acc:Q8GUN6]	Sobic.004G254800
705	SORBI_3004G256200	AT3G07650	48.449	100	358	920	4.22e-122	-0.504478	7.17189	0.0811608	AT3G07650	COL9	AT3G07650 protein [Source:UniProtKB/TrEMBL;Acc:A1A6H1]	Sobic.004G256200
706	SORBI_3004G257700	AT5G10770	40.559	92	300	767	6.81e-97	-0.661819	4.89343	0.0756348	AT5G10770	NA	Aspartyl protease family protein At5g10770 [Source:UniProtKB/Swiss-Prot;Acc:Q8S9J6]	Sobic.004G257700
707	SORBI_3004G258300	AT5G10770	46.005	86	322	826	1.47e-105	1.94415	5.52055	0.0906149	AT5G10770	NA	Aspartyl protease family protein At5g10770 [Source:UniProtKB/Swiss-Prot;Acc:Q8S9J6]	Sobic.004G258300
708	SORBI_3004G260000	AT5G48020	73.669	80	551	1420	0	-0.810961	6.68923	0.000708568	AT5G48020	NA	2-oxoglutarate (2OG) and Fe(II)-dependent oxygenase superfamily protein [Source:UniProtKB/TrEMBL;Acc:Q9FI36]	Sobic.004G260000
709	SORBI_3004G260500	AT1G32450	60.72	98	721	1862	0	1.13856	0.742138	0.0661754	AT1G32450	NPF7.3	Protein NRT1/ PTR FAMILY 7.3 [Source:UniProtKB/Swiss-Prot;Acc:Q9LQL2]	Sobic.004G260500
710	SORBI_3004G261400	AT4G35350	60.057	97	437	1124	5.23e-154	2.64729	-3.27937	0.0853436	AT4G35350	XCP1	Cysteine protease XCP1 [Source:UniProtKB/Swiss-Prot;Acc:O65493]	Sobic.004G261400
711	SORBI_3004G265400	AT3G45980	80.645	100	223	567	9.56e-76	2.55764	2.46196	0.018839	AT3G45980	H2B	Histone H2B [Source:UniProtKB/TrEMBL;Acc:A0A178V9F6]	Sobic.004G265400
712	SORBI_3004G266500	AT3G27820	62.069	98	555	1430	0	2.56919	-2.88485	0.0427465	AT3G27820	MDAR4	MDAR4 [Source:UniProtKB/TrEMBL;Acc:A0A178VES2]	Sobic.004G266500
713	SORBI_3004G268500	AT4G19170	64.232	83	694	1792	0	-0.845282	2.9673	0.0772856	AT4G19170	CCD4	Probable carotenoid cleavage dioxygenase 4, chloroplastic [Source:UniProtKB/Swiss-Prot;Acc:O49675]	Sobic.004G268500
714	SORBI_3004G269800	AT1G64970	68.858	81	418	1074	1.72e-146	-0.777634	6.31951	0.0423048	AT1G64970	VTE4	Tocopherol O-methyltransferase, chloroplastic [Source:UniProtKB/Swiss-Prot;Acc:Q9ZSK1]	Sobic.004G269800
715	SORBI_3004G273000	AT1G32240	34.615	99	159	402	5.18e-45	3.17944	-1.89891	0.0127036	AT1G32240	KAN2	Probable transcription factor KAN2 [Source:UniProtKB/Swiss-Prot;Acc:Q9C616]	Sobic.004G273000
716	SORBI_3004G273400	AT5G64410	72.154	96	1115	2885	0	1.79323	1.43575	0.0429107	AT5G64410	OPT4	Isp4-like protein [Source:UniProtKB/TrEMBL;Acc:Q0WUW4]	Sobic.004G273400
717	SORBI_3004G274900	AT5G46740	45.946	49	313	801	1.5e-95	2.09914	2.94782	0.0136491	AT5G46740	UBP21	Ubiquitin carboxyl-terminal hydrolase 21 [Source:UniProtKB/Swiss-Prot;Acc:Q9FIQ1]	Sobic.004G274900
718	SORBI_3004G279601	AT5G59970	100	100	199	507	2.99e-68	2.6253	0.969676	0.0821931	AT5G59970	NA	Histone H4 [Source:UniProtKB/TrEMBL;Acc:A0A178VF54]	Sobic.004G279601
719	SORBI_3004G280800	AT5G24520	63.758	91	377	968	3.81e-131	0.826403	3.57533	0.0185904	AT5G24520	TTG1	Protein TRANSPARENT TESTA GLABRA 1 [Source:UniProtKB/Swiss-Prot;Acc:Q9XGN1]	Sobic.004G280800
720	SORBI_3004G283900	AT1G12740	63.214	98	640	1652	0	2.26744	-0.18468	0.0717777	AT1G12740	CYP87A2	Cytochrome P450, family 87, subfamily A, polypeptide 2 [Source:UniProtKB/TrEMBL;Acc:Q9LN73]	Sobic.004G283900
721	SORBI_3004G284500	AT5G42000	83.333	83	171	434	3.63e-56	0.503041	5.44921	0.065009	AT5G42000	NA	At5g42000 [Source:UniProtKB/TrEMBL;Acc:Q9FHY3]	Sobic.004G284500
722	SORBI_3004G288100	AT2G23940	70.115	100	254	650	1.05e-87	0.596443	5.24267	0.0133042	AT2G23940	NA	Expressed protein [Source:UniProtKB/TrEMBL;Acc:O82222]	Sobic.004G288100
723	SORBI_3004G294400	AT2G45110	56.118	80	269	688	3.07e-90	2.66094	-3.57447	0.083764	AT2G45110	EXPB4	Expansin-B4 [Source:UniProtKB/Swiss-Prot;Acc:Q9SHD1]	Sobic.004G294400
724	SORBI_3004G298000	AT4G17550	51.899	98	502	1292	2.38e-174	1.93964	-2.90026	0.0987082	AT4G17550	NA	Putative glycerol-3-phosphate transporter 4 [Source:UniProtKB/Swiss-Prot;Acc:O23596]	Sobic.004G298000
725	SORBI_3004G303433	ATCG01230	92.982	73	113	282	1.38e-34	3.11933	0.400694	0.000812879	NA	NA	NA	Sobic.004G303433
726	SORBI_3004G304300	AT3G61220	47.667	95	252	643	8.12e-83	-3.06343	-0.709084	0.0349685	AT3G61220	NA	NAD(P)-binding Rossmann-fold superfamily protein [Source:UniProtKB/TrEMBL;Acc:A0A1I9LNT2]	Sobic.004G304300
727	SORBI_3004G304400	AT1G01800	44.737	98	254	650	6.92e-84	2.1291	0.106225	0.0699539	AT1G01800	NA	AT1G01800 protein [Source:UniProtKB/TrEMBL;Acc:Q94K30]	Sobic.004G304400
728	SORBI_3004G305000	AT5G27420	37.037	69	170	431	8.44e-49	3.00851	-1.56683	0.00870982	AT5G27420	ATL31	E3 ubiquitin-protein ligase ATL31 [Source:UniProtKB/Swiss-Prot;Acc:Q8LGA5]	Sobic.004G305000
729	SORBI_3004G307100	AT3G19170	74.905	97	1662	4305	0	-0.686969	10.4025	0.0384603	AT3G19170	PREP1	Presequence protease 1, chloroplastic/mitochondrial [Source:UniProtKB/Swiss-Prot;Acc:Q9LJL3]	Sobic.004G307100
730	SORBI_3004G312400	AT4G22970	28.537	89	426	1094	9.6e-121	2.71161	1.16126	0.00116139	AT4G22970	ESP	homolog of separase [Source:TAIR;Acc:AT4G22970]	Sobic.004G312400
732	SORBI_3004G313400	AT4G08350	60.491	94	1127	2914	0	-1.28555	0.509052	0.0646308	AT4G08350	GTA02	Putative transcription elongation factor SPT5 homolog 1 [Source:UniProtKB/Swiss-Prot;Acc:Q9STN3]	Sobic.004G313400
733	SORBI_3004G317100	AT5G35560	53.349	99	806	2082	0	-0.519419	6.92598	0.0537291	AT5G35560	NA	DENN (AEX-3) domain-containing protein [Source:UniProtKB/TrEMBL;Acc:F4JZV9]	Sobic.004G317100
734	SORBI_3004G321400	AT3G18730	46.36	98	1082	2798	0	2.24506	2.64306	0.010727	AT3G18730	TSK	Protein TONSOKU [Source:UniProtKB/Swiss-Prot;Acc:Q6Q4D0]	Sobic.004G321400
735	SORBI_3004G323900	AT1G62740	52.4	47	283	725	5.61e-88	0.820532	1.92018	0.0952616	AT1G62740	HOP2	Hsp70-Hsp90 organizing protein 2 [Source:UniProtKB/Swiss-Prot;Acc:Q5XEP2]	Sobic.004G323900
738	SORBI_3004G331600	AT2G07690	73.361	100	1112	2877	0	1.11876	4.77672	0.0303974	AT2G07690	MCM5	DNA replication licensing factor MCM5 [Source:UniProtKB/Swiss-Prot;Acc:O80786]	Sobic.004G331600
739	SORBI_3004G333200	AT5G11090	40.777	75	58.5	140	2.57e-11	-1.16487	1.51274	0.0899913	AT5G11090	NA	At5g11090 [Source:UniProtKB/TrEMBL;Acc:Q9FY56]	Sobic.004G333200
740	SORBI_3004G337500	AT4G32890	46.552	40	140	353	4.75e-38	0.825944	4.81658	0.00377448	AT4G32890	GATA9	GATA transcription factor 9 [Source:UniProtKB/Swiss-Prot;Acc:O82632]	Sobic.004G337500
741	SORBI_3004G337850	ATCG00590	83.871	100	49.3	116	1.31e-10	3.84258	-1.56554	0.0530152	NA	NA	NA	Sobic.004G337850
742	SORBI_3004G339800	AT3G23430	50.6	100	791	2043	0	1.36339	1.74805	0.0211752	AT3G23430	PHO1	Phosphate transporter PHO1 [Source:UniProtKB/Swiss-Prot;Acc:Q8S403]	Sobic.004G339800
743	SORBI_3004G340900	AT2G02230	37.5	94	193	491	9.05e-60	1.35603	-0.630522	0.0786284	AT2G02230	PP2B1	F-box protein PP2-B1 [Source:UniProtKB/Swiss-Prot;Acc:Q6NPT8]	Sobic.004G340900
744	SORBI_3004G347100	AT5G04270	49.049	95	266	681	2.12e-89	0.72759	3.77706	0.0419052	AT5G04270	NA	DHHC-type zinc finger family protein [Source:TAIR;Acc:AT5G04270]	Sobic.004G347100
745	SORBI_3004G352100	AT2G45850	46.831	70	214	544	6.89e-66	-0.680918	4.57334	0.0867883	AT2G45850	AHL9	AT-hook motif nuclear-localized protein 9 [Source:UniProtKB/Swiss-Prot;Acc:O80834]	Sobic.004G352100
746	SORBI_3004G355500	AT2G24490	36.194	95	174	442	3.31e-53	3.15864	2.30675	0.0035538	AT2G24490	RPA2A	RPA32A [Source:UniProtKB/TrEMBL;Acc:A0A178VTA7]	Sobic.004G355500
747	SORBI_3004G357100	AT5G15680	73.699	100	3225	8361	0	-0.558332	5.68974	0.0272399	AT5G15680	NA	ARM repeat superfamily protein [Source:UniProtKB/TrEMBL;Acc:F4KB73]	Sobic.004G357100
748	SORBI_3005G002800	AT5G05580	68.293	89	555	1431	0	2.67574	-1.05178	0.00565983	AT5G05580	FAD8	Temperature-sensitive sn-2 acyl-lipid omega-3 desaturase (ferredoxin), chloroplastic [Source:UniProtKB/Swiss-Prot;Acc:P48622]	Sobic.005G002800
749	SORBI_3005G005300	AT3G62450	66.176	99	97.8	242	9.71e-29	1.33396	0.301616	0.0446638	AT3G62450	NA	DNA mismatch repair protein [Source:UniProtKB/TrEMBL;Acc:Q9LZP5]	Sobic.005G005300
750	SORBI_3005G011500	AT5G05340	63	94	395	1016	1.09e-138	3.05939	1.78955	0.0629049	AT5G05340	PER52	Peroxidase 52 [Source:UniProtKB/Swiss-Prot;Acc:Q9FLC0]	Sobic.005G011500
751	SORBI_3005G014000	AT3G56400	31.443	63	82.4	202	5.63e-18	2.97822	-0.234903	0.0138283	AT3G56400	WRKY70	Probable WRKY transcription factor 70 [Source:UniProtKB/Swiss-Prot;Acc:Q9LY00]	Sobic.005G014000
752	SORBI_3005G017801	AT2G29420	55.455	43	132	332	9.95e-38	2.11002	-0.781755	0.0987925	AT2G29420	GSTU7	Glutathione S-transferase U7 [Source:UniProtKB/Swiss-Prot;Acc:Q9ZW24]	Sobic.005G017801
753	SORBI_3005G022200	AT1G54490	38.443	96	549	1415	0	0.626318	5.25379	0.0779746	AT1G54490	XRN4	XRN4 [Source:UniProtKB/TrEMBL;Acc:A0A178WFK9]	Sobic.005G022200
754	SORBI_3005G026600	AT3G50520	48.684	92	209	532	7.12e-68	1.00294	2.37921	0.0971952	AT3G50520	NA	Phosphoglycerate mutase-like protein 4 [Source:UniProtKB/Swiss-Prot;Acc:Q9SCS3]	Sobic.005G026600
755	SORBI_3005G046700	AT5G46900	66.667	60	106	265	1.74e-30	-2.09039	0.613378	0.0586414	AT5G46900	NA	Bifunctional inhibitor/lipid-transfer protein/seed storage 2S albumin superfamily protein [Source:UniProtKB/TrEMBL;Acc:Q39100]	Sobic.005G046700
756	SORBI_3005G052500	AT2G21050	79.626	99	791	2044	0	2.77642	-1.48862	0.0731437	AT2G21050	LAX2	Auxin transporter-like protein 2 [Source:UniProtKB/Swiss-Prot;Acc:Q9S836]	Sobic.005G052500
757	SORBI_3005G053100	AT3G14470	26.673	90	280	717	1.31e-78	2.88658	-2.48809	0.0303053	AT3G14470	RPPL1	Putative disease resistance RPP13-like protein 1 [Source:UniProtKB/Swiss-Prot;Acc:Q9LRR4]	Sobic.005G053100
758	SORBI_3005G053200	AT3G14470	26.787	90	276	706	4.14e-77	2.10945	2.15588	0.0014038	AT3G14470	RPPL1	Putative disease resistance RPP13-like protein 1 [Source:UniProtKB/Swiss-Prot;Acc:Q9LRR4]	Sobic.005G053200
759	SORBI_3005G053800	AT3G14470	28.682	82	281	719	2.83e-79	1.36452	2.86335	0.0403991	AT3G14470	RPPL1	Putative disease resistance RPP13-like protein 1 [Source:UniProtKB/Swiss-Prot;Acc:Q9LRR4]	Sobic.005G053800
760	SORBI_3005G053900	AT3G14470	28.252	77	280	717	1.55e-78	1.50522	2.97554	0.00613974	AT3G14470	RPPL1	Putative disease resistance RPP13-like protein 1 [Source:UniProtKB/Swiss-Prot;Acc:Q9LRR4]	Sobic.005G053900
761	SORBI_3005G055150	AT1G03650	50	65	93.6	231	2.45e-25	1.81744	4.98145	4.59581e-09	AT1G03650	NA	Acyl-CoA N-acyltransferases (NAT) superfamily protein [Source:UniProtKB/TrEMBL;Acc:Q8GWN1]	Sobic.005G055150
762	SORBI_3005G057700	AT3G47570	41.984	95	715	1846	0	-0.696932	3.96677	0.0726258	AT3G47570	NA	Probable LRR receptor-like serine/threonine-protein kinase At3g47570 [Source:UniProtKB/Swiss-Prot;Acc:C0LGP4]	Sobic.005G057700
763	SORBI_3005G061601	AT4G17880	31.707	89	48.9	115	2.92e-08	0.520332	4.39199	0.0964456	AT4G17880	MYC4	Transcription factor MYC4 [Source:UniProtKB/Swiss-Prot;Acc:O49687]	Sobic.005G061601
764	SORBI_3005G063900	AT4G03500	30.741	79	191	485	2.6e-52	2.84032	1.09665	0.0271319	AT4G03500	NA	Ankyrin repeat family protein [Source:UniProtKB/TrEMBL;Acc:Q9ZT78]	Sobic.005G063900
765	SORBI_3005G072300	AT5G09220	66.376	93	643	1658	0	1.32653	0.659911	0.0482134	AT5G09220	AAP2	Amino acid permease 2 [Source:UniProtKB/Swiss-Prot;Acc:Q38967]	Sobic.005G072300
766	SORBI_3005G075900	AT2G16050	31.579	96	111	277	1.82e-29	1.95357	0.645613	0.0147924	AT2G16050	NA	Cysteine/Histidine-rich C1 domain family protein [Source:UniProtKB/TrEMBL;Acc:F4IJF7]	Sobic.005G075900
767	SORBI_3005G080200	AT1G18480	47.418	97	381	978	4.85e-130	1.34321	0.799941	0.0607352	AT1G18480	SLP2	Shewanella-like protein phosphatase 2 [Source:UniProtKB/Swiss-Prot;Acc:Q944L7]	Sobic.005G080200
768	SORBI_3005G085000	AT4G24220	54.854	99	451	1161	3.45e-158	-1.10462	2.35109	0.0717673	AT4G24220	VEP1	3-oxo-Delta(4,5)-steroid 5-beta-reductase [Source:UniProtKB/Swiss-Prot;Acc:Q9STX2]	Sobic.005G085000
769	SORBI_3005G087000	AT4G10340	77.305	99	410	1055	6.24e-146	-0.869029	10.9374	0.0560623	AT4G10340	LHCB5	Chlorophyll a-b binding protein, chloroplastic [Source:UniProtKB/TrEMBL;Acc:A0A178UW55]	Sobic.005G087000
770	SORBI_3005G090800	AT1G33420	42.753	95	528	1361	1.01e-179	1.05209	1.7259	0.0821171	AT1G33420	NA	PHD finger protein At1g33420 [Source:UniProtKB/Swiss-Prot;Acc:Q9C810]	Sobic.005G090800
771	SORBI_3005G092200	AT3G46530	27.829	88	239	609	2.75e-66	-2.77623	-2.68987	0.0481334	AT3G46530	RPP13	Disease resistance protein RPP13 [Source:UniProtKB/Swiss-Prot;Acc:Q9M667]	Sobic.005G092200
772	SORBI_3005G094001	AT3G07040	24.864	89	165	417	1.93e-41	-0.503749	7.11853	0.0957259	AT3G07040	RPM1	Disease resistance protein RPM1 [Source:UniProtKB/Swiss-Prot;Acc:Q39214]	Sobic.005G094001
773	SORBI_3005G095660	AT4G05200	38.591	93	211	537	6.22e-63	5.10466	0.153544	2.63771e-07	AT4G05200	CRK25	cysteine-rich RLK (RECEPTOR-like protein kinase) 25 [Source:TAIR;Acc:AT4G05200]	Sobic.005G095660
774	SORBI_3005G101600	AT1G58170	38.764	96	115	287	1.62e-32	4.76631	-0.19564	0.0182808	AT1G58170	DIR19	Dirigent protein 19 [Source:UniProtKB/Swiss-Prot;Acc:Q9C523]	Sobic.005G101600
775	SORBI_3005G101700	AT1G58170	40.462	98	122	307	1.29e-35	5.07714	-0.58078	0.0158255	AT1G58170	DIR19	Dirigent protein 19 [Source:UniProtKB/Swiss-Prot;Acc:Q9C523]	Sobic.005G101700
776	SORBI_3005G101800	AT5G42510	46.97	56	111	278	1.94e-30	4.25227	-0.0715269	0.0353255	AT5G42510	DIR1	Dirigent protein 1 [Source:UniProtKB/Swiss-Prot;Acc:Q9FIG6]	Sobic.005G101800
777	SORBI_3005G107300	AT2G31560	74.107	49	173	438	2.86e-54	0.571018	5.24315	0.0476303	AT2G31560	NA	AT2G31560 protein [Source:UniProtKB/TrEMBL;Acc:Q8VZ71]	Sobic.005G107300
778	SORBI_3005G110466	AT3G16180	38.745	93	390	1002	6.6e-129	-3.2754	-3.35014	0.0892454	AT3G16180	NPF1.1	Protein NRT1/ PTR FAMILY 1.1 [Source:UniProtKB/Swiss-Prot;Acc:Q8LPL2]	Sobic.005G110466
779	SORBI_3005G110535	AT1G44900	74.6	98	1370	3546	0	2.63607	3.78268	0.0111401	AT1G44900	MCM2	DNA replication licensing factor MCM2 [Source:UniProtKB/Swiss-Prot;Acc:Q9LPD9]	Sobic.005G110535
780	SORBI_3005G110900	AT3G25130	37.41	25	76.6	187	1.66e-14	-1.94042	-1.04771	0.046489	AT3G25130	NA	Acidic leucine-rich nuclear phosphoprotein 32 family B protein [Source:UniProtKB/TrEMBL;Acc:Q9LSG4]	Sobic.005G110900
781	SORBI_3005G112000	AT4G04900	47.17	31	55.8	133	4.95e-10	3.56626	-2.18158	0.00738833	AT4G04900	RIC10	CRIB domain-containing protein RIC10 [Source:UniProtKB/Swiss-Prot;Acc:Q9M0Y9]	Sobic.005G112000
782	SORBI_3005G119100	AT2G02360	41.729	97	201	511	8.36e-64	2.12371	2.39655	4.99662e-05	AT2G02360	PP2B10	F-box protein PP2-B10 [Source:UniProtKB/Swiss-Prot;Acc:Q9ZVQ6]	Sobic.005G119100
783	SORBI_3005G122400	AT3G47570	44.008	97	753	1944	0	1.16756	0.822742	0.045932	AT3G47570	NA	Probable LRR receptor-like serine/threonine-protein kinase At3g47570 [Source:UniProtKB/Swiss-Prot;Acc:C0LGP4]	Sobic.005G122400
784	SORBI_3005G122600	AT1G12060	27.731	28	44.3	103	7.41e-05	2.64388	-3.51524	0.0877188	AT1G12060	BAG5	BAG5 [Source:UniProtKB/TrEMBL;Acc:A0A178WFD4]	Sobic.005G122600
785	SORBI_3005G123500	AT3G48740	51.736	99	275	703	3.41e-92	2.37387	1.43517	0.0408647	AT3G48740	SWEET11	Bidirectional sugar transporter SWEET11 [Source:UniProtKB/Swiss-Prot;Acc:Q9SMM5]	Sobic.005G123500
786	SORBI_3005G126100	AT1G71830	60.843	75	194	494	2.05e-58	3.43284	3.6188	0.0172909	AT1G71830	SERK1	SERK1 [Source:UniProtKB/TrEMBL;Acc:A0A178W829]	Sobic.005G126100
787	SORBI_3005G126800	AT5G23670	81.443	99	858	2218	0	0.558303	5.5292	0.0359133	AT5G23670	LCB2A	Long chain base biosynthesis protein 2a [Source:UniProtKB/Swiss-Prot;Acc:Q9LSZ9]	Sobic.005G126800
788	SORBI_3005G127300	AT3G05040	33.692	65	342	876	5.94e-97	-2.16064	1.13673	0.0391865	AT3G05040	HST	ARM repeat superfamily protein [Source:UniProtKB/TrEMBL;Acc:A0A1I9LRW7]	Sobic.005G127300
790	SORBI_3005G127800	AT2G34930	35.505	95	280	716	3.11e-83	0.799918	3.29045	0.0378243	AT2G34930	NA	Disease resistance family protein / LRR family protein [Source:UniProtKB/TrEMBL;Acc:O64757]	Sobic.005G127800
794	SORBI_3005G130100	AT1G70080	30.347	97	279	714	3.19e-86	-8.92144	2.43345	0.000548549	AT1G70080	TPS06	Terpenoid synthase 6 [Source:UniProtKB/Swiss-Prot;Acc:Q84UU9]	Sobic.005G130100
795	SORBI_3005G132600	AT3G58940	22.33	39	53.5	127	3.57e-07	1.98568	-2.11584	0.068122	AT3G58940	NA	F-box/LRR-repeat protein At3g58940 [Source:UniProtKB/Swiss-Prot;Acc:Q9LXQ8]	Sobic.005G132600
796	SORBI_3005G134501	AT2G20610	33.333	49	59.3	142	2.55e-10	4.69631	3.46487	7.70014e-14	AT2G20610	SUR1	S-alkyl-thiohydroximate lyase SUR1 [Source:UniProtKB/Swiss-Prot;Acc:Q9SIV0]	Sobic.005G134501
797	SORBI_3005G136300	AT5G13930	84.518	98	709	1829	0	2.37853	0.452832	0.0649806	AT5G13930	CHS	TT4 [Source:UniProtKB/TrEMBL;Acc:A0A178UKS9]	Sobic.005G136300
798	SORBI_3005G137000	AT5G13930	83.249	98	700	1807	0	3.65881	-0.709634	0.0155261	AT5G13930	CHS	TT4 [Source:UniProtKB/TrEMBL;Acc:A0A178UKS9]	Sobic.005G137000
799	SORBI_3005G139900	ATCG01240	82.051	100	254	648	5.02e-88	1.91259	3.90008	0.00192844	NA	NA	NA	Sobic.005G139900
800	SORBI_3005G147800	AT1G25230	52.5	90	360	924	4.51e-124	-0.72724	4.11368	0.0545002	AT1G25230	NA	Calcineurin-like metallo-phosphoesterase superfamily protein [Source:TAIR;Acc:AT1G25230]	Sobic.005G147800
801	SORBI_3005G154300	AT1G58410	28.041	95	86.7	213	1.19e-18	-1.0592	2.32636	0.0736658	AT1G58410	RXW24L	Probable disease resistance protein RXW24L [Source:UniProtKB/Swiss-Prot;Acc:Q9C646]	Sobic.005G154300
802	SORBI_3005G157300	AT4G37110	41.981	95	286	732	5.42e-93	1.88203	1.24595	0.0482794	AT4G37110	NA	Putative uncharacterized protein At4g37110 [Source:UniProtKB/TrEMBL;Acc:Q0WPT6]	Sobic.005G157300
803	SORBI_3005G161700	AT1G11680	50.812	86	469	1207	1.94e-162	2.15746	-0.838425	0.064455	AT1G11680	CYP51G1	Sterol 14-demethylase [Source:UniProtKB/Swiss-Prot;Acc:Q9SAA9]	Sobic.005G161700
804	SORBI_3005G161900	AT1G11680	47.722	89	408	1049	6.39e-139	1.54353	-0.294475	0.0931037	AT1G11680	CYP51G1	Sterol 14-demethylase [Source:UniProtKB/Swiss-Prot;Acc:Q9SAA9]	Sobic.005G161900
805	SORBI_3005G169200	AT3G04720	66.935	82	176	446	1.24e-56	2.87108	6.37212	0.0598606	AT3G04720	HEL	Hevein-like preproprotein [Source:UniProtKB/Swiss-Prot;Acc:P43082]	Sobic.005G169200
806	SORBI_3005G172700	AT3G47890	26.437	55	124	310	2.52e-28	-2.57978	-2.84556	0.0855667	AT3G47890	NA	Ubiquitin carboxyl-terminal hydrolase-related protein [Source:UniProtKB/TrEMBL;Acc:F4JCR1]	Sobic.005G172700
808	SORBI_3005G172800	AT3G47890	35	39	64.3	155	3.41e-10	-4.64682	-2.34459	0.00230491	AT3G47890	NA	Ubiquitin carboxyl-terminal hydrolase-related protein [Source:UniProtKB/TrEMBL;Acc:F4JCR1]	Sobic.005G172800
809	SORBI_3005G175800	AT5G39670	37.931	87	103	257	1.52e-27	2.75788	-0.126117	0.034478	AT5G39670	CML45	Probable calcium-binding protein CML45 [Source:UniProtKB/Swiss-Prot;Acc:Q93Z27]	Sobic.005G175800
810	SORBI_3005G176100	AT1G67070	53.828	90	455	1171	2.84e-158	1.04893	1.61815	0.0792467	AT1G67070	PMI2	Mannose-6-phosphate isomerase 2 [Source:UniProtKB/Swiss-Prot;Acc:Q9FZH5]	Sobic.005G176100
811	SORBI_3005G181000	AT5G65110	81.524	99	1094	2830	0	-0.664176	4.60054	0.0172297	AT5G65110	ACX2	Acyl-coenzyme A oxidase [Source:UniProtKB/TrEMBL;Acc:A0A178UA38]	Sobic.005G181000
812	SORBI_3005G182500	AT1G19715	34.5	76	76.6	187	6.9e-15	1.53783	2.6595	0.0120806	AT1G19715	JAL3	Jacalin-related lectin 3 [Source:UniProtKB/Swiss-Prot;Acc:F4HQX1]	Sobic.005G182500
815	SORBI_3005G183900	AT1G15520	65.01	99	1969	5102	0	-0.880391	2.19747	0.091753	AT1G15520	ABCG40	ABC transporter G family member 40 [Source:UniProtKB/Swiss-Prot;Acc:Q9M9E1]	Sobic.005G183900
816	SORBI_3005G194000	AT4G37900	46.789	62	546	1408	0	-0.581608	5.51353	0.0291573	AT4G37900	GRDP2	Glycine-rich domain-containing protein 2 [Source:UniProtKB/Swiss-Prot;Acc:Q9SZJ2]	Sobic.005G194000
817	SORBI_3005G194400	ATCG00490	76.415	91	301	772	3.04e-101	1.60642	4.46977	0.00329157	NA	NA	NA	Sobic.005G194400
818	SORBI_3005G205100	AT3G47570	41.905	95	683	1762	0	1.40992	2.40285	0.0773821	AT3G47570	NA	Probable LRR receptor-like serine/threonine-protein kinase At3g47570 [Source:UniProtKB/Swiss-Prot;Acc:C0LGP4]	Sobic.005G205100
821	SORBI_3005G206500	AT2G47600	69.639	97	722	1863	0	0.877323	4.82581	0.0490978	AT2G47600	MHX	Magnesium/proton exchanger [Source:UniProtKB/Swiss-Prot;Acc:O22252]	Sobic.005G206500
822	SORBI_3005G209600	AT2G47500	57.178	81	892	2304	0	1.43159	0.289008	0.0828268	AT2G47500	KIN14I	Kinesin-like protein KIN-14I [Source:UniProtKB/Swiss-Prot;Acc:F4IL57]	Sobic.005G209600
823	SORBI_3005G210000	AT2G31510	40.278	52	421	1083	2.03e-135	0.835388	5.04991	0.0206794	AT2G31510	ARI7	Probable E3 ubiquitin-protein ligase ARI7 [Source:UniProtKB/Swiss-Prot;Acc:Q84RR0]	Sobic.005G210000
824	SORBI_3005G210500	AT3G05740	59.609	98	739	1907	0	1.71172	-1.55584	0.0578882	AT3G05740	RECQL1	ATP-dependent DNA helicase Q-like 1 [Source:UniProtKB/Swiss-Prot;Acc:Q9FT74]	Sobic.005G210500
825	SORBI_3005G216800	AT1G60900	73.333	93	521	1342	3.37e-179	1.58193	2.23148	0.00453105	AT1G60900	U2AF65B	Splicing factor U2af large subunit B [Source:UniProtKB/Swiss-Prot;Acc:Q8L716]	Sobic.005G216800
827	SORBI_3005G217200	AT1G48000	71.141	39	241	615	2.12e-78	2.16282	1.46958	0.00638563	AT1G48000	MYB112	MYB transcription factor [Source:UniProtKB/TrEMBL;Acc:Q94CJ3]	Sobic.005G217200
828	SORBI_3005G217900	AT3G13510	56.891	99	382	980	1.64e-131	1.30181	3.72626	0.0981997	AT3G13510	NA	AT3g13510/MRP15_15 [Source:UniProtKB/TrEMBL;Acc:Q9LJE0]	Sobic.005G217900
829	SORBI_3005G219000	AT4G37050	38.462	92	260	665	9.34e-84	4.11254	-2.98772	0.00274707	AT4G37050	PLP3	Patatin-like protein 3 [Source:UniProtKB/Swiss-Prot;Acc:O23181]	Sobic.005G219000
830	SORBI_3005G220200	AT3G14460	27.083	95	212	539	2.66e-55	-0.569899	5.56297	0.0344902	AT3G14460	NA	Putative disease resistance protein At3g14460 [Source:UniProtKB/Swiss-Prot;Acc:Q9LRR5]	Sobic.005G220200
833	SORBI_3006G000100	AT2G05710	73.667	99	1412	3655	0	-0.560993	6.91564	0.0373767	AT2G05710	ACO3	Aconitate hydratase 3, mitochondrial [Source:UniProtKB/Swiss-Prot;Acc:Q9SIB9]	Sobic.006G000100
834	SORBI_3006G011400	AT4G10540	46.358	92	638	1646	0	-1.72366	2.46843	0.00627185	AT4G10540	SBT3.8	Subtilisin-like protease SBT3.8 [Source:UniProtKB/Swiss-Prot;Acc:Q9SZY3]	Sobic.006G011400
835	SORBI_3006G013800	AT4G36910	27.206	46	47.8	112	1.98e-06	-0.776835	5.90411	0.00180997	AT4G36910	CBSX1	CBS domain-containing protein CBSX1, chloroplastic [Source:UniProtKB/Swiss-Prot;Acc:O23193]	Sobic.006G013800
836	SORBI_3006G014900	AT5G64330	45.28	94	588	1515	0	-1.62962	1.67124	0.0914589	AT5G64330	RPT3	Root phototropism protein 3 [Source:UniProtKB/Swiss-Prot;Acc:Q9FMF5]	Sobic.006G014900
837	SORBI_3006G021100	AT4G35000	79.2	53	430	1106	1.32e-150	1.83444	-1.24164	0.0390926	AT4G35000	APX3	L-ascorbate peroxidase 3 [Source:UniProtKB/Swiss-Prot;Acc:Q42564]	Sobic.006G021100
838	SORBI_3006G021900	AT2G47800	49.583	99	1452	3759	0	1.44911	4.64791	0.000575776	AT2G47800	ABCC4	ABC transporter C family member 4 [Source:UniProtKB/Swiss-Prot;Acc:Q7DM58]	Sobic.006G021900
839	SORBI_3006G026900	AT2G32830	55.344	96	568	1463	0	1.80368	0.251158	0.0963122	AT2G32830	PHT1-5	Probable inorganic phosphate transporter 1-5 [Source:UniProtKB/Swiss-Prot;Acc:Q8GYF4]	Sobic.006G026900
840	SORBI_3006G029300	AT5G43530	52.109	93	1107	2864	0	3.1273	0.783639	0.00779518	AT5G43530	RAD5B	DNA repair protein RAD5B [Source:UniProtKB/Swiss-Prot;Acc:Q9FIY7]	Sobic.006G029300
841	SORBI_3006G030400	AT3G47570	38.561	97	585	1507	0	-0.883133	4.23737	0.0272917	AT3G47570	NA	Probable LRR receptor-like serine/threonine-protein kinase At3g47570 [Source:UniProtKB/Swiss-Prot;Acc:C0LGP4]	Sobic.006G030400
842	SORBI_3006G030600	AT3G47570	40.042	97	581	1498	0	1.15613	1.7587	0.0461684	AT3G47570	NA	Probable LRR receptor-like serine/threonine-protein kinase At3g47570 [Source:UniProtKB/Swiss-Prot;Acc:C0LGP4]	Sobic.006G030600
843	SORBI_3006G034300	AT2G45290	79.291	88	932	2408	0	2.4957	-0.737913	0.0741301	AT2G45290	TKL-2	Transketolase-2, chloroplastic [Source:UniProtKB/Swiss-Prot;Acc:F4IW47]	Sobic.006G034300
844	SORBI_3006G038200	AT4G34215	59.426	98	279	713	7.63e-95	0.609749	5.02846	0.0240425	AT4G34215	NA	Probable carbohydrate esterase At4g34215 [Source:UniProtKB/Swiss-Prot;Acc:Q8L9J9]	Sobic.006G038200
845	SORBI_3006G038300	AT3G03740	84.426	100	222	565	4.76e-72	-2.03575	-2.8403	0.095697	AT3G03740	BPM4	BTB/POZ and MATH domain-containing protein 4 [Source:UniProtKB/Swiss-Prot;Acc:Q9SRV1]	Sobic.006G038300
846	SORBI_3006G051000	AT1G67320	68.571	98	681	1758	0	3.14828	2.35879	0.00647561	AT1G67320	NA	DNA primase large subunit [Source:UniProtKB/TrEMBL;Acc:F4HRU9]	Sobic.006G051000
847	SORBI_3006G054900	AT1G09310	49.275	96	135	340	5.49e-41	1.55434	1.95862	0.0475983	AT1G09310	NA	Putative uncharacterized protein [Source:UniProtKB/TrEMBL;Acc:Q9ZPZ4]	Sobic.006G054900
848	SORBI_3006G061300	AT4G13420	55.439	97	864	2232	0	1.15779	5.26822	0.0765754	AT4G13420	POT5	Potassium transporter [Source:UniProtKB/TrEMBL;Acc:Q53XI1]	Sobic.006G061300
849	SORBI_3006G063400	AT5G64760	62.5	67	72	175	1.69e-16	2.61357	-3.07435	0.0370228	AT5G64760	RPN5B	26S proteasome non-ATPase regulatory subunit 12 homolog B [Source:UniProtKB/Swiss-Prot;Acc:Q8VWK0]	Sobic.006G063400
850	SORBI_3006G073500	AT1G08380	69.565	97	184	466	8.64e-61	-0.923109	10.0599	0.0476879	AT1G08380	PSAO	PSAO [Source:UniProtKB/TrEMBL;Acc:A0A178W5Y5]	Sobic.006G073500
851	SORBI_3006G081800	AT5G65360	100	100	272	695	7.63e-96	2.91038	0.129483	0.0468745	AT5G65360	HTR1	Histone H3 [Source:UniProtKB/TrEMBL;Acc:A0A178WG20]	Sobic.006G081800
852	SORBI_3006G083000	AT1G60940	82.866	85	563	1450	0	1.34726	3.9356	0.00982709	AT1G60940	SRK2B	Serine/threonine-protein kinase SRK2B [Source:UniProtKB/Swiss-Prot;Acc:Q9C958]	Sobic.006G083000
853	SORBI_3006G090500	AT5G49890	72.866	98	1120	2898	0	0.549059	4.31662	0.0977489	AT5G49890	CLC-C	Chloride channel protein CLC-c [Source:UniProtKB/Swiss-Prot;Acc:Q96282]	Sobic.006G090500
854	SORBI_3006G091700	AT1G76680	71.507	98	546	1407	0	-0.995946	3.38008	0.0435849	AT1G76680	OPR1	12-oxophytodienoate reductase 1 [Source:UniProtKB/TrEMBL;Acc:F4I403]	Sobic.006G091700
855	SORBI_3006G093100	AT5G49740	53.125	95	783	2023	0	-0.81071	4.61691	0.0123292	AT5G49740	FRO7	Ferric reduction oxidase 7, chloroplastic [Source:UniProtKB/Swiss-Prot;Acc:Q3KTM0]	Sobic.006G093100
856	SORBI_3006G100332	AT2G14095	24	82	57	136	7.8e-10	1.52449	1.52429	0.027813	AT2G14095	NA	Expressed protein [Source:UniProtKB/TrEMBL;Acc:Q8S8A5]	Sobic.006G100332
857	SORBI_3006G101900	AT1G34580	55.6	92	588	1515	0	-1.34949	2.23515	0.0610093	AT1G34580	STP5	Sugar transport protein 5 [Source:UniProtKB/Swiss-Prot;Acc:Q93Y91]	Sobic.006G101900
858	SORBI_3006G102200	AT5G19130	48.853	98	406	1043	1.24e-135	1.19789	2.40464	0.00634253	AT5G19130	NA	GPI transamidase component family protein / Gaa1-like family protein [Source:UniProtKB/TrEMBL;Acc:F4JZM4]	Sobic.006G102200
859	SORBI_3006G113900	AT3G20180	51.25	52	67.4	163	5.25e-15	2.09316	4.65408	0.0376973	AT3G20180	NA	Copper transport protein family [Source:UniProtKB/TrEMBL;Acc:A0A1I9LLM5]	Sobic.006G113900
860	SORBI_3006G116500	AT2G42260	35.088	71	64.7	156	2.78e-12	3.08953	1.28573	0.00633831	AT2G42260	PYM	Protein POLYCHOME [Source:UniProtKB/Swiss-Prot;Acc:O48533]	Sobic.006G116500
861	SORBI_3006G124700	ATCG00770	71.028	91	147	372	6.47e-47	3.5451	2.45734	7.51409e-05	NA	NA	NA	Sobic.006G124700
862	SORBI_3006G124850	ATCG00750	42.963	98	82	201	3.68e-21	3.7995	0.721757	3.69917e-05	NA	NA	NA	Sobic.006G124850
863	SORBI_3006G125400	AT5G40640	56.061	99	637	1644	0	-0.617971	5.6114	0.0110936	AT5G40640	NA	Putative uncharacterized protein At5g40640 [Source:UniProtKB/TrEMBL;Acc:Q84K38]	Sobic.006G125400
864	SORBI_3006G126800	AT1G27880	54.731	80	837	2163	0	2.66277	0.671012	0.00806929	AT1G27880	RECQL5	ATP-dependent DNA helicase Q-like 5 [Source:UniProtKB/Swiss-Prot;Acc:Q0WVW7]	Sobic.006G126800
865	SORBI_3006G128200	AT3G25250	46.855	98	401	1030	3.61e-137	1.69683	-1.06499	0.0985929	AT3G25250	OXI1	Serine/threonine-protein kinase OXI1 [Source:UniProtKB/Swiss-Prot;Acc:Q9LSF1]	Sobic.006G128200
866	SORBI_3006G132500	AT3G54420	57.348	99	323	829	1.02e-111	2.00175	3.68215	0.0875914	AT3G54420	EP3	EP3 [Source:UniProtKB/TrEMBL;Acc:A0A178VE44]	Sobic.006G132500
867	SORBI_3006G134900	AT3G27060	80.428	96	530	1366	0	2.20616	1.75645	0.0394051	AT3G27060	TSO2	TSO2 [Source:UniProtKB/TrEMBL;Acc:A0A178VJE9]	Sobic.006G134900
868	SORBI_3006G136000	AT4G31400	39.884	99	236	601	1.72e-75	2.17056	0.435849	0.00632479	AT4G31400	CTF7	ECO1 [Source:UniProtKB/TrEMBL;Acc:A0A178UZG9]	Sobic.006G136000
869	SORBI_3006G137800	AT2G24290	63.529	87	224	570	3.13e-75	0.769254	2.73624	0.0850292	AT2G24290	NA	Expressed protein [Source:UniProtKB/TrEMBL;Acc:Q9ZQ38]	Sobic.006G137800
870	SORBI_3006G139600	AT3G50120	57.091	99	635	1638	0	-1.75319	-1.37933	0.0681116	AT3G50120	NA	Putative uncharacterized protein [Source:UniProtKB/TrEMBL;Acc:Q9SN06]	Sobic.006G139600
871	SORBI_3006G140200	AT1G08280	48.421	75	272	696	2.81e-88	1.92625	-0.532376	0.0854873	AT1G08280	GALT29A	Beta-1,6-galactosyltransferase GALT29A [Source:UniProtKB/Swiss-Prot;Acc:Q9SGD2]	Sobic.006G140200
872	SORBI_3006G144700	AT1G04020	40.312	81	345	884	2.61e-109	2.76556	1.64347	0.0203028	AT1G04020	ATBARD1	ROW1 [Source:UniProtKB/TrEMBL;Acc:A0A178W540]	Sobic.006G144700
874	SORBI_3006G149400	AT2G28315	72.59	97	471	1211	8.85e-168	1.20356	1.20723	0.079676	AT2G28315	UXT1	UDP-xylose transporter 1 [Source:UniProtKB/Swiss-Prot;Acc:F4IHS9]	Sobic.006G149400
875	SORBI_3006G154400	AT5G08350	48.168	64	186	473	2.04e-58	1.43463	0.303688	0.099361	AT5G08350	NA	GEM-like protein 4 [Source:UniProtKB/Swiss-Prot;Acc:Q9FTA0]	Sobic.006G154400
876	SORBI_3006G155000	AT5G23395	63.636	58	123	309	1.91e-36	0.904133	4.54919	0.0758808	AT5G23395	MIA40	Mitochondrial intermembrane space import and assembly protein 40 homolog [Source:UniProtKB/Swiss-Prot;Acc:Q8GYJ4]	Sobic.006G155000
877	SORBI_3006G157600	AT3G15360	53.383	71	162	411	5.03e-51	2.1898	0.523918	0.00625709	AT3G15360	ATHM4	TRX-M4 [Source:UniProtKB/TrEMBL;Acc:A0A178VJ83]	Sobic.006G157600
878	SORBI_3006G158500	AT3G61220	47.02	96	265	676	1.14e-87	0.818832	3.11738	0.0934506	AT3G61220	NA	NAD(P)-binding Rossmann-fold superfamily protein [Source:UniProtKB/TrEMBL;Acc:A0A1I9LNT2]	Sobic.006G158500
879	SORBI_3006G161800	AT3G43660	57.672	74	221	563	6.57e-73	-2.04922	0.137322	0.0355645	AT3G43660	NA	Vacuolar iron transporter homolog 4 [Source:UniProtKB/Swiss-Prot;Acc:Q9M2C0]	Sobic.006G161800
880	SORBI_3006G169000	AT5G55130	53.269	97	434	1115	5.56e-150	2.38437	-1.31363	0.0112971	AT5G55130	MOCS3	Adenylyltransferase and sulfurtransferase MOCS3 [Source:UniProtKB/Swiss-Prot;Acc:Q9ZNW0]	Sobic.006G169000
881	SORBI_3006G169200	AT3G60390	82.576	56	226	575	1.85e-73	1.48094	0.229144	0.0663268	AT3G60390	HAT3	Homeobox-leucine zipper protein HAT3 [Source:UniProtKB/Swiss-Prot;Acc:P46602]	Sobic.006G169200
882	SORBI_3006G173800	AT1G63440	70.7	99	1238	3204	0	-0.968072	3.74298	0.0420069	AT1G63440	HMA5	Probable copper-transporting ATPase HMA5 [Source:UniProtKB/Swiss-Prot;Acc:Q9SH30]	Sobic.006G173800
884	SORBI_3006G178000	AT1G16210	62.661	100	262	670	7.36e-89	0.523806	4.57381	0.054289	AT1G16210	NA	Coiled-coil protein [Source:UniProtKB/TrEMBL;Acc:Q8VYC9]	Sobic.006G178000
885	SORBI_3006G181000	AT1G48410	78.024	91	1532	3967	0	-0.608135	7.42374	0.0192919	AT1G48410	AGO1	ICU9 [Source:UniProtKB/TrEMBL;Acc:A0A178WL72]	Sobic.006G181000
886	SORBI_3006G184200	AT3G63530	61.321	43	140	353	1.2e-40	1.21898	0.800504	0.0378588	AT3G63530	BB	BB2 [Source:UniProtKB/TrEMBL;Acc:A0A178VG02]	Sobic.006G184200
887	SORBI_3006G184400	AT4G23030	61.845	84	515	1326	4.91e-179	1.78222	-1.5601	0.0538155	AT4G23030	DTX49	Protein DETOXIFICATION 49 [Source:UniProtKB/Swiss-Prot;Acc:O82752]	Sobic.006G184400
888	SORBI_3006G189200	AT3G57870	67.516	97	230	586	2.08e-78	1.05005	0.862751	0.0667636	AT3G57870	SCE1	SCE1A [Source:UniProtKB/TrEMBL;Acc:A0A178V9H0]	Sobic.006G189200
889	SORBI_3006G190000	AT5G24530	63.422	98	451	1159	7.66e-160	1.79027	-0.0641251	0.0874136	AT5G24530	DMR6	Protein DOWNY MILDEW RESISTANCE 6 [Source:UniProtKB/Swiss-Prot;Acc:Q9FLV0]	Sobic.006G190000
890	SORBI_3006G191800	AT5G59970	100	100	199	507	2.99e-68	2.37688	2.15999	0.0192016	AT5G59970	NA	Histone H4 [Source:UniProtKB/TrEMBL;Acc:A0A178VF54]	Sobic.006G191800
891	SORBI_3006G195500	AT1G08840	52.679	99	1311	3394	0	3.32252	1.7557	0.00266439	AT1G08840	emb2411	DNA replication helicase, putative [Source:TAIR;Acc:AT1G08840]	Sobic.006G195500
892	SORBI_3006G205000	AT5G57330	71.429	95	474	1219	1.01e-169	-0.60169	4.41993	0.0490174	AT5G57330	NA	Apospory-associated protein C [Source:UniProtKB/TrEMBL;Acc:Q9LVC5]	Sobic.006G205000
893	SORBI_3006G207100	AT4G29905	50.847	80	64.3	155	1.57e-15	2.68837	-2.12226	0.0760847	AT4G29905	NA	Putative uncharacterized protein [Source:UniProtKB/TrEMBL;Acc:Q940I1]	Sobic.006G207100
894	SORBI_3006G209600	AT3G47680	33.117	40	75.9	185	3.25e-15	2.31724	0.316313	0.018388	AT3G47680	NA	At3g47680 [Source:UniProtKB/TrEMBL;Acc:Q9STU5]	Sobic.006G209600
895	SORBI_3006G214000	AT1G69770	50.5	84	771	1991	0	3.19637	1.52067	0.00541968	AT1G69770	CMT3	DNA (cytosine-5)-methyltransferase CMT3 [Source:UniProtKB/Swiss-Prot;Acc:Q94F88]	Sobic.006G214000
896	SORBI_3006G214400	AT5G45030	61.655	98	689	1778	0	-0.528819	7.89309	0.0343081	AT5G45030	NA	AT5G45030 protein [Source:UniProtKB/TrEMBL;Acc:Q9FL94]	Sobic.006G214400
897	SORBI_3006G215800	AT5G51600	28.634	72	86.3	212	1.19e-18	0.757873	4.12736	0.060869	AT5G51600	MAP65-3	65-kDa microtubule-associated protein 3 [Source:UniProtKB/Swiss-Prot;Acc:Q9FHM4]	Sobic.006G215800
898	SORBI_3006G217300	AT1G30620	78.186	98	674	1739	0	0.50028	6.19429	0.0583596	AT1G30620	MUR4	UDP-arabinose 4-epimerase 1 [Source:UniProtKB/Swiss-Prot;Acc:Q9SA77]	Sobic.006G217300
899	SORBI_3006G217900	AT5G46330	39.016	96	546	1407	1.14e-177	1.06735	2.26208	0.028611	AT5G46330	FLS2	Leucine-rich repeat receptor-like protein kinase (Fragment) [Source:UniProtKB/TrEMBL;Acc:C0LGU8]	Sobic.006G217900
902	SORBI_3006G226500	AT2G20490	79.688	100	105	263	3.12e-32	0.507029	4.09058	0.0901804	AT2G20490	NOP10	H/ACA ribonucleoprotein complex subunit 3-like protein [Source:UniProtKB/Swiss-Prot;Acc:Q93XX8]	Sobic.006G226500
903	SORBI_3006G226800	AT1G61720	45.619	96	310	793	2.92e-104	3.4493	-0.396043	0.0827478	AT1G61720	BAN	Anthocyanidin reductase [Source:UniProtKB/Swiss-Prot;Acc:Q9SEV0]	Sobic.006G226800
904	SORBI_3006G229300	AT1G11340	43.847	93	690	1781	0	-0.630913	6.69293	0.0691721	AT1G11340	RKS1	G-type lectin S-receptor-like serine/threonine-protein kinase RKS1 [Source:UniProtKB/Swiss-Prot;Acc:Q9ZT07]	Sobic.006G229300
905	SORBI_3006G245600	AT2G18890	55.914	93	432	1112	3.12e-151	2.43787	-2.49207	0.0540355	AT2G18890	NA	At2g18890 [Source:UniProtKB/TrEMBL;Acc:O64619]	Sobic.006G245600
906	SORBI_3006G249400	AT5G35630	76.037	99	697	1798	0	-0.523493	6.92748	0.034004	AT5G35630	GLN2	Glutamine synthetase, chloroplastic/mitochondrial [Source:UniProtKB/Swiss-Prot;Acc:Q43127]	Sobic.006G249400
907	SORBI_3006G250500	AT2G43060	36.216	84	89.4	220	1.66e-22	0.635004	3.75163	0.0822844	AT2G43060	IBH1	Transcription factor IBH1 [Source:UniProtKB/Swiss-Prot;Acc:Q9SKX1]	Sobic.006G250500
908	SORBI_3006G256900	AT1G22900	36.994	93	96.3	238	3.41e-25	2.6249	-3.55832	0.0634287	AT1G22900	DIR11	Dirigent protein 11 [Source:UniProtKB/Swiss-Prot;Acc:Q67YM6]	Sobic.006G256900
909	SORBI_3006G257700	AT1G01490	68.571	49	87.4	215	2.76e-22	1.29914	2.48629	0.0861569	AT1G01490	NA	Heavy metal transport/detoxification superfamily protein [Source:TAIR;Acc:AT1G01490]	Sobic.006G257700
910	SORBI_3006G259600	AT1G49820	69.417	97	633	1632	0	-0.579277	4.83761	0.0716286	AT1G49820	MTK	Methylthioribose kinase [Source:UniProtKB/Swiss-Prot;Acc:Q9C6D2]	Sobic.006G259600
911	SORBI_3006G261300	AT2G37250	73.191	81	363	933	2.98e-127	0.645568	4.423	0.0444386	AT2G37250	ADK	Adenylate kinase 1, chloroplastic [Source:UniProtKB/Swiss-Prot;Acc:Q9ZUU1]	Sobic.006G261300
912	SORBI_3006G261500	AT2G43020	66.17	97	622	1605	0	-0.619056	8.46232	0.0282444	AT2G43020	PAO2	Probable polyamine oxidase 2 [Source:UniProtKB/Swiss-Prot;Acc:Q9SKX5]	Sobic.006G261500
913	SORBI_3006G264700	AT1G65730	67.841	99	966	2498	0	-4.1642	-2.72643	0.00968251	AT1G65730	YSL7	Probable metal-nicotianamine transporter YSL7 [Source:UniProtKB/Swiss-Prot;Acc:Q9SHY2]	Sobic.006G264700
914	SORBI_3006G267900	AT5G66940	65.169	39	122	307	2.57e-34	-0.992971	1.68548	0.0817827	AT5G66940	DOF5.8	Dof zinc finger protein DOF5.8 [Source:UniProtKB/Swiss-Prot;Acc:Q9FGD6]	Sobic.006G267900
915	SORBI_3006G271800	AT4G00630	67.05	95	1305	3377	0	-0.505453	9.09452	0.0483468	AT4G00630	KEA2	K+ efflux antiporter 2 [Source:UniProtKB/TrEMBL;Acc:F4JHE9]	Sobic.006G271800
916	SORBI_3006G273600	AT3G11600	48.75	74	65.1	157	5.49e-15	2.0748	-2.65418	0.0905413	AT3G11600	NA	E3 ubiquitin-protein ligase [Source:UniProtKB/TrEMBL;Acc:Q9SRN4]	Sobic.006G273600
917	SORBI_3006G278100	AT1G45688	50.585	99	296	758	4.42e-99	1.49626	3.61319	0.0205008	AT1G45688	NA	Putative uncharacterized protein [Source:UniProtKB/TrEMBL;Acc:Q9C636]	Sobic.006G278100
918	SORBI_3007G000500	AT5G23420	50.838	71	147	372	5.21e-44	3.26997	1.83135	0.00339916	AT5G23420	HMGB7	High mobility group B protein 7 [Source:UniProtKB/Swiss-Prot;Acc:Q8LDF9]	Sobic.007G000500
919	SORBI_3007G002000	AT1G71050	60.784	100	177	450	5.36e-58	-0.595006	6.06703	0.0845566	AT1G71050	HIPP20	HIPP20 [Source:UniProtKB/TrEMBL;Acc:A0A178W5Y0]	Sobic.007G002000
920	SORBI_3007G003100	AT1G34350	60.736	91	213	543	1.46e-71	0.6641	4.35575	0.0248124	AT1G34350	NA	unknown protein; Has 192 Blast hits to 192 proteins in 79 species: Archae - 0; Bacteria - 0; Metazoa - 104; Fungi - 0; Plants - 60; Viruses - 0; Other Eukaryotes - 28 (source: NCBI BLink). [Source:TAIR;Acc:AT1G34350]	Sobic.007G003100
921	SORBI_3007G003900	AT3G48280	43.008	86	357	915	1.02e-117	2.46866	0.148596	0.0187267	AT3G48280	CYP71A25	Cytochrome P450 71A25 [Source:UniProtKB/Swiss-Prot;Acc:Q9STK8]	Sobic.007G003900
922	SORBI_3007G008300	AT5G64630	54.386	100	558	1437	0	2.61158	1.83325	0.0142102	AT5G64630	FAS2	Chromatin assembly factor 1 subunit FAS2 [Source:UniProtKB/Swiss-Prot;Acc:Q9SXY1]	Sobic.007G008300
923	SORBI_3007G013800	AT1G71692	53.398	88	199	505	1.89e-64	-1.35524	0.652141	0.0641236	AT1G71692	AGL12	Agamous-like MADS-box protein AGL12 [Source:UniProtKB/Swiss-Prot;Acc:Q38841]	Sobic.007G013800
924	SORBI_3007G016800	AT1G61330	22.46	77	58.5	140	4.93e-09	0.833925	2.17127	0.0741592	AT1G61330	NA	Putative FBD-associated F-box protein At1g61330 [Source:UniProtKB/Swiss-Prot;Acc:O64787]	Sobic.007G016800
925	SORBI_3007G021200	AT2G17080	29.924	99	96.7	239	7.36e-24	2.38313	-1.96047	0.0856953	AT2G17080	NA	Putative uncharacterized protein [Source:UniProtKB/TrEMBL;Acc:Q1PF57]	Sobic.007G021200
926	SORBI_3007G025700	AT5G40780	74.434	96	700	1806	0	1.33438	2.70063	0.0456324	AT5G40780	LHT1	Lysine histidine transporter 1 [Source:UniProtKB/Swiss-Prot;Acc:Q9FKS8]	Sobic.007G025700
927	SORBI_3007G025800	AT5G40780	73.154	96	688	1776	0	0.982395	2.57288	0.0964263	AT5G40780	LHT1	Lysine histidine transporter 1 [Source:UniProtKB/Swiss-Prot;Acc:Q9FKS8]	Sobic.007G025800
928	SORBI_3007G028700	AT4G20380	41.304	100	115	288	4.88e-33	-1.97191	2.08921	0.000241895	AT4G20380	LSD1	LSD1 zinc finger family protein [Source:UniProtKB/TrEMBL;Acc:F4JUW0]	Sobic.007G028700
929	SORBI_3007G035700	AT4G05020	69.875	96	802	2071	0	1.2885	4.64365	0.00868392	AT4G05020	NDB2	NAD(P)H dehydrogenase B2 [Source:UniProtKB/TrEMBL;Acc:F4JGL5]	Sobic.007G035700
930	SORBI_3007G036550	AT4G32880	36.667	75	49.3	116	2.63e-08	2.34599	3.165	1.90357e-05	AT4G32880	ATHB-8	Homeobox-leucine zipper protein ATHB-8 [Source:UniProtKB/Swiss-Prot;Acc:Q39123]	Sobic.007G036550
931	SORBI_3007G038100	AT2G37710	53.882	95	671	1732	0	-1.11454	1.92802	0.0829505	AT2G37710	LECRK41	L-type lectin-domain containing receptor kinase IV.1 [Source:UniProtKB/Swiss-Prot;Acc:O80939]	Sobic.007G038100
932	SORBI_3007G038200	AT2G37710	53.894	93	664	1713	0	-0.904987	2.4943	0.0867181	AT2G37710	LECRK41	L-type lectin-domain containing receptor kinase IV.1 [Source:UniProtKB/Swiss-Prot;Acc:O80939]	Sobic.007G038200
933	SORBI_3007G050600	AT3G03050	52.955	88	930	2403	0	1.28439	6.07664	0.0306406	AT3G03050	CSLD3	RHD7 [Source:UniProtKB/TrEMBL;Acc:A0A178VEH0]	Sobic.007G050600
934	SORBI_3007G055600	AT3G14490	33.333	99	310	794	3.05e-98	2.20735	-0.55669	0.0784513	AT3G14490	TPS17	Terpenoid synthase 17 [Source:UniProtKB/Swiss-Prot;Acc:Q9LRR2]	Sobic.007G055600
935	SORBI_3007G057201	AT4G39610	50.667	100	74.7	182	7.85e-18	-5.2361	-3.62221	0.0791247	AT4G39610	NA	At4g39610 [Source:UniProtKB/TrEMBL;Acc:Q9SV97]	Sobic.007G057201
936	SORBI_3007G058800	AT5G54160	42.899	90	304	778	3.63e-101	2.86855	5.66839	0.0219529	AT5G54160	OMT1	Flavone 3'-O-methyltransferase 1 [Source:UniProtKB/Swiss-Prot;Acc:Q9FK25]	Sobic.007G058800
937	SORBI_3007G060600	AT1G50840	65.074	81	1086	2808	0	-0.568526	4.73528	0.0638416	AT1G50840	POLGAMMA2	polymerase gamma 2 [Source:TAIR;Acc:AT1G50840]	Sobic.007G060600
938	SORBI_3007G061100	AT1G77920	45.588	79	334	857	5.15e-111	-1.14329	2.18588	0.0351452	AT1G77920	TGA7	Transcription factor TGA7 [Source:UniProtKB/Swiss-Prot;Acc:Q93ZE2]	Sobic.007G061100
939	SORBI_3007G061500	AT5G54260	54.237	91	652	1683	0	1.95597	-1.42363	0.0346516	AT5G54260	MRE11	DNA repair and meiosis protein (Mre11) [Source:TAIR;Acc:AT5G54260]	Sobic.007G061500
940	SORBI_3007G064800	AT5G23960	33.333	92	284	726	7.76e-89	2.30572	-0.020749	0.00648286	AT5G23960	TPS21	Alpha-humulene/(-)-(E)-beta-caryophyllene synthase [Source:UniProtKB/Swiss-Prot;Acc:Q84UU4]	Sobic.007G064800
941	SORBI_3007G065300	AT4G04890	70.735	96	1054	2725	0	-0.737362	4.59788	0.0828222	AT4G04890	PDF2	Homeobox-leucine zipper protein PROTODERMAL FACTOR 2 [Source:UniProtKB/Swiss-Prot;Acc:Q93V99]	Sobic.007G065300
942	SORBI_3007G068100	AT2G05710	87.227	92	1692	4383	0	-0.532154	9.15792	0.0343407	AT2G05710	ACO3	Aconitate hydratase 3, mitochondrial [Source:UniProtKB/Swiss-Prot;Acc:Q9SIB9]	Sobic.007G068100
943	SORBI_3007G071100	AT1G16670	64.935	84	434	1117	3.14e-152	0.775307	4.46995	0.0810227	AT1G16670	CRPK1	Cold-responsive protein kinase 1 [Source:UniProtKB/Swiss-Prot;Acc:Q93YN1]	Sobic.007G071100
944	SORBI_3007G084200	AT1G16860	67.562	100	654	1686	0	0.693592	4.82211	0.0586648	AT1G16860	NA	Uncharacterized membrane protein At1g16860 [Source:UniProtKB/Swiss-Prot;Acc:Q9FZ45]	Sobic.007G084200
945	SORBI_3007G085400	AT3G14470	27.551	90	279	714	5e-79	-0.93154	2.14133	0.0807905	AT3G14470	RPPL1	Putative disease resistance RPP13-like protein 1 [Source:UniProtKB/Swiss-Prot;Acc:Q9LRR4]	Sobic.007G085400
946	SORBI_3007G085800	AT2G07050	55.35	99	927	2397	0	-0.530911	8.55529	0.0690983	AT2G07050	CAS1	Cycloartenol synthase [Source:UniProtKB/Swiss-Prot;Acc:P38605]	Sobic.007G085800
947	SORBI_3007G094200	AT4G30410	28.986	99	76.3	186	3.28e-17	1.18961	0.649547	0.0487203	AT4G30410	IBL1	Transcription factor IBH1-like 1 [Source:UniProtKB/Swiss-Prot;Acc:Q9M0B9]	Sobic.007G094200
948	SORBI_3007G099400	AT4G35160	33.957	98	170	430	3.71e-49	2.54055	0.0415859	0.0393844	AT4G35160	NA	O-methyltransferase family protein [Source:UniProtKB/TrEMBL;Acc:Q9T003]	Sobic.007G099400
949	SORBI_3007G102300	AT3G32400	59.77	66	105	262	2.06e-27	1.15172	2.80928	0.0258718	AT3G32400	FH17	Formin-like protein 17 [Source:UniProtKB/Swiss-Prot;Acc:Q9LH02]	Sobic.007G102300
950	SORBI_3007G107600	AT1G73805	43.089	73	272	695	4.58e-86	1.25403	1.06046	0.0980981	AT1G73805	SARD1	Protein SAR DEFICIENT 1 [Source:UniProtKB/Swiss-Prot;Acc:Q9C9T2]	Sobic.007G107600
951	SORBI_3007G109900	AT1G75390	42.149	68	94	232	1.86e-24	0.942983	4.58973	0.0226143	AT1G75390	BZIP44	bZIP transcription factor 44 [Source:UniProtKB/Swiss-Prot;Acc:C0Z2L5]	Sobic.007G109900
952	SORBI_3007G120000	AT3G47780	59.442	98	1084	2804	0	1.49009	0.417278	0.0688346	AT3G47780	ABCA7	ABC transporter A family member 7 [Source:UniProtKB/Swiss-Prot;Acc:Q9STT5]	Sobic.007G120000
953	SORBI_3007G120200	AT3G47790	53.201	97	956	2470	0	-6.65901	-2.64854	0.00118143	AT3G47790	ABCA8	ABC transporter A family member 8 [Source:UniProtKB/Swiss-Prot;Acc:Q8LPK0]	Sobic.007G120200
954	SORBI_3007G124100	AT4G39780	42.599	95	189	480	4.11e-59	0.664025	3.75599	0.0406359	AT4G39780	ERF060	Ethylene-responsive transcription factor ERF060 [Source:UniProtKB/Swiss-Prot;Acc:O65665]	Sobic.007G124100
955	SORBI_3007G124301	AT4G39720	53.846	21	82	201	3.77e-17	-4.27169	-2.63977	0.0051226	AT4G39720	NA	VQ motif-containing protein [Source:TAIR;Acc:AT4G39720]	Sobic.007G124301
956	SORBI_3007G125300	AT1G67180	50	32	185	470	1.59e-53	1.84558	-1.42635	0.0642388	AT1G67180	NA	F5A8.9 protein [Source:UniProtKB/TrEMBL;Acc:Q9ZW89]	Sobic.007G125300
957	SORBI_3007G130000	AT3G06030	45.658	96	528	1360	3.03e-180	2.93959	-3.10145	0.0476877	AT3G06030	ANP3	Mitogen-activated protein kinase kinase kinase 3 [Source:UniProtKB/Swiss-Prot;Acc:O22042]	Sobic.007G130000
958	SORBI_3007G136700	AT1G74440	39.252	94	154	388	5.2e-47	-0.76042	5.06265	0.0686268	AT1G74440	NA	ER membrane protein, putative (DUF962) [Source:UniProtKB/TrEMBL;Acc:Q9CA70]	Sobic.007G136700
959	SORBI_3007G139000	AT3G28917	57.955	69	93.2	230	1.31e-25	1.92092	-2.15954	0.097933	AT3G28917	MIF2	Mini zinc finger protein 2 [Source:UniProtKB/Swiss-Prot;Acc:Q9LJW5]	Sobic.007G139000
960	SORBI_3007G140600	AT2G25110	67.593	99	317	811	7.76e-111	0.783859	5.13073	0.0160274	AT2G25110	SDF2	Stromal cell-derived factor 2-like protein [Source:UniProtKB/Swiss-Prot;Acc:Q93ZE8]	Sobic.007G140600
961	SORBI_3007G145000	AT1G17745	70.792	97	869	2246	0	1.36782	5.48141	0.052664	AT1G17745	PGDH	D-3-phosphoglycerate dehydrogenase [Source:TAIR;Acc:AT1G17745]	Sobic.007G145000
962	SORBI_3007G145801	ATCG00070	69.388	96	65.1	157	3.33e-16	1.97357	2.02297	0.0168469	NA	NA	NA	Sobic.007G145801
963	SORBI_3007G145901	ATCG00280	75.904	86	128	321	2.35e-36	2.01665	1.21566	0.00865575	NA	NA	NA	Sobic.007G145901
964	SORBI_3007G152900	AT5G22110	64.981	96	703	1814	0	2.97676	2.31009	0.017294	AT5G22110	DPB2	DNA polymerase epsilon subunit B [Source:UniProtKB/Swiss-Prot;Acc:Q500V9]	Sobic.007G152900
965	SORBI_3007G163400	AT3G24660	56.433	97	708	1827	0	2.78988	-2.76379	0.0108866	AT3G24660	TMKL1	Putative kinase-like protein TMKL1 [Source:UniProtKB/Swiss-Prot;Acc:P33543]	Sobic.007G163400
966	SORBI_3007G163800	AT2G36910	78.785	99	1880	4869	0	0.72293	4.17939	0.0246872	AT2G36910	ABCB1	ABC transporter B family member 1 [Source:UniProtKB/Swiss-Prot;Acc:Q9ZR72]	Sobic.007G163800
970	SORBI_3007G165600	AT1G63770	74.696	99	1518	3931	0	-0.707328	9.13261	0.00753475	AT1G63770	NA	Peptidase M1 family protein [Source:UniProtKB/TrEMBL;Acc:F4I3R0]	Sobic.007G165600
971	SORBI_3007G166900	AT1G75500	70.864	100	561	1446	0	-1.60127	-0.966261	0.0981439	AT1G75500	WAT1	Protein WALLS ARE THIN 1 [Source:UniProtKB/Swiss-Prot;Acc:Q94AP3]	Sobic.007G166900
972	SORBI_3007G171000	AT3G52880	73.782	99	646	1666	0	-0.641114	4.13804	0.079886	AT3G52880	ATMDAR1	Monodehydroascorbate reductase 1 [Source:UniProtKB/TrEMBL;Acc:F4J849]	Sobic.007G171000
973	SORBI_3007G175900	AT2G17730	53.023	86	228	580	6.62e-75	1.47741	-0.754249	0.0623859	AT2G17730	NIP2	NEP-interacting protein 2 [Source:UniProtKB/TrEMBL;Acc:F4INM3]	Sobic.007G175900
974	SORBI_3007G178200	AT4G38790	83.883	100	483	1244	6.3e-175	0.620827	5.66897	0.0119547	AT4G38790	NA	ER lumen protein retaining receptor family protein [Source:UniProtKB/TrEMBL;Acc:Q8LD89]	Sobic.007G178200
975	SORBI_3007G179000	AT5G66350	40.588	98	176	447	6.41e-53	2.14116	-3.13933	0.0970501	AT5G66350	SHI	Protein SHORT INTERNODES [Source:UniProtKB/Swiss-Prot;Acc:Q9XGX0]	Sobic.007G179000
976	SORBI_3007G179900	AT5G24400	65.6	77	347	891	1.16e-119	1.54284	2.50063	0.024973	AT5G24400	EMB2024	Probable 6-phosphogluconolactonase 5, chloroplastic [Source:UniProtKB/Swiss-Prot;Acc:Q84WW2]	Sobic.007G179900
977	SORBI_3007G183600	AT2G40070	38.144	24	65.9	159	1.88e-11	-2.26619	-0.15912	0.0218158	AT2G40070	NA	At2g40070 [Source:UniProtKB/TrEMBL;Acc:Q494P4]	Sobic.007G183600
978	SORBI_3007G187700	AT3G12280	60.196	97	1160	3001	0	2.5712	3.44409	0.00423803	AT3G12280	RBR1	RBR1 [Source:UniProtKB/TrEMBL;Acc:A0A178VFS5]	Sobic.007G187700
979	SORBI_3007G192000	AT3G01990	53.268	82	306	785	8.18e-103	-2.81846	-2.02234	0.0102503	AT3G01990	ACR6	ACT domain repeat 6 [Source:UniProtKB/TrEMBL;Acc:A0A1I9LSD7]	Sobic.007G192000
980	SORBI_3007G195100	AT3G60820	74.312	99	356	914	1.9e-126	0.597722	4.04703	0.0609308	AT3G60820	PBF1	Proteasome subunit beta type [Source:UniProtKB/TrEMBL;Acc:A0A178V6R9]	Sobic.007G195100
981	SORBI_3007G204600	AT2G39930	69.839	94	1126	2912	0	-0.54345	5.2002	0.0546185	AT2G39930	ISA1	ISA1 [Source:UniProtKB/TrEMBL;Acc:A0A178VW25]	Sobic.007G204600
982	SORBI_3007G206100	AT4G38160	56.113	96	390	1003	2.3e-136	-0.637323	5.05339	0.0247172	AT4G38160	pde191	Mitochondrial transcription termination factor family protein [Source:UniProtKB/TrEMBL;Acc:F4JSY9]	Sobic.007G206100
983	SORBI_3007G207100	ATCG00800	59.804	70	117	292	2.42e-33	4.02059	2.07108	0.0010838	NA	NA	NA	Sobic.007G207100
984	SORBI_3007G210500	AT3G59140	62.003	98	1759	4555	0	0.588428	7.34263	0.0446347	AT3G59140	ABCC10	ABC transporter C family member 10 [Source:UniProtKB/Swiss-Prot;Acc:Q9LYS2]	Sobic.007G210500
985	SORBI_3007G210600	AT3G59140	60.211	95	1655	4286	0	-0.738849	4.69867	0.0629023	AT3G59140	ABCC10	ABC transporter C family member 10 [Source:UniProtKB/Swiss-Prot;Acc:Q9LYS2]	Sobic.007G210600
986	SORBI_3007G212200	AT3G12630	44.505	100	141	356	2.88e-43	0.611611	5.58286	0.0572343	AT3G12630	SAP5	Zinc finger A20 and AN1 domain-containing stress-associated protein 5 [Source:UniProtKB/Swiss-Prot;Acc:Q9LHJ8]	Sobic.007G212200
987	SORBI_3007G217700	AT5G56270	37.943	97	273	697	2.74e-83	-0.549223	6.01689	0.0197308	AT5G56270	WRKY2	Probable WRKY transcription factor 2 [Source:UniProtKB/Swiss-Prot;Acc:Q9FG77]	Sobic.007G217700
988	SORBI_3007G219900	AT1G55740	71.429	99	1103	2854	0	-1.50567	3.61784	0.00139768	AT1G55740	RFS1	Probable galactinol--sucrose galactosyltransferase 1 [Source:UniProtKB/Swiss-Prot;Acc:Q84VX0]	Sobic.007G219900
989	SORBI_3007G221800	AT3G45980	82.468	100	221	564	2.68e-75	2.20943	2.55669	0.0456587	AT3G45980	H2B	Histone H2B [Source:UniProtKB/TrEMBL;Acc:A0A178V9F6]	Sobic.007G221800
990	SORBI_3007G224100	AT2G04030	78.003	100	1238	3203	0	-0.660435	9.44049	0.0314408	AT2G04030	HSP90-5	HSP90.5 [Source:UniProtKB/TrEMBL;Acc:A0A178VPV7]	Sobic.007G224100
991	SORBI_3008G005300	AT2G20610	52.5	86	230	587	1.04e-72	-0.500524	6.80198	0.0665639	AT2G20610	SUR1	S-alkyl-thiohydroximate lyase SUR1 [Source:UniProtKB/Swiss-Prot;Acc:Q9SIV0]	Sobic.008G005300
993	SORBI_3008G005400	AT1G79620	39.726	66	198	504	1.14e-55	-3.95547	-2.87964	0.030727	AT1G79620	NA	Leucine-rich repeat protein kinase family protein [Source:TAIR;Acc:AT1G79620]	Sobic.008G005400
994	SORBI_3008G008801	AT2G40410	43.182	90	249	637	2.31e-81	1.39702	0.941	0.0910275	AT2G40410	CAN2	Staphylococcal-like nuclease CAN2 [Source:UniProtKB/Swiss-Prot;Acc:F4IH31]	Sobic.008G008801
995	SORBI_3008G016600	AT3G02875	51.015	87	410	1055	8.07e-141	3.59905	-3.38542	0.0194449	AT3G02875	ILR1	IAA-amino acid hydrolase ILR1 [Source:UniProtKB/Swiss-Prot;Acc:P54968]	Sobic.008G016600
996	SORBI_3008G018700	AT2G34930	35.112	89	334	856	4.46e-102	-2.13621	0.293444	0.00679613	AT2G34930	NA	Disease resistance family protein / LRR family protein [Source:UniProtKB/TrEMBL;Acc:O64757]	Sobic.008G018700
1000	SORBI_3008G019400	AT1G33110	62.168	93	616	1588	0	1.27747	2.57639	0.0441202	AT1G33110	DTX21	Protein DETOXIFICATION [Source:UniProtKB/TrEMBL;Acc:A0A178WPH4]	Sobic.008G019400
1001	SORBI_3008G020500	AT3G25100	63.371	100	783	2022	0	3.6796	-0.797847	0.0195084	AT3G25100	CDC45	CDC45 (Cell division cycle 45)-like protein [Source:UniProtKB/TrEMBL;Acc:Q9LSG6]	Sobic.008G020500
1002	SORBI_3008G027400	AT3G14460	33.917	82	306	785	1.23e-86	2.13678	-0.367722	0.0538522	AT3G14460	NA	Putative disease resistance protein At3g14460 [Source:UniProtKB/Swiss-Prot;Acc:Q9LRR5]	Sobic.008G027400
1004	SORBI_3008G028600	AT2G40750	35.345	32	81.3	199	5.98e-17	1.95436	0.233337	0.0538344	AT2G40750	WRKY54	Probable WRKY transcription factor 54 [Source:UniProtKB/Swiss-Prot;Acc:Q93WU8]	Sobic.008G028600
1005	SORBI_3008G030100	AT5G05270	56.398	95	223	568	5.71e-74	1.1339	4.15441	0.0836372	AT5G05270	CHI3	Probable chalcone--flavonone isomerase 3 [Source:UniProtKB/Swiss-Prot;Acc:Q8VZW3]	Sobic.008G030100
1006	SORBI_3008G030700	AT2G38540	49.565	93	102	255	2.66e-29	1.10337	6.71846	0.00297442	AT2G38540	LTP1	Non-specific lipid-transfer protein [Source:UniProtKB/TrEMBL;Acc:A0A178VZQ3]	Sobic.008G030700
1007	SORBI_3008G031300	AT3G51620	58.333	89	403	1035	6.88e-132	1.10798	2.31478	0.0474477	AT3G51620	NA	PAP/OAS1 substrate-binding domain superfamily [Source:UniProtKB/TrEMBL;Acc:F4J4G2]	Sobic.008G031300
1008	SORBI_3008G038000	AT3G10120	38.806	53	47	110	3.83e-07	-1.39755	-0.876635	0.0946796	AT3G10120	NA	At3g10120 [Source:UniProtKB/TrEMBL;Acc:Q8GY70]	Sobic.008G038000
1009	SORBI_3008G042600	AT4G38240	71.493	100	676	1745	0	0.500609	5.57135	0.0946184	AT4G38240	GNTI	Alpha-1,3-mannosyl-glycoprotein 2-beta-N-acetylglucosaminyltransferase [Source:UniProtKB/Swiss-Prot;Acc:Q9XGM8]	Sobic.008G042600
1010	SORBI_3008G049000	AT3G51520	50.376	91	296	757	4.72e-100	1.29149	2.4316	0.00700296	AT3G51520	DGAT2	Diacylglycerol O-acyltransferase 2 [Source:UniProtKB/Swiss-Prot;Acc:Q9ASU1]	Sobic.008G049000
1011	SORBI_3008G051000	AT5G45930	80.99	91	602	1552	0	-0.659755	8.36647	0.0610259	AT5G45930	CHLI2	Magnesium-chelatase subunit ChlI-2, chloroplastic [Source:UniProtKB/Swiss-Prot;Acc:Q5XF33]	Sobic.008G051000
1012	SORBI_3008G051900	AT1G19910	96.97	100	309	792	1.3e-109	0.531319	5.98546	0.0405935	AT1G19910	VHA-C2	V-type proton ATPase proteolipid subunit [Source:UniProtKB/TrEMBL;Acc:A0A178W2T3]	Sobic.008G051900
1013	SORBI_3008G059400	AT1G77380	67.811	92	651	1680	0	-1.82437	1.76234	0.00648926	AT1G77380	AAP3	ATAAP3 [Source:UniProtKB/TrEMBL;Acc:A0A178W3U1]	Sobic.008G059400
1014	SORBI_3008G060200	AT5G25930	40	94	344	883	4.56e-106	1.02447	2.66904	0.0445371	AT5G25930	NA	Kinase family with leucine-rich repeat domain-containing protein [Source:UniProtKB/TrEMBL;Acc:Q9XGZ2]	Sobic.008G060200
1020	SORBI_3008G060300	AT3G56400	37.64	50	115	289	8.15e-30	2.06591	4.22424	0.0219794	AT3G56400	WRKY70	Probable WRKY transcription factor 70 [Source:UniProtKB/Swiss-Prot;Acc:Q9LY00]	Sobic.008G060300
1021	SORBI_3008G064700	AT5G55120	68.672	91	564	1453	0	0.605609	7.64518	0.0575447	AT5G55120	VTC5	VTC5 [Source:UniProtKB/TrEMBL;Acc:A0A178UIM1]	Sobic.008G064700
1022	SORBI_3008G068200	AT5G49630	52.026	97	479	1232	1.54e-166	-1.36445	1.35842	0.0442341	AT5G49630	AAP6	AAP6 [Source:UniProtKB/TrEMBL;Acc:A0A178UHU7]	Sobic.008G068200
1023	SORBI_3008G075500	AT1G47890	35.127	93	435	1119	4.21e-136	1.61321	0.978429	0.066269	AT1G47890	AtRLP7	Disease resistance protein, putative; 3954-7013 [Source:UniProtKB/TrEMBL;Acc:Q9C699]	Sobic.008G075500
1024	SORBI_3008G077800	AT3G16370	33.437	81	171	432	1.38e-49	1.29052	5.19961	0.0464622	AT3G16370	APG	GDSL esterase/lipase APG [Source:UniProtKB/Swiss-Prot;Acc:Q9LU14]	Sobic.008G077800
1025	SORBI_3008G078900	AT5G37980	63.743	96	455	1170	4.5e-161	-0.513953	7.00899	0.0945822	AT5G37980	NA	Allyl alcohol dehydrogenase; NADP-dependent oxidoreductase-like protein [Source:UniProtKB/TrEMBL;Acc:Q9FKC9]	Sobic.008G078900
1026	SORBI_3008G080400	AT3G60130	46.595	89	255	651	7.32e-82	1.45549	4.55373	0.00186827	AT3G60130	BGLU16	Beta-glucosidase 16 [Source:UniProtKB/Swiss-Prot;Acc:Q9M1D0]	Sobic.008G080400
1027	SORBI_3008G080600	AT5G44640	44.398	86	431	1107	5.68e-147	1.54848	1.02339	0.0614658	AT5G44640	BGLU13	Beta-glucosidase 13 [Source:UniProtKB/Swiss-Prot;Acc:Q9LU02]	Sobic.008G080600
1028	SORBI_3008G081400	AT1G59740	35.192	100	362	928	4.03e-118	-0.940644	3.45643	0.0306294	AT1G59740	NPF4.3	Protein NRT1/ PTR FAMILY 4.3 [Source:UniProtKB/Swiss-Prot;Acc:Q93VV5]	Sobic.008G081400
1029	SORBI_3008G081900	AT5G50920	88.014	95	1526	3950	0	-0.655099	10.2918	0.0581674	AT5G50920	CLPC1	Chaperone protein ClpC1, chloroplastic [Source:UniProtKB/Swiss-Prot;Acc:Q9FI56]	Sobic.008G081900
1030	SORBI_3008G093500	AT3G11400	68.571	93	152	383	1.16e-46	0.551737	4.16779	0.094407	AT3G11400	EIF3G1	Eukaryotic translation initiation factor 3 subunit G [Source:UniProtKB/TrEMBL;Acc:F4J6A1]	Sobic.008G093500
1031	SORBI_3008G094300	AT3G48740	52.857	89	276	705	3.51e-92	-1.72324	4.32758	9.02702e-07	AT3G48740	SWEET11	Bidirectional sugar transporter SWEET11 [Source:UniProtKB/Swiss-Prot;Acc:Q9SMM5]	Sobic.008G094300
1032	SORBI_3008G094400	AT5G23660	58.506	79	285	728	6.42e-96	-1.08353	4.7888	0.0150415	AT5G23660	SWEET12	Bidirectional sugar transporter SWEET12 [Source:UniProtKB/Swiss-Prot;Acc:O82587]	Sobic.008G094400
1033	SORBI_3008G098400	AT2G19570	36.364	98	55.8	133	1.85e-10	1.00576	3.4429	0.00858771	AT2G19570	CDA1	Cytidine deaminase 1 [Source:UniProtKB/Swiss-Prot;Acc:O65896]	Sobic.008G098400
1034	SORBI_3008G098500	AT5G40290	72.727	56	74.7	182	2.93e-17	1.51386	3.67	2.7365e-05	AT5G40290	NA	HD domain-containing metal-dependent phosphohydrolase family protein [Source:UniProtKB/TrEMBL;Acc:F4KHB6]	Sobic.008G098500
1035	SORBI_3008G110700	AT5G25620	59.601	89	476	1224	1.66e-166	2.29646	-2.18462	0.0325042	AT5G25620	YUC6	Flavin-binding monooxygenase family protein [Source:TAIR;Acc:AT5G25620]	Sobic.008G110700
1036	SORBI_3008G112100	AT3G57650	68.207	98	529	1363	0	1.437	-0.961298	0.057611	AT3G57650	LPAT2	1-acyl-sn-glycerol-3-phosphate acyltransferase 2 [Source:UniProtKB/Swiss-Prot;Acc:Q8LG50]	Sobic.008G112100
1037	SORBI_3008G112600	AT2G41880	57.143	94	415	1066	2.31e-144	0.546865	5.22451	0.079351	AT2G41880	GK-1	guanylate kinase 1 [Source:TAIR;Acc:AT2G41880]	Sobic.008G112600
1038	SORBI_3008G114500	AT1G54690	88.148	99	235	600	3.61e-81	3.39277	0.663857	0.0562499	AT1G54690	HTA3	Probable histone H2AXb [Source:UniProtKB/Swiss-Prot;Acc:Q9S9K7]	Sobic.008G114500
1039	SORBI_3008G117000	AT3G07040	32.112	95	405	1042	1.4e-126	-1.14048	2.41365	0.0639238	AT3G07040	RPM1	Disease resistance protein RPM1 [Source:UniProtKB/Swiss-Prot;Acc:Q39214]	Sobic.008G117000
1040	SORBI_3008G119800	AT3G14470	21.826	82	74.3	181	9.68e-14	-1.01171	3.85449	0.0167114	AT3G14470	RPPL1	Putative disease resistance RPP13-like protein 1 [Source:UniProtKB/Swiss-Prot;Acc:Q9LRR4]	Sobic.008G119800
1041	SORBI_3008G123100	AT5G57580	40.12	47	236	602	1.75e-68	1.67672	5.14791	0.0184868	AT5G57580	CBP60B	Calmodulin-binding protein 60 B [Source:UniProtKB/Swiss-Prot;Acc:Q9FKL6]	Sobic.008G123100
1042	SORBI_3008G123200	AT4G02480	44.552	89	619	1597	0	-0.548205	4.52065	0.0988587	AT4G02480	NA	AAA-type ATPase family protein [Source:UniProtKB/TrEMBL;Acc:Q0WM93]	Sobic.008G123200
1044	SORBI_3008G129000	AT3G54020	71.228	92	424	1090	2.02e-150	0.615847	4.1637	0.0591451	AT3G54020	IPCS1	Phosphatidylinositol:ceramide inositolphosphotransferase 1 [Source:UniProtKB/Swiss-Prot;Acc:Q9M325]	Sobic.008G129000
1045	SORBI_3008G129200	AT4G02060	80.362	99	1208	3126	0	2.66192	3.44268	0.0223045	AT4G02060	MCM7	DNA replication licensing factor MCM7 [Source:UniProtKB/Swiss-Prot;Acc:P43299]	Sobic.008G129200
1046	SORBI_3008G131900	AT3G07040	26.747	91	272	696	2e-77	1.16336	1.24583	0.0548437	AT3G07040	RPM1	Disease resistance protein RPM1 [Source:UniProtKB/Swiss-Prot;Acc:Q39214]	Sobic.008G131900
1047	SORBI_3008G134800	AT3G26900	41.121	77	174	441	4.06e-53	-0.63835	7.62094	0.0228788	AT3G26900	SKL1	Probable inactive shikimate kinase like 1, chloroplastic [Source:UniProtKB/Swiss-Prot;Acc:Q9LW20]	Sobic.008G134800
1048	SORBI_3008G139300	AT2G39705	46.835	95	62.8	151	1.37e-14	2.35596	-2.91993	0.0394286	AT2G39705	RTFL8	RTFL8 [Source:UniProtKB/TrEMBL;Acc:A0A178VQG8]	Sobic.008G139300
1049	SORBI_3008G139400	AT2G39705	71.795	53	56.6	135	3.21e-12	1.33098	-0.181114	0.0814341	AT2G39705	RTFL8	RTFL8 [Source:UniProtKB/TrEMBL;Acc:A0A178VQG8]	Sobic.008G139400
1050	SORBI_3008G156400	AT3G02555	35.948	79	73.6	179	1.28e-16	0.579203	7.67697	0.038894	AT3G02555	NA	At3g02555 [Source:UniProtKB/TrEMBL;Acc:Q8LF93]	Sobic.008G156400
1051	SORBI_3008G156600	AT3G54650	44.006	99	464	1195	2.58e-157	2.99	2.10303	0.00788675	AT3G54650	FBL17	F-box/LRR-repeat protein 17 [Source:UniProtKB/Swiss-Prot;Acc:Q8W104]	Sobic.008G156600
1052	SORBI_3008G157000	AT5G43700	47.748	91	179	453	1.82e-56	0.621397	3.36999	0.0951459	AT5G43700	IAA4	Auxin-responsive protein IAA4 [Source:UniProtKB/Swiss-Prot;Acc:P33077]	Sobic.008G157000
1053	SORBI_3008G157100	AT5G28770	36.275	93	120	302	1.08e-31	-0.851287	5.07201	0.00510475	AT5G28770	BZIP63	Basic leucine zipper 63 [Source:UniProtKB/Swiss-Prot;Acc:B9DGI8]	Sobic.008G157100
1054	SORBI_3008G160300	ATCG01070	77	99	129	325	1.78e-40	3.80591	2.92058	0.000426502	NA	NA	NA	Sobic.008G160300
1055	SORBI_3008G160600	AT3G22780	33.763	96	321	822	9.79e-99	1.14493	4.66758	1.92385e-05	AT3G22780	TSO1	CRC domain-containing protein TSO1 [Source:UniProtKB/Swiss-Prot;Acc:Q9LUI3]	Sobic.008G160600
1056	SORBI_3008G163200	AT5G09640	44.575	83	294	753	8.66e-96	-3.30329	0.750095	4.81116e-05	AT5G09640	SCPL19	Serine carboxypeptidase-like 19 [Source:UniProtKB/Swiss-Prot;Acc:Q8VZU3]	Sobic.008G163200
1057	SORBI_3008G169400	AT5G37020	56.323	93	820	2117	0	-0.546616	5.95456	0.0321146	AT5G37020	ARF8	Auxin response factor [Source:UniProtKB/TrEMBL;Acc:A0A178UFA9]	Sobic.008G169400
1058	SORBI_3008G180400	AT5G47430	37.991	45	144	362	1.76e-36	1.86088	-0.421655	0.0309666	AT5G47430	NA	DWNN domain, a CCHC-type zinc finger [Source:TAIR;Acc:AT5G47430]	Sobic.008G180400
1059	SORBI_3008G182600	AT4G11650	41.553	95	143	360	7.19e-43	4.02497	5.15247	0.0740494	AT4G11650	OSM34	OSM34 [Source:UniProtKB/TrEMBL;Acc:A0A178V0T2]	Sobic.008G182600
1060	SORBI_3008G182800	AT4G11650	39.474	100	132	332	1.52e-38	3.19113	7.77415	0.025264	AT4G11650	OSM34	OSM34 [Source:UniProtKB/TrEMBL;Acc:A0A178V0T2]	Sobic.008G182800
1061	SORBI_3008G182900	AT4G11650	39.171	94	133	335	4.27e-39	1.83045	7.39985	0.08792	AT4G11650	OSM34	OSM34 [Source:UniProtKB/TrEMBL;Acc:A0A178V0T2]	Sobic.008G182900
1062	SORBI_3008G189100	AT3G51000	52.201	96	341	875	2.82e-117	0.532452	5.93981	0.0329129	AT3G51000	NA	AT3g51000/F24M12_40 [Source:UniProtKB/TrEMBL;Acc:Q9SD45]	Sobic.008G189100
1063	SORBI_3008G189200	AT3G51000	54.062	98	353	905	8.84e-122	1.70318	4.00268	0.0248845	AT3G51000	NA	AT3g51000/F24M12_40 [Source:UniProtKB/TrEMBL;Acc:Q9SD45]	Sobic.008G189200
1064	SORBI_3008G189500	AT2G16430	54.334	96	526	1355	0	0.923868	3.70969	0.0767824	AT2G16430	PAP10	Purple acid phosphatase [Source:UniProtKB/TrEMBL;Acc:A0A178VZQ7]	Sobic.008G189500
1065	SORBI_3008G191200	AT5G40010	55.508	86	528	1360	0	1.49796	3.67377	0.039183	AT5G40010	AATP1	AAA-ATPase ASD, mitochondrial [Source:UniProtKB/Swiss-Prot;Acc:Q9FLD5]	Sobic.008G191200
1066	SORBI_3008G191300	AT5G40010	55.921	88	524	1349	0	2.06815	4.46726	0.056897	AT5G40010	AATP1	AAA-ATPase ASD, mitochondrial [Source:UniProtKB/Swiss-Prot;Acc:Q9FLD5]	Sobic.008G191300
1067	SORBI_3009G002100	AT1G24265	27.354	59	81.6	200	3.35e-17	1.61356	-0.895043	0.0736435	AT1G24265	NA	Protein of unknown function (DUF1664) [Source:TAIR;Acc:AT1G24265]	Sobic.009G002100
1068	SORBI_3009G009000	AT5G23960	34.249	88	296	758	8.12e-93	2.60742	1.43793	0.0379538	AT5G23960	TPS21	Alpha-humulene/(-)-(E)-beta-caryophyllene synthase [Source:UniProtKB/Swiss-Prot;Acc:Q84UU4]	Sobic.009G009000
1069	SORBI_3009G014000	AT1G03670	28.843	90	196	497	2.73e-54	0.898899	2.04915	0.0622037	AT1G03670	NA	Ankyrin repeat family protein [Source:UniProtKB/TrEMBL;Acc:F4I2G1]	Sobic.009G014000
1070	SORBI_3009G016600	AT3G46130	76.699	31	182	463	7.09e-56	-0.825468	3.9108	0.0788438	AT3G46130	ATMYB48	myb domain protein 48 [Source:TAIR;Acc:AT3G46130]	Sobic.009G016600
1071	SORBI_3009G016633	AT3G46130	55.294	55	189	481	5.97e-59	-1.51489	2.11425	0.0106543	AT3G46130	ATMYB48	myb domain protein 48 [Source:TAIR;Acc:AT3G46130]	Sobic.009G016633
1072	SORBI_3009G018300	AT3G14470	25.717	87	222	565	2.64e-59	-2.9015	-3.00205	0.041202	AT3G14470	RPPL1	Putative disease resistance RPP13-like protein 1 [Source:UniProtKB/Swiss-Prot;Acc:Q9LRR4]	Sobic.009G018300
1073	SORBI_3009G025100	AT3G11320	69.481	92	426	1096	7.01e-151	1.52615	-1.02842	0.0521747	AT3G11320	NA	Probable sugar phosphate/phosphate translocator At3g11320 [Source:UniProtKB/Swiss-Prot;Acc:Q5XF09]	Sobic.009G025100
1074	SORBI_3009G026101	AT2G37090	50.777	99	205	522	1.35e-65	1.21193	3.94404	0.00856021	AT2G37090	IRX9	Glycosyltransferases (Fragment) [Source:UniProtKB/TrEMBL;Acc:W8QNT8]	Sobic.009G026101
1075	SORBI_3009G038800	AT5G49010	60.69	91	179	455	1.19e-57	2.81087	1.90698	0.0012601	AT5G49010	SLD5	DNA replication complex GINS protein SLD5 [Source:UniProtKB/TrEMBL;Acc:A0A178UAX9]	Sobic.009G038800
1076	SORBI_3009G041400	AT3G14470	30.157	89	278	712	2.5e-79	0.926177	2.81901	0.0227368	AT3G14470	RPPL1	Putative disease resistance RPP13-like protein 1 [Source:UniProtKB/Swiss-Prot;Acc:Q9LRR4]	Sobic.009G041400
1077	SORBI_3009G044600	AT1G77330	63.81	97	405	1041	8.15e-143	1.40392	2.34251	0.0342952	AT1G77330	NA	1-aminocyclopropane-1-carboxylate oxidase 5 [Source:UniProtKB/Swiss-Prot;Acc:Q0WPW4]	Sobic.009G044600
1078	SORBI_3009G054301	AT1G09390	49.693	72	329	844	4.33e-110	1.01784	4.1653	0.0365017	AT1G09390	NA	GDSL esterase/lipase At1g09390 [Source:UniProtKB/Swiss-Prot;Acc:O80522]	Sobic.009G054301
1079	SORBI_3009G055100	AT1G05260	49.848	92	294	753	3.5e-98	1.01547	7.08289	0.0652986	AT1G05260	PER3	Peroxidase [Source:UniProtKB/TrEMBL;Acc:Q0WSR2]	Sobic.009G055100
1080	SORBI_3009G055800	AT4G34190	55.172	67	100	250	4.28e-28	-0.593284	4.81657	0.0739764	AT4G34190	2021-09-01	Stress enhanced protein 1, chloroplastic [Source:UniProtKB/Swiss-Prot;Acc:Q9M7I9]	Sobic.009G055800
1081	SORBI_3009G057900	AT5G01660	38.803	76	287	734	1.37e-86	-0.509727	6.90013	0.0583321	AT5G01660	NA	CONTAINS InterPro DOMAIN/s: Galactose oxidase/kelch, beta-propeller (InterPro:IPR011043), Kelch repeat type 1 (InterPro:IPR006652), Development/cell death domain (InterPro:IPR013989), Kelch related (InterPro:IPR013089), Kelch-type beta propeller (In /.../:IPR015915); BEST Arabidopsis thaliana protein match is: DCD (Development and Cell Death) domain protein (TAIR:AT3G11000.1); Has 16133 Blast hit…	Sobic.009G057900
1083	SORBI_3009G062800	AT2G45290	77.658	100	1221	3158	0	-0.710262	9.08156	0.00890155	AT2G45290	TKL-2	Transketolase-2, chloroplastic [Source:UniProtKB/Swiss-Prot;Acc:F4IW47]	Sobic.009G062800
1084	SORBI_3009G065000	AT1G04250	48.851	78	155	393	1.53e-47	1.11122	1.33873	0.0457833	AT1G04250	IAA17	Auxin-responsive protein IAA17 [Source:UniProtKB/Swiss-Prot;Acc:P93830]	Sobic.009G065000
1085	SORBI_3009G065600	AT3G62160	38.341	99	298	762	4.8e-97	0.99181	4.03464	0.0228343	AT3G62160	NA	At3g62160 [Source:UniProtKB/TrEMBL;Acc:Q9M1Q8]	Sobic.009G065600
1086	SORBI_3009G065900	AT2G25670	50	100	110	275	1.18e-27	0.548919	4.2661	0.094298	AT2G25670	NA	Expressed protein [Source:UniProtKB/TrEMBL;Acc:Q9SL96]	Sobic.009G065900
1087	SORBI_3009G068400	AT3G28730	68.288	98	696	1797	0	-1.44339	1.56104	0.0250369	AT3G28730	SSRP1	FACT complex subunit SSRP1 [Source:UniProtKB/TrEMBL;Acc:A0A178VCP0]	Sobic.009G068400
1089	SORBI_3009G068700	AT1G25350	68.367	97	1124	2907	0	-0.698291	4.74766	0.01469	AT1G25350	OVA9	Glutamine-tRNA ligase, putative / glutaminyl-tRNA synthetase, putative / GlnRS [Source:UniProtKB/TrEMBL;Acc:F4ICG2]	Sobic.009G068700
1090	SORBI_3009G069800	AT4G29130	62.281	98	585	1507	0	-0.681985	4.11268	0.0856668	AT4G29130	HXK1	Phosphotransferase [Source:UniProtKB/TrEMBL;Acc:Q0WLE0]	Sobic.009G069800
1091	SORBI_3009G072400	AT3G21250	57.009	97	1485	3844	0	-0.969559	2.54159	0.0439277	AT3G21250	MRP6	Multidrug resistance-associated protein 6 [Source:UniProtKB/TrEMBL;Acc:A0A1I9LPV5]	Sobic.009G072400
1092	SORBI_3009G072900	AT2G26190	72.464	62	427	1098	1.86e-144	1.74227	-0.427194	0.0982184	AT2G26190	IQM4	IQ domain-containing protein IQM4 [Source:UniProtKB/Swiss-Prot;Acc:O64851]	Sobic.009G072900
1094	SORBI_3009G073500	AT5G56960	36.842	36	82	201	1.11e-16	2.30283	1.14818	0.0421152	AT5G56960	NA	basic helix-loop-helix (bHLH) DNA-binding family protein [Source:TAIR;Acc:AT5G56960]	Sobic.009G073500
1095	SORBI_3009G073800	AT5G56960	50	25	79	193	3.94e-16	3.96646	-1.07635	0.00347251	AT5G56960	NA	basic helix-loop-helix (bHLH) DNA-binding family protein [Source:TAIR;Acc:AT5G56960]	Sobic.009G073800
1096	SORBI_3009G075600	AT1G78600	40	93	204	518	1.68e-63	0.778784	2.55015	0.0812876	AT1G78600	LZF1	Light-regulated zinc finger protein 1 [Source:UniProtKB/TrEMBL;Acc:F4IBS4]	Sobic.009G075600
1097	SORBI_3009G080000	AT1G76580	44.156	99	117	294	3.97e-31	2.6762	-1.56791	0.0347693	AT1G76580	NA	Squamosa promoter-binding protein-like (SBP domain) transcription factor family protein [Source:TAIR;Acc:AT1G76580]	Sobic.009G080000
1098	SORBI_3009G080300	AT5G41850	59.556	97	288	738	2.37e-99	3.80508	-1.08615	0.0529621	AT5G41850	NA	Alpha/beta-Hydrolases superfamily protein [Source:UniProtKB/TrEMBL;Acc:Q9FJ29]	Sobic.009G080300
1099	SORBI_3009G080400	AT4G01070	44.944	99	313	801	2.16e-103	3.02338	-3.03644	0.039218	AT4G01070	UGT72B1	UDP-glycosyltransferase 72B1 [Source:UniProtKB/Swiss-Prot;Acc:Q9M156]	Sobic.009G080400
1100	SORBI_3009G082600	AT3G24550	75.43	69	637	1644	0	0.610712	4.48057	0.0595049	AT3G24550	PERK1	Proline-rich receptor-like protein kinase PERK1 [Source:UniProtKB/Swiss-Prot;Acc:Q9LV48]	Sobic.009G082600
1101	SORBI_3009G083600	AT5G37770	51.656	85	155	391	2.02e-48	4.15122	-1.53372	0.00187838	AT5G37770	CML24	TCH2 [Source:UniProtKB/TrEMBL;Acc:A0A178UBB8]	Sobic.009G083600
1103	SORBI_3009G083900	AT4G19020	53.497	60	836	2160	0	-0.530464	6.41549	0.0245364	AT4G19020	CMT2	DNA (cytosine-5)-methyltransferase CMT2 [Source:UniProtKB/Swiss-Prot;Acc:Q94F87]	Sobic.009G083900
1104	SORBI_3009G087000	AT5G44635	72.401	100	1249	3231	0	2.68481	3.32758	0.00671974	AT5G44635	MCM6	minichromosome maintenance (MCM2/3/5) family protein [Source:TAIR;Acc:AT5G44635]	Sobic.009G087000
1105	SORBI_3009G087600	AT1G34300	33.02	90	349	895	1.64e-107	0.98662	3.69401	0.0027449	AT1G34300	NA	G-type lectin S-receptor-like serine/threonine-protein kinase At1g34300 [Source:UniProtKB/Swiss-Prot;Acc:Q9XID3]	Sobic.009G087600
1106	SORBI_3009G091800	AT3G46780	49.716	92	292	748	7.28e-95	-0.802782	6.35989	0.0381839	AT3G46780	PTAC16	Protein plastid transcriptionally active 16, chloroplastic [Source:UniProtKB/Swiss-Prot;Acc:Q9STF2]	Sobic.009G091800
1107	SORBI_3009G109200	AT1G50030	73.74	98	3600	9335	0	-0.642392	7.41075	0.022039	AT1G50030	TOR	TOR [Source:UniProtKB/TrEMBL;Acc:A0A178WN52]	Sobic.009G109200
1108	SORBI_3009G109300	AT5G41880	63.755	100	634	1636	0	2.09475	2.9968	0.00810331	AT5G41880	POLA3	DNA primase [Source:UniProtKB/TrEMBL;Acc:F4JZZ1]	Sobic.009G109300
1109	SORBI_3009G117000	AT3G62920	55.224	85	77.8	190	1.35e-20	0.954367	1.78915	0.0903858	AT3G62920	NA	Putative uncharacterized protein T20O10_20 [Source:UniProtKB/TrEMBL;Acc:Q9LYC9]	Sobic.009G117000
1110	SORBI_3009G118700	AT2G41510	62.955	94	671	1730	0	-6.74193	-2.5699	0.00100523	AT2G41510	ATCKX1	cytokinin oxidase/dehydrogenase 1 [Source:TAIR;Acc:AT2G41510]	Sobic.009G118700
1111	SORBI_3009G119200	AT4G16260	46.567	97	307	786	2.4e-103	-1.09327	5.85743	0.0052535	AT4G16260	NA	Probable glucan endo-1,3-beta-glucosidase At4g16260 [Source:UniProtKB/Swiss-Prot;Acc:Q8VZJ2]	Sobic.009G119200
1112	SORBI_3009G123100	ATCG00080	91.667	100	66.2	160	3.24e-17	2.38469	2.76095	0.000546469	NA	NA	NA	Sobic.009G123100
1113	SORBI_3009G127000	AT3G05990	48.485	94	466	1200	1.37e-160	0.58503	3.96489	0.055241	AT3G05990	NA	At3g05990 [Source:UniProtKB/TrEMBL;Acc:Q9SFG3]	Sobic.009G127000
1114	SORBI_3009G130100	AT3G12500	67.577	81	405	1041	1.15e-141	3.02302	2.46325	0.0401221	AT3G12500	CHI-B	Basic endochitinase B [Source:UniProtKB/Swiss-Prot;Acc:P19171]	Sobic.009G130100
1115	SORBI_3009G136400	AT5G16080	33.138	93	177	450	1.53e-52	1.90543	1.5397	0.0258836	AT5G16080	CXE17	Probable carboxylesterase 17 [Source:UniProtKB/Swiss-Prot;Acc:Q9LFR7]	Sobic.009G136400
1116	SORBI_3009G136900	AT1G68570	56.15	93	637	1642	0	-1.00272	4.51567	0.0178088	AT1G68570	NPF3.1	Protein NRT1/ PTR FAMILY 3.1 [Source:UniProtKB/Swiss-Prot;Acc:Q9SX20]	Sobic.009G136900
1117	SORBI_3009G140000	AT4G02600	60.632	97	582	1500	0	-0.545409	6.01278	0.0762419	AT4G02600	MLO1	MLO-like protein 1 [Source:UniProtKB/Swiss-Prot;Acc:O49621]	Sobic.009G140000
1118	SORBI_3009G141201	AT1G57765	57.609	87	84.3	207	1.51e-22	0.525331	4.21279	0.0741392	AT1G57765	NA	unknown protein; FUNCTIONS IN: molecular_function unknown; INVOLVED IN: biological_process unknown; LOCATED IN: endomembrane system; BEST Arabidopsis thaliana protein match is: unknown protein (TAIR:AT1G09645.1); Has 68 Blast hits to 68 proteins in /.../cies: Archae - 0; Bacteria - 0; Metazoa - 0; Fungi - 0; Plants - 68; Viruses - 0; Other Eukaryotes - 0 (source: NCBI BLink). [Source:TAIR;Acc:AT1…	Sobic.009G141201
1119	SORBI_3009G152600	AT2G46860	83.721	94	380	977	5.83e-136	0.960587	3.17956	0.0262609	AT2G46860	PPA3	PPa3 [Source:UniProtKB/TrEMBL;Acc:A0A178VZ15]	Sobic.009G152600
1120	SORBI_3009G157900	AT4G37300	40.437	100	113	283	4.97e-32	1.09383	0.949949	0.0887532	AT4G37300	MEE59	AT4g37300/C7A10_60 [Source:UniProtKB/TrEMBL;Acc:O23157]	Sobic.009G157900
1121	SORBI_3009G161000	AT2G37770	54.369	98	320	819	6.83e-110	-0.777344	4.47195	0.0152092	AT2G37770	AKR4C9	NADPH-dependent aldo-keto reductase, chloroplastic [Source:UniProtKB/Swiss-Prot;Acc:Q0PGJ6]	Sobic.009G161000
1122	SORBI_3009G161100	AT2G37770	71.171	40	164	415	4.35e-49	-0.707609	5.34423	0.0884702	AT2G37770	AKR4C9	NADPH-dependent aldo-keto reductase, chloroplastic [Source:UniProtKB/Swiss-Prot;Acc:Q0PGJ6]	Sobic.009G161100
1123	SORBI_3009G164300	AT5G59750	74.324	94	597	1538	0	-0.524571	7.98738	0.0458803	AT5G59750	NA	Monofunctional riboflavin biosynthesis protein RIBA 3 [Source:UniProtKB/TrEMBL;Acc:F4KJA1]	Sobic.009G164300
1124	SORBI_3009G165200	AT5G02580	64.773	85	117	292	1.31e-35	-0.738617	3.15923	0.0665684	AT5G02580	NA	Argininosuccinate lyase [Source:UniProtKB/TrEMBL;Acc:Q84TG0]	Sobic.009G165200
1125	SORBI_3009G166200	AT2G37060	67.232	97	219	558	1.23e-73	0.668854	3.72785	0.0875901	AT2G37060	NFYB8	Nuclear transcription factor Y subunit B-8 [Source:UniProtKB/Swiss-Prot;Acc:Q8VYK4]	Sobic.009G166200
1126	SORBI_3009G167500	AT5G59970	100	100	199	507	2.99e-68	3.09177	1.72758	0.0337982	AT5G59970	NA	Histone H4 [Source:UniProtKB/TrEMBL;Acc:A0A178VF54]	Sobic.009G167500
1127	SORBI_3009G170800	AT1G75490	51.818	44	102	254	1.29e-26	2.29061	-3.31419	0.0625048	AT1G75490	DREB2D	Dehydration-responsive element-binding protein 2D [Source:UniProtKB/Swiss-Prot;Acc:Q9LQZ2]	Sobic.009G170800
1128	SORBI_3009G172950	AT5G46280	66.879	56	1051	2718	0	2.68256	4.05274	0.0111174	AT5G46280	MCM3	DNA replication licensing factor MCM3 [Source:UniProtKB/Swiss-Prot;Acc:Q9FL33]	Sobic.009G172950
1129	SORBI_3009G173600	AT1G67120	42.269	100	3967	10289	0	-0.586124	7.31607	0.0214492	AT1G67120	MDN1	ATPases;nucleotide binding;ATP binding;nucleoside-triphosphatases;transcription factor binding [Source:TAIR;Acc:AT1G67120]	Sobic.009G173600
1130	SORBI_3009G177000	AT4G10360	58.103	95	311	798	2.63e-107	2.78045	-1.42707	0.0278468	AT4G10360	NA	AT4G10360 protein [Source:UniProtKB/TrEMBL;Acc:Q93ZA9]	Sobic.009G177000
1131	SORBI_3009G181200	AT4G05200	43.976	96	527	1358	2.14e-179	1.58045	-0.567904	0.0668914	AT4G05200	CRK25	cysteine-rich RLK (RECEPTOR-like protein kinase) 25 [Source:TAIR;Acc:AT4G05200]	Sobic.009G181200
1132	SORBI_3009G181500	AT5G06150	46.572	90	348	894	2.82e-116	-2.2887	-2.98926	0.0788682	AT5G06150	CYCB1-2	Cyclin-B1-2 [Source:UniProtKB/Swiss-Prot;Acc:Q39067]	Sobic.009G181500
1133	SORBI_3009G181800	AT2G40890	69.901	98	750	1937	0	0.686713	3.09703	0.0827653	AT2G40890	CYP98A3	Cytochrome P450 98A3 [Source:UniProtKB/Swiss-Prot;Acc:O22203]	Sobic.009G181800
1134	SORBI_3009G183300	AT2G41540	81.922	95	739	1907	0	0.741906	3.03841	0.0874733	AT2G41540	GPDHC1	Glycerol-3-phosphate dehydrogenase [NAD(+)] GPDHC1, cytosolic [Source:UniProtKB/Swiss-Prot;Acc:O22216]	Sobic.009G183300
1135	SORBI_3009G183400	AT3G57270	49.53	92	301	770	9.26e-101	-2.03641	-0.615637	0.0181045	AT3G57270	BG1	Probable glucan endo-1,3-beta-glucosidase BG1 [Source:UniProtKB/Swiss-Prot;Acc:Q9M2M0]	Sobic.009G183400
1136	SORBI_3009G184200	AT5G48600	68.094	98	1620	4194	0	1.31659	2.08725	0.0527969	AT5G48600	ATSMC3	Structural maintenance of chromosomes protein [Source:UniProtKB/TrEMBL;Acc:F4K1S1]	Sobic.009G184200
1137	SORBI_3009G189200	AT1G61250	72.569	99	427	1097	3.44e-152	0.859296	4.23318	0.0553704	AT1G61250	SCAMP3	Secretory carrier-associated membrane protein 3 [Source:UniProtKB/Swiss-Prot;Acc:Q9M5P2]	Sobic.009G189200
1138	SORBI_3009G192700	AT4G21070	49.153	69	424	1089	1.53e-132	2.53874	1.09579	0.0337742	AT4G21070	BRCA1	Protein BREAST CANCER SUSCEPTIBILITY 1 homolog [Source:UniProtKB/Swiss-Prot;Acc:Q8RXD4]	Sobic.009G192700
1140	SORBI_3009G194900	AT1G18650	46	44	95.1	235	4.94e-24	1.2923	0.677482	0.0667809	AT1G18650	PDCB3	PLASMODESMATA CALLOSE-BINDING PROTEIN 3 [Source:UniProtKB/Swiss-Prot;Acc:Q9FZ86]	Sobic.009G194900
1141	SORBI_3009G197300	AT5G25610	33.621	46	125	313	2.76e-31	-3.80769	-2.19198	0.0279434	AT5G25610	RD22	BURP domain protein RD22 [Source:UniProtKB/Swiss-Prot;Acc:Q08298]	Sobic.009G197300
1142	SORBI_3009G197600	AT4G35160	34.358	95	202	515	1.17e-61	1.23869	1.55627	0.0480895	AT4G35160	NA	O-methyltransferase family protein [Source:UniProtKB/TrEMBL;Acc:Q9T003]	Sobic.009G197600
1143	SORBI_3009G197800	AT4G35160	36.652	90	158	399	3.24e-46	0.85208	4.66663	0.0467993	AT4G35160	NA	O-methyltransferase family protein [Source:UniProtKB/TrEMBL;Acc:Q9T003]	Sobic.009G197800
1144	SORBI_3009G198400	AT3G24550	59.694	34	484	1247	3.95e-158	1.76271	-0.767278	0.0778696	AT3G24550	PERK1	Proline-rich receptor-like protein kinase PERK1 [Source:UniProtKB/Swiss-Prot;Acc:Q9LV48]	Sobic.009G198400
1145	SORBI_3009G199900	AT1G65480	56.805	96	215	548	1.55e-71	-2.25202	2.65926	0.00564578	AT1G65480	FT	PEBP (phosphatidylethanolamine-binding protein) family protein [Source:TAIR;Acc:AT1G65480]	Sobic.009G199900
1146	SORBI_3009G202900	AT3G16360	58.503	95	179	454	1.29e-58	-1.09636	6.85693	0.000859955	AT3G16360	AHP4	AHP4 [Source:UniProtKB/TrEMBL;Acc:A0A178V965]	Sobic.009G202900
1147	SORBI_3009G203700	AT3G16500	52	48	166	421	2.54e-49	0.870675	4.13699	0.0425347	AT3G16500	IAA26	Auxin-responsive protein IAA26 [Source:UniProtKB/Swiss-Prot;Acc:Q8LAL2]	Sobic.009G203700
1148	SORBI_3009G205300	AT4G23630	59.854	99	323	828	7.04e-112	0.523613	4.75675	0.0526078	AT4G23630	RTNLB1	Reticulon-like protein [Source:UniProtKB/TrEMBL;Acc:A0A178V247]	Sobic.009G205300
1149	SORBI_3009G206500	AT1G64060	69.958	98	1353	3503	0	0.832827	4.82858	0.0370528	AT1G64060	RBOHF	Respiratory burst oxidase homolog protein F [Source:UniProtKB/Swiss-Prot;Acc:O48538]	Sobic.009G206500
1150	SORBI_3009G218450	AT1G02520	58.381	98	1458	3774	0	1.57853	1.28212	0.0715956	AT1G02520	ABCB11	ABC transporter B family member 11 [Source:UniProtKB/Swiss-Prot;Acc:Q9FWX7]	Sobic.009G218450
1154	SORBI_3009G218900	AT3G18000	77.938	95	812	2097	0	-0.723732	9.96489	0.0183701	AT3G18000	NMT1	XPL1 [Source:UniProtKB/TrEMBL;Acc:A0A178VHS8]	Sobic.009G218900
1155	SORBI_3009G220200	AT1G27440	78.676	98	682	1760	0	0.708577	3.3039	0.0573231	AT1G27440	IRX10	Probable beta-1,4-xylosyltransferase IRX10 [Source:UniProtKB/Swiss-Prot;Acc:Q9FZJ1]	Sobic.009G220200
1156	SORBI_3009G221600	AT1G73760	34.111	85	167	422	5.75e-48	0.890762	3.19127	0.0417202	AT1G73760	NA	Putative RING zinc finger protein; 69105-67310 [Source:UniProtKB/TrEMBL;Acc:Q9C9T6]	Sobic.009G221600
1157	SORBI_3009G223100	AT1G68460	41.987	76	248	632	4.15e-79	2.68866	-3.10723	0.032931	AT1G68460	IPT1	Adenylate isopentenyltransferase 1, chloroplastic [Source:UniProtKB/Swiss-Prot;Acc:Q94ID3]	Sobic.009G223100
1158	SORBI_3009G232266	AT1G28480	62.857	65	122	306	2.11e-36	1.43154	1.43575	0.00876014	AT1G28480	GRXC9	Glutaredoxin-C9 [Source:UniProtKB/Swiss-Prot;Acc:Q9SGP6]	Sobic.009G232266
1159	SORBI_3009G237400	AT5G52910	44.28	79	683	1762	0	1.07234	4.2393	0.053891	AT5G52910	ATIM	timeless family protein [Source:TAIR;Acc:AT5G52910]	Sobic.009G237400
1160	SORBI_3009G239500	AT1G30820	80.866	92	934	2414	0	0.869045	6.10803	0.0805209	AT1G30820	NA	CTP synthase [Source:UniProtKB/TrEMBL;Acc:F4I6G9]	Sobic.009G239500
1161	SORBI_3009G239900	AT3G58610	86.137	92	969	2506	0	-0.589288	8.96267	0.0667375	AT3G58610	NA	Ketol-acid reductoisomerase, chloroplastic [Source:UniProtKB/Swiss-Prot;Acc:Q05758]	Sobic.009G239900
1162	SORBI_3009G241400	AT2G25625	55.224	39	65.5	158	8.91e-14	3.77433	-2.52889	0.00336898	AT2G25625	NA	Expressed protein [Source:UniProtKB/TrEMBL;Acc:Q8S8K8]	Sobic.009G241400
1163	SORBI_3009G244300	AT1G75250	59.459	84	102	254	5.79e-30	-0.757142	4.51604	0.0847471	AT1G75250	ATRL6	RAD-like 6 [Source:TAIR;Acc:AT1G75250]	Sobic.009G244300
1164	SORBI_3009G247900	AT2G46140	51.807	100	188	478	8.3e-62	0.885468	3.90047	0.0321986	AT2G46140	NA	Desiccation-related protein At2g46140 [Source:UniProtKB/Swiss-Prot;Acc:O82355]	Sobic.009G247900
1165	SORBI_3009G251700	AT1G12790	55.745	88	285	729	4.04e-97	1.378	-0.290249	0.0786514	AT1G12790	PTD	Protein PARTING DANCERS [Source:UniProtKB/Swiss-Prot;Acc:F4IDW9]	Sobic.009G251700
1166	SORBI_3009G252500	AT3G50930	51.797	96	449	1155	9.88e-154	1.0382	1.8888	0.0437422	AT3G50930	HSR4	Protein HYPER-SENSITIVITY-RELATED 4 [Source:UniProtKB/Swiss-Prot;Acc:Q8VZG2]	Sobic.009G252500
1167	SORBI_3009G254900	AT5G06300	73.913	78	325	832	2.31e-113	2.39422	-1.72228	0.0761312	AT5G06300	LOG7	Cytokinin riboside 5'-monophosphate phosphoribohydrolase LOG7 [Source:UniProtKB/Swiss-Prot;Acc:Q8GW29]	Sobic.009G254900
1168	SORBI_3009G256400	AT3G54280	61.283	99	2418	6266	0	-0.56949	7.98941	0.039815	AT3G54280	RGD3	ROOT GROWTH DEFECTIVE 3 [Source:UniProtKB/TrEMBL;Acc:F4JCU6]	Sobic.009G256400
1169	SORBI_3009G257100	AT4G33050	51.738	83	480	1235	1.78e-165	1.46655	-1.82558	0.0839934	AT4G33050	EDA39	calmodulin-binding family protein [Source:TAIR;Acc:AT4G33050]	Sobic.009G257100
