# Supplementary material for: Implementation of Epigenetic Variation in Sorghum Selection and Implications for Crop Resilience Breeding
Source: Front Plant Sci. 2022 Jan 27;12:798243. doi: 10.3389/fpls.2021.798243 (PMC8828589; doi:10.3389/fpls.2021.798243)
Supplement: Supplementary file 7 [file Table_6.XLSX]

## Sheet: Sheet1
Pedigree	selection_1	selection_2	Genotype_2	Genotype	Emergence_%_Normal	Emergence_%_cold	Adjusted_Early_Planting_Final_Emergence	Area_Under_Plant_Emergence_Curve	Days_to_Anthesis_cold	Plant_Height_cold	Days_to_Anthesis_normal	Plant_Height_normal
LL.LI-1/epi12/2/21/r2	LL	LL.LI	epi	1	63.333	40.833	67.545	648.99	100.75	116	73	122
LL.LI-2/epi12/12/21/r2	LL	LL.LI	epi	2	60	38.75	64.937	812.33	97.625	119.25	73	120.5
LL.LI-3/epi12/3/33/r3	LL	LL.LI	epi	3	66.25	40	66.251	677.02	100.25	114.75	69.75	121.5
LL.LI-4/epi14/10/21/r2	LL	LL.LI	epi	4	45.833	17.292	38.069	442.64	102	114	72.75	120.5
LL.LI-5/epi14/14/34/r3	LL	LL.LI	epi	5	48.75	33.75	72.702	805.55	98.875	117.5	70	121.5
LL.LI-6/epi78/7/10/r1	LL	LL.LI	epi	6	37.5	21.042	57.262	699.28	103.625	120.75	73	125
LL.LI-7/epi78/13/10/r1	LL	LL.LI	epi	7	30	14.792	48.642	423.61	102	109.5	71.75	117
LL.LI-8/epi78/12/19/r2	LL	LL.LI	epi	8	58.333	31.042	53.908	534.58	102.25	117.25	71.25	123.5
LL.LI-9/epi78/7/31/r3	LL	LL.LI	epi	9	65.417	43.125	65.321	566.16	99.375	119.25	67.75	135
LL.LI-10/epi81/9/13/r1	LL	LL.LI	epi	10	48.75	31.042	64.949	637.48	102	118.5	68.75	125.5
LL.MI-1/epi12/6/7/r1	LL	LL.MI	epi	11	63.75	46.458	73.483	746.13	99.25	118.25	69.5	123
LL.MI-2/epi12/6/21/r2	LL	LL.MI	epi	12	65.417	38.542	59.489	646.35	99.375	119	72.5	121.5
LL.MI-3/epi14/11/10/r1	LL	LL.MI	epi	13	70	51.042	71.502	712.03	99.75	113.75	68.5	127
LL.MI-4/epi14/14/21/r2	LL	LL.MI	epi	14	60	37.708	64.812	710.07	99.5	117.75	69.25	126
LL.MI-5/epi14/7/21/r2	LL	LL.MI	epi	15	66.667	45.417	69.377	758.23	100.5	114.5	74	124
LL.MI-6/epi14/8/21/r2	LL	LL.MI	epi	16	71.667	43.333	62.436	592.37	100.875	117	71	126.5
LL.MI-7/epi14/9/21/r2	LL	LL.MI	epi	17	62.917	48.958	77.923	951.95	99	116.75	69.5	127
LL.MI-8/epi14/11/21/r2	LL	LL.MI	epi	18	77.917	53.125	67.969	622.56	100.625	116.5	72.25	119.5
LL.MI-9	LL	LL.MI	epi	19	71.667	51.042	70.435	814.38	98.375	115.75	68.75	122.5
LL.MI-10/epi14/2/34/r3	LL	LL.MI	epi	20	53.333	27.917	53.825	404.54	103.75	116.75	71	126.5
LL.MI-11/epi14/3/34/r3	LL	LL.MI	epi	21	60.417	32.083	53.236	409.11	102.25	113.5	72.5	121
LL.MI-12/epi78/2/10/r1	LL	LL.MI	epi	22	40.417	18.125	44.721	510.18	102.75	121	74	130.5
LL.MI-13/epi14/13/34/r3	LL	LL.MI	epi	23	65	37.708	61.17	584.99	100.125	116.25	72.25	123
LL.MI-14/epi14/10/34/r3	LL	LL.MI	epi	24	42.5	21.458	52.639	492.76	103.25	112.25	71	126
LL.MI-15/epi78/12/10/r1	LL	LL.MI	epi	25	52.5	31.042	62.053	586.2	99	118.75	67.75	125.5
LL.MI-16/epi14/9/34/r3	LL	LL.MI	epi	26	59.167	33.75	60.092	501.76	102.375	114.75	71.75	122
LL.MI-17/epi78/2/19/r2	LL	LL.MI	epi	27	51.667	31.25	60.377	531.69	101.625	119.5	73.5	122
LL.MI-18/epi14/6/34/r3	LL	LL.MI	epi	28	65	37.083	60.288	596.49	101	111.75	69.75	119
LL.MI-19/epi14/5/34/r3	LL	LL.MI	epi	29	74.583	41.25	57.493	573.07	99.125	115.25	67.5	127
LL.MI-20/epi14/4/34/r3	LL	LL.MI	epi	30	9.417	1.75	19.732	129.43	103.875	111.75	76	120.5
LL.MI-21/epi78/9/31/r3	LL	LL.MI	epi	31	47.917	34.167	71.311	761.05	101.625	116	73.25	122.5
LL.MI-22/epi78/6/31/r3	LL	LL.MI	epi	32	42.083	20	43.461	527.1	101.5	113	74	116
LL.MI-23/epi78/8/31/r3	LL	LL.MI	epi	33	76.25	52.917	68.847	727.02	101.375	125.75	71.5	126.5
LL.MI-24/epi78/10/31/r3	LL	LL.MI	epi	34	56.667	39.167	68.042	740.25	101.125	118	71	129
LL.MI-25/epi81/4/13/r1	LL	LL.MI	epi	35	26.25	9.583	38.21	391.12	101.875	120.25	74.5	124
LL.MI-26/epi81/3/13/r1	LL	LL.MI	epi	36	45.417	15.833	36.78	313.03	103	121.25	74.5	129.5
LL.MI-27/epi81/6/18/r2	LL	LL.MI	epi	37	62.917	40.208	64.856	726.31	102	119	71.25	127
LL.MI-28/epi81/11/18/r2	LL	LL.MI	epi	38	57.083	27.083	51.369	500.64	102.375	113.75	72	121.5
LL.MI-29/epi81/4/13/r1	LL	LL.MI	epi	39	45.833	25.833	54.882	481.76	104.75	115.25	71.5	127
LL.MI-30/epi81/10/13/r1	LL	LL.MI	epi	40	75.833	47.5	63.367	586.85	103	125.25	71.5	146
LL.HI-21/epi12/4/21/r2	LL	LL.HI	epi	41	62.5	40.625	64.217	672.99	101	118.5	74.25	121
LL.HI-22/epi12/5/21/r2	LL	LL.HI	epi	42	77.5	63.542	81.311	1011.28	98.5	116.5	72.5	125
LL.HI-23/epi14/7/34/r3	LL	LL.HI	epi	43	81.25	56.042	69.134	723.49	99.25	117.5	69	126.5
LL.HI-24/epi78/1/19/r2	LL	LL.HI	epi	44	60.833	43.75	74.084	898.37	98	119.5	68	125.5
LL.HI-25/epi78/5/31/r3	LL	LL.HI	epi	45	56.25	34.792	63.012	740.26	101.125	114.25	73.25	120.5
LL.HI-26/epi78/7/19/r2	LL	LL.HI	epi	46	41.667	16.25	39.619	478.46	103.25	114	71	122
LL.HI-27/epi81/11/13/r1	LL	LL.HI	epi	47	45	27.083	60.906	619.96	101.625	117.75	73.5	129
LL.HI-28/epi81/3/18/r2	LL	LL.HI	epi	48	67.5	38.125	56.2	629.09	101	116	72	123.5
LL.HI-29/epi81/8/18/r2	LL	LL.HI	epi	49	64.583	40.417	63.009	719.98	99	114.5	70.5	118.5
LL.HI-30/epi81/7/18/r2	LL	LL.HI	epi	50	59.583	32.5	59.25	485.726	101.5	120.75	69.75	132.5
ML.LI-1/epi77/5/34/r3	ML	ML.LI	epi	51	60.417	43.75	69.062	722.308	103.25	119	72.5	133
ML.LI-2/epi77/14/34/r3	ML	ML.LI	epi	52	60	33.542	57.759	668.459	101.125	118.25	70.5	128
ML.LI-3/epi11/5/4/r1	ML	ML.LI	epi	53	68.333	47.708	70.273	782.203	100.75	114.5	71	120
ML.LI-4/epi77/6/23/r2	ML	ML.LI	epi	54	52.917	23.333	44.988	446.4	101.25	122.25	75.25	126
ML.LI-5/epi52/9/38/r3	ML	ML.LI	epi	55	75.417	53.542	71.745	740.418	101.125	115.75	74.25	123
ML.LI-6/epi77/10/23/r2	ML	ML.LI	epi	56	72.5	46.458	64.726	617.784	101.5	126	72.25	132.5
ML.LI-7/epi11/11/36/r3	ML	ML.LI	epi	57	56.667	32.292	60.086	548.785	100.75	113.5	71.5	120
ML.LI-8/epi52/4/4/r1	ML	ML.LI	epi	58	69.167	39.167	57.075	570.405	101.125	121.75	72.5	128
ML.LI-9/epi61/13/18/r2	ML	ML.LI	epi	59	37.639	21.528	60.943	520.728	101.875	119.25	72	125.5
ML.LI-10/epi61/4/18/r2	ML	ML.LI	epi	60	41.528	19.583	52.993	532.057	102.25	116	75	121.5
ML.MI-1/epi11/8/24/r2	ML		epi	61	30.833	21.458	65.711	925.056	102.375	111	74.5	118
ML.MI-2/epi77/7/34/r3	ML		epi	62	72.5	48.125	66.821	644.946	100.875	114	70	122.5
ML.MI-3/epi52/4/26/r2	ML		epi	63	60.417	36.042	62.459	593.962	101.375	113	71	119
ML.MI-4/epi77/12/34/r3	ML		epi	64	58.75	38.75	65.583	513.715	101.125	115	71	123
ML.MI-5/epi11/3/24/r2	ML		epi	65	57.083	35.833	64.72	696.563	101.25	116	70.75	127.5
ML.MI-6/epi11/12/24/r2	ML		epi	66	59.583	32.5	57.734	668.046	102.375	114.5	74.25	117
ML.MI-7/epi77/11/23/r2	ML		epi	67	62.083	40	65.461	717.752	101.5	125.25	71.75	129
ML.MI-8/epi15/5/26/r2	ML		epi	68	57.917	38.958	71.257	742.05	99.75	115.25	73.5	118.5
ML.MI-9/epi11/7/36/r3	ML		epi	69	60.417	37.708	64.937	778.139	98.25	116.5	69.25	125.5
ML.MI-10/epi11/5/36/r3	ML		epi	70	42.083	13.958	32.624	265.78	105	113.75	72.75	124
ML.MI-11/epi11/6/24/r2	ML		epi	71	45	19.792	44.993	315.784	103.625	113.75	73	122
ML.MI-12/epi61/2/30/r3	ML		epi	72	78.333	47.292	59.969	520.783	100.625	121	74.25	127.5
ML.MI-13/epi15/5/38/r3	ML		epi	73	48.333	20	41.04	436.641	101.875	115.75	71	125.5
ML.MI-14/epi61/11/30/r3	ML		epi	74	57.917	26.25	46.662	472.187	101.5	116.5	72.75	119
ML.MI-15/epi61/12/30/r3	ML		epi	75	80	53.333	65.743	584.935	100.125	120.5	71.25	126
ML.MI-16/epi61/6/6/r1	ML		epi	76	73.333	39.583	55.936	401.711	101.75	119	71	121
ML.MI-17/epi61/6/18/r2	ML		epi	77	67.917	46.042	68.947	615.797	98.875	116.5	72.5	120.5
ML.MI-18/epi77/8/34/r3	ML		epi	78	63.542	38.125	59.779	551.981	99.875	114.5	70	122.5
ML.MI-19/epi15/6/38/r3	ML		epi	79	63.333	42.083	66.939	723.26	99.25	113.5	67.75	124
ML.MI-20/epi61/5/6/r1	ML		epi	80	66.667	38.75	57.488	568.024	102	119.75	71.25	131.5
ML.MI-21/epi61/3/30/r3	ML		epi	81	74.167	45.208	63.185	679.631	98.875	113	71	120
ML.MI-22/epi10/8/36/r3	ML		epi	82	64.167	39.167	63.426	628.466	100.25	117	74	121.5
ML.MI-23/epi52/6/38/r3	ML		epi	83	46.25	20	44.66	421.155	103.75	113.5	73.5	121
ML.MI-24/epi52/8/38/r3	ML		epi	84	35	19.375	58.632	595.459	103.625	114.5	75.25	122.5
ML.MI-25/epi52/5/26/r2	ML		epi	85	70	47.292	67.618	698.603	99.125	117.25	73.75	123
ML.MI-26/epi77/7/23/r2	ML		epi	86	72.083	44.583	63.592	531.836	100.875	128	71.5	138
ML.MI-27/epi15/7/26/r2	ML		epi	87	70	42.917	63.752	630.035	99.375	114.5	72.5	122
ML.MI-28/epi52/11/4/r1	ML		epi	88	65.833	45.417	71.716	774.106	100.875	114.25	76.75	123
ML.MI-29/epi52/6/26/r2	ML		epi	89	35	16.667	48.239	448.066	102.875	120.75	74	129.5
ML.MI-30/epi53/5/4/r1	ML		epi	90	61.667	28.542	48.848	494.559	102.875	114.5	69	129
ML.HI-21/epi61/7/18/r2	ML		epi	91	26.389	14.028	46.4	597.717	100.75	120.25	72.5	121.5
ML.HI-22/epi61/2/18/r2	ML		epi	92	42.917	18.542	42.655	465.16	103.75	117.25	72.25	126.5
ML.HI-23/epi52/14/26/r2	ML		epi	93	78.75	52.292	68.109	627.476	100	119.75	73.25	126
ML.HI-24/epi61/8/30/r3	ML		epi	94	51.25	38.125	72.1	712.505	100.625	116.75	71.75	131
ML.HI-25/epi15/9/9/r1	ML		epi	95	41.25	19.375	53.121	471.978	102.875	114.5	71.25	124
ML.HI-26/epi52/3/26/r2	ML		epi	96	59.167	40.833	69.973	767.648	101.125	114.75	72.25	120
ML.HI-27/epi15/12/26/r2	ML		epi	97	35	19.375	57.377	623.755	100.25	115.5	70.75	122
ML.HI-28/epi11/14/36/r3	ML		epi	98	47.917	19.792	42.251	418.244	102.5	109.75	72.25	122
ML.HI-29/epi15/2/9/r1	ML		epi	99	50.833	18.75	37.784	319.859	103	114.25	70.75	125
ML.HI-30/epi15/5/9/r1	ML		epi	100	37.083	18.333	51.229	422.694	100.375	115.75	72.5	123
HL.LI - 1/epi1/5/11/r1	HL		epi	101	56.25	37.292	68.314	767.163	102	113.5	73.75	123
HL.LI - 2/epi1/9/11/r1	HL		epi	102	53.333	33.542	62.926	554.612	102.75	116.75	70.75	124.5
HL.LI - 3/epi75/2/4/r1	HL		epi	103	30.139	15.139	52.266	530.186	104.125	117.25	73.5	124.5
HL.LI - 4/epi68/4/38/r3	HL		epi	104	59.583	36.25	63.196	563.63	100.75	121.25	71.75	125.5
HL.LI - 5/epi49/10/36/r3	HL		epi	105	82.5	59.375	72.507	774.449	100.75	123.5	71.5	128
HL.LI - 6/epi5/1/9/r1	HL		epi	106	62.917	45.625	71.92	605.715	100.75	120.25	71	133.5
HL.LI - 7/epi68/8/6/r1	HL		epi	107	62.5	30.625	49.26	459.86	103.625	124.5	74	128.5
HL.LI - 8/epi1/6/11/r1	HL		epi	108	52.917	39.167	75.111	826.231	101	121	72.75	127.5
HL.LI - 9/epi75/4/18/r2	HL		epi	109	36.25	13.472	33.542	481.125	107.5	109.25	75.25	118
HL.LI - 10/epi75/9/18/r2	HL		epi	110	52.083	36.042	66.618	635.618	101.125	119.75	73.25	127
HL.MI-1/epi68/2/6/r1	HL		epi	111	60.417	37.917	66.077	629.708	102.125	117.75	71.25	125.5
HL.MI-2/epi49/5/33/r3	HL		epi	112	63.75	33.75	52.543	472.125	104.375	119	72.25	129.5
HL.MI-3/epi47/6/35/r3	HL		epi	113	63.75	53.333	82.763	807.611	101.5	116.5	73.5	125
HL.MI-4/epi47/10/35/r3	HL		epi	114	52.917	35	66.359	671.729	102.25	111.5	70.5	121
HL.MI-5/epi49/8/24/r2	HL		epi	115	29.722	15.069	55.623	535.376	105	114.25	74.75	125.5
HL.MI-6/epi68/4/6/r1	HL		epi	116	71.667	48.75	68.074	543.746	100.375	118.25	70.5	126.5
HL.MI-7/epi49/4/24/r2	HL		epi	117	66.25	37.708	57.367	616.242	103	113.5	71.75	118.5
HL.MI-8/epi47/2/35/r3	HL		epi	118	47.5	26.25	54.671	570.982	101.375	117.25	71.25	123.5
HL.MI-9/epi49/10/24/r2	HL		epi	119	46.25	23.333	51.711	510.135	103.375	111.75	71.5	118.5
HL.MI-10/epi49/6/24/r2	HL		epi	120	78.75	57.708	74.303	671.921	100.125	118.5	68.5	131
HL.MI-11/epi47/3/23/r2	HL		epi	121	63.333	53.125	83.284	955.836	101.375	127.5	73.75	135.5
HL.MI-12/epi49/11/24/r2	HL		epi	122	64.167	47.708	74.371	726.801	102.5	122	71.75	130.5
HL.MI-13/epi47/7/23/r2	HL		epi	123	57.917	37.292	63.559	612.016	103.375	122.25	72.75	134
HL.MI-14/epi47/5/5/r1	HL		epi	124	65	41.667	66.025	613.899	101.5	114.75	71	124
HL.MI-15/epi47/11/5/r1	HL		epi	125	44.583	27.5	62.554	589.826	103	122.75	71.75	131.5
HL.MI-16/epi1/8/30/r3	HL		epi	126	70.833	46.667	66.281	690.28	101.5	119.25	72.75	128
HL.MI-17/epi1/5/30/r3	HL		epi	127	64.167	41.875	65.963	687.609	101.5	123	73.5	129
HL.MI-18/epi49/7/9/r1	HL		epi	128	43.75	28.333	66.317	781.335	101.375	118.75	73.75	129
HL.MI-19/epi1/7/13/r1	HL		epi	129	57.5	34.167	61.625	575.86	103.875	126	72.25	136
HL.MI-20/epi47/10/5/r1	HL		epi	130	60.417	33.542	55.757	512.776	99.5	114	70.5	126.5
HL.MI-21/epi49/9/9/r1	HL		epi	131	60.417	46.25	75.268	808.155	101.25	118	71	131
HL.MI-22/epi1/11/30/r3	HL		epi	132	52.083	28.958	57.649	502.498	100.25	122.75	66	137
HL.MI-23/epi1/2/11/r1	HL		epi	133	70.833	44.583	63.956	654.909	102	122	70.75	131.5
HL.MI-24/epi1/11/18/r2	HL		epi	134	68.333	50.208	73.363	748.688	100	122	75.5	125.5
HL.MI-25/epi1/9/18/r2	HL		epi	135	69.167	45.625	67.095	676.526	101.25	120.5	70.5	126
HL.MI-26/epi1/12/18/r2	HL		epi	136	62.5	28.75	46.676	491.017	103.625	116.5	71.25	134
HL.MI-27/epi47/4/5/r1	HL		epi	137	47.5	28.958	61.168	627.175	102.625	121.25	74.75	125
HL.MI-28/	HL		epi	138	65	38.958	60.23	537.245	103.375	117.25	74.25	123.5
HL.MI-29/epi1/10/18/r2	HL		epi	139	63.333	31.875	55.401	480.247	102.875	122	71.75	125
HL.MI-30/epi47/7/5/r1	HL		epi	140	60	44.375	75.366	789.873	101.25	120.25	74	125.5
HL.HI-21/epi47/2/5/r1	HL		epi	141	71.25	46.458	67.007	706.154	100.5	122.75	70.75	122.5
HL.HI-22/epi1/3/18/r2	HL		epi	142	70	40.625	58.591	514.293	102.875	121	74.5	125.5
HL.HI-23/epi68/12/6/r1	HL		epi	143	53.333	29.583	57.238	455.272	104.5	123	73.5	131.5
HL.HI-24/epi1/7/18/r2	HL		epi	144	53.333	22.292	45.378	383.924	105.25	119.25	72.25	137.5
HL.HI-25/epi68/3/26/r2	HL		epi	145	48.333	20.625	40.413	432.263	104.375	115.25	75.5	124.5
HL.HI-26/epi68/6/26/r2	HL		epi	146	57.083	31.25	56.53	687.144	101.625	115.25	67.5	125.5
HL.HI-27/epi1/8/18/r2	HL		epi	147	27.917	16.875	59.332	657.202	102.625	117.25	70.75	129.5
HL.HI-28/epi1/7/11/r1	HL		epi	148	58.333	37.083	63.504	724.11	104.25	118	73.5	125.5
HL.HI-29/epi1/2/18/r2	HL		epi	149	48.75	24.583	49.484	525.79	102.625	119.75	71	133.5
HL.HI-30/epi68/8/38/r3	HL		epi	150	54.167	23.958	45.161	506	102.625	122.25	75.25	125
Wild Type 1	WT		WT	151	16.806	2.778	16.924	163.52	105.875	117.75	74.25	125
Wild Type 2	WT		WT	152	66.25	43.958	67.537	635.09	100.625	115.75	69.75	120.5
Wild Type 3	WT		WT	153	68.75	41.458	63.918	634.79	101.25	115.25	72.25	124
Wild Type 4	WT		WT	154	63.75	36.458	62.131	543.67	100.5	109.5	69.25	123.5
Wild Type 5	WT		WT	155	72.5	51.25	71.018	757.02	99.125	115	68.5	128
Wild Type 6	WT		WT	156	70.417	46.875	68.428	700.31	100.625	116	66.5	126
Wild Type 7	WT		WT	157	14.583	6.806	46.023	354.6	104.875	111.25	74.5	121
Wild Type 8	WT		WT	158	8.167	2.25	28.056	170.94	105.75	111	78.25	119.5
Wild Type 9	WT		WT	159	9.722	4.028	46.864	407.27	103	114.75	75.75	118
Wild Type 10	WT		WT	160	10.278	3.125	32.302	145.8	105.5	120.75	76.5	121
Wild Type 11	WT		WT	161	14.306	2.708	24.311	118.73	106	117.75	77.75	114.5
Wild Type 12	WT		WT	162	24.583	9.583	48.799	348.16	99.875	117.25	73.5	124
Wild Type 13	WT		WT	163	73.333	47.708	66.45	668.12	99.5	114.25	71.25	118.5
Wild Type 14	WT		WT	164	56.25	29.792	56.116	574.26	101	117.75	73	122
Wild Type 15	WT		WT	165	65.833	46.875	72.002	643.06	100.625	116.75	73.5	122
Wild Type 16	WT		WT	166	58.75	29.792	54.401	505.37	101	115.75	73.25	119.5
Wild Type 17	WT		WT	167	55	29.583	56.496	475.05	102.25	115.5	69.5	123
Wild Type 18	WT		WT	168	16.389	5.278	36.092	240.26	105.375	107.5	74.25	120.5
Wild Type 19	WT		WT	169	30.278	14.583	48.609	476.53	102.375	114	70.5	124
