# Supplementary material for: Implementation of Epigenetic Variation in Sorghum Selection and Implications for Crop Resilience Breeding
Source: Front Plant Sci. 2022 Jan 27;12:798243. doi: 10.3389/fpls.2021.798243 (PMC8828589; doi:10.3389/fpls.2021.798243)
Supplement: Supplementary file 8 [file Table_7.XLSX]

## Sheet: sorghum_epi_20_marker_genes (2)
	Sorghum ID	LogFC	Arabidopsis ID	Name	description
	Sobic.003G319900	3.70264	AT5G54510	GH3.6	Encodes an IAA-amido synthase
	Sobic.004G279601	2.6253	AT5G59970	-	Histone superfamily protein, Histone H4
	Sobic.001G125700	1.93061	AT1G55020	LOX1	lipoxygenase, a defense gene conferring resistance
	Sobic.002G327800	1.83499	AT4G05200	CRK25	Encodes a cysteine-rich receptor-like protein kinase
	Sobic.007G175900	1.47741	AT2G17730	NIP2	Intrinsic thylakoid membrane protein
	Sobic.001G248500	1.21083	AT3G54660	EMB2360	Encodes glutathione reductase
	Sobic.003G250600	1.13637	AT1G28480	GRXC9	Glutaredoxin-C9
	Sobic.002G227700	-0.68554	AT1G47480	CXE2	Probable carboxylesterase 2
	Sobic.0010G072300	-0.825959	AT3G43190	SUS4	Sucrose synthase 4
	Sobic.0010G143400	-0.84261	AT5G23240	DJC76	Chaperone protein dnaJ C76, chloroplastic
	Sobic.002G369800	-0.84816	AT4G14540	NFYB3	Nuclear transcription factor Y subunit B-3
	Sobic.005G087000	-0.869029	AT4G10340	LHCB5	Chlorophyll a-b binding protein, chloroplastic
	Sobic.003G191000	-1.00255	AT5G54770	THI1	Thiamine thiazole synthase, chloroplastic
	Sobic.0010G102800	-1.11565	AT3G02850	SKOR	SKOR,a member of Shaker family potassium ion (K+) channel.
	Sobic.001G502700	-1.58524	AT5G07050	-	WAT1-related protein
	Sobic.002G052100	-2.44348	AT3G22840	ELIP1	Encodes an early light-inducible protein
	Sobic.002G310600	-2.64003	AT5G13930	CHS	Encodes chalcone synthase (CHS), involved in the regulation of auxin transport
	Sobic.009G197300	-3.80769	AT5G25610	RD22	responsive to dehydration 22 (RD22) mediated by ABA
	Sobic.004G153900	-7.47209	AT5G23960	TPS21	Alpha-humulene/(-)-(E)-beta-caryophyllene synthase

## Sheet: sorghum_epi_20_marker_genes_log
	X	qseqid	sseqid	pident	qcovs	bitscore	score	evalue	logFC	logCPM	PValue	seqnames	start	end	width	strand	gene_id	Name	description	v3.1_ID
53	57	SORBI_3001G125700	AT1G55020	56.708	99	994	2570	0	1.93061	2.91785	0.0390553	1	20525654	20530468	4815	+	AT1G55020	LOX1	Linoleate 9S-lipoxygenase 1 [Source:UniProtKB/Swiss-Prot;Acc:Q06327]	Sobic.001G125700
489	512	SORBI_3003G191000	AT5G54770	74.719	100	523	1346	0	-1.00255	8.89479	0.0918872	5	22246519	22248332	1814	+	AT5G54770	THI1	Thiamine thiazole synthase, chloroplastic [Source:UniProtKB/TrEMBL;Acc:A0A178UNL2]	Sobic.003G191000
293	306	SORBI_3002G052100	AT3G22840	63.303	58	140	353	3.55e-42	-2.44348	-2.04644	0.0335197	3	8084405	8085669	1265	-	AT3G22840	ELIP1	ELIP1 [Source:UniProtKB/TrEMBL;Acc:A0A178VCA8]	Sobic.002G052100
378	396	SORBI_3002G310600	AT5G13930	54.453	96	424	1090	1.96e-147	-2.64003	-2.24597	0.0736079	5	4488476	4490264	1789	+	AT5G13930	CHS	TT4 [Source:UniProtKB/TrEMBL;Acc:A0A178UKS9]	Sobic.002G310600
679	718	SORBI_3004G279601	AT5G59970	100	100	199	507	2.99e-68	2.6253	0.969676	0.0821931	5	24145831	24146729	899	-	AT5G59970	NA	Histone H4 [Source:UniProtKB/TrEMBL;Acc:A0A178VF54]	Sobic.004G279601
912	973	SORBI_3007G175900	AT2G17730	53.023	86	228	580	6.62e-75	1.47741	-0.754249	0.0623859	2	7703805	7705831	2027	+	AT2G17730	NIP2	NEP-interacting protein 2 [Source:UniProtKB/TrEMBL;Acc:F4INM3]	Sobic.007G175900
505	530	SORBI_3003G250600	AT1G28480	53.543	71	119	298	6.15e-35	1.13637	0.96597	0.0982701	1	10013434	10014256	823	-	AT1G28480	GRXC9	Glutaredoxin-C9 [Source:UniProtKB/Swiss-Prot;Acc:Q9SGP6]	Sobic.003G250600
394	413	SORBI_3002G369800	AT4G14540	62.766	86	209	533	1.95e-69	-0.84816	3.1399	0.0788216	4	8344349	8345324	976	+	AT4G14540	NFYB3	Nuclear transcription factor Y subunit B-3 [Source:UniProtKB/Swiss-Prot;Acc:O23310]	Sobic.002G369800
727	769	SORBI_3005G087000	AT4G10340	77.305	99	410	1055	6.24e-146	-0.869029	10.9374	0.0560623	4	6408007	6409849	1843	+	AT4G10340	LHCB5	Chlorophyll a-b binding protein, chloroplastic [Source:UniProtKB/TrEMBL;Acc:A0A178UW55]	Sobic.005G087000
238	251	SORBI_3010G143400	AT5G23240	40.807	72	152	383	2.02e-42	-0.84261	6.71162	0.0037663	5	7826732	7828724	1993	-	AT5G23240	DJC76	Chaperone protein dnaJ C76, chloroplastic [Source:UniProtKB/Swiss-Prot;Acc:Q9FMX6]	SORBI_3010G143400
1064	1141	SORBI_3009G197300	AT5G25610	33.621	46	125	313	2.76e-31	-3.80769	-2.19198	0.0279434	5	8914122	8916856	2735	-	AT5G25610	RD22	BURP domain protein RD22 [Source:UniProtKB/Swiss-Prot;Acc:Q08298]	Sobic.009G197300
346	363	SORBI_3002G227700	AT1G47480	41.346	81	252	644	1.55e-81	-0.68554	5.06726	0.0475409	1	17417492	17419442	1951	+	AT1G47480	CXE2	Probable carboxylesterase 2 [Source:UniProtKB/Swiss-Prot;Acc:Q9SX78]	Sobic.002G227700
220	230	SORBI_3010G072300	AT3G43190	75.5	99	1289	3336	0	-0.825959	7.76589	0.0016141	3	15179010	15184105	5096	-	AT3G43190	SUS4	Sucrose synthase 4 [Source:UniProtKB/Swiss-Prot;Acc:Q9LXL5]	SORBI_3010G072300
385	403	SORBI_3002G327800	AT4G05200	42.296	94	486	1250	1.41e-163	1.83499	4.36225	0.0608549	4	2679723	2682384	2662	-	AT4G05200	CRK25	cysteine-rich RLK (RECEPTOR-like protein kinase) 25 [Source:TAIR;Acc:AT4G05200]	Sobic.002G327800
227	238	SORBI_3010G102800	AT3G02850	66.265	96	1149	2971	0	-1.11565	5.79538	0.00154406	3	619678	623739	4062	-	AT3G02850	SKOR	SKOR [Source:UniProtKB/TrEMBL;Acc:A0A178VHK5]	SORBI_3010G102800
181	190	SORBI_3001G502700	AT5G07050	36.944	93	261	666	6.76e-84	-1.58524	2.60252	0.0164812	5	2191385	2193416	2032	-	AT5G07050	NA	WAT1-related protein At5g07050 [Source:UniProtKB/Swiss-Prot;Acc:Q9FL41]	Sobic.001G502700
522	547	SORBI_3003G319900	AT5G54510	67.48	99	858	2217	0	3.70264	-2.67203	0.00587396	5	22130964	22133688	2725	-	AT5G54510	GH3.6	GH3.6 [Source:UniProtKB/TrEMBL;Acc:A0A178UBG0]	Sobic.003G319900
96	103	SORBI_3001G248500	AT3G54660	66.151	90	691	1784	0	1.21083	0.528116	0.0579658	3	20229637	20233211	3575	-	AT3G54660	EMB2360	At3g54660 [Source:UniProtKB/TrEMBL;Acc:Q5FV38]	Sobic.001G248500
630	669	SORBI_3004G153900	AT5G23960	36	99	227	578	6.99e-70	-7.47209	-1.98844	0.00449533	5	8092901	8095341	2441	+	AT5G23960	TPS21	Alpha-humulene/(-)-(E)-beta-caryophyllene synthase [Source:UniProtKB/Swiss-Prot;Acc:Q84UU4]	Sobic.004G153900
